# Supplementary material for: Computational screening of antiviral candidates for Monkeypox virus DNA polymerase and A42R protein
Source: PLoS Negl Trop Dis. 2025 Jul 29;19(7):e0013312. doi: 10.1371/journal.pntd.0013312 (PMC12393763; doi:10.1371/journal.pntd.0013312)
Supplement: S1 Data — ExcelFile_Sheet_2: Molecular Docking contacts DPol and ligands showing type of bond, chain of the protein used and its interacting residues, Energy, (interaction energy in kj/mol), Dist (distance between interaction, Area (the area on the contact surface), Atom A and B (the atoms in the residue and ligands involved in the contact, respectively). ExcelFile_Sheet_3: Molecular Docking contacts DPol and ligands showing type of bond, chain of the protein used and its interacting residues, Energy, (interaction energy in kj/mol), Dist (distance between interaction, Area (the area on the contact surface), Atom A and B (the atoms in the residue and ligands involved in the contact, respectively). ExcelFile_Sheet_4: RMSD Values calculated during Molecular Dynamic Simulation (MDS) over the period of 20ns for the DPol_ligand complexes. ExcelFile_Sheet_5: RMSD Values calculated during Molecular Dynamic Simulation (MDS) over the period of 20ns for the A42R_ligand complexes. ExcelFile_Sheet_6: RMSF values calculated during Molecular Dynamic Simulation (MDS) over the period of 20ns for the DPol_ligand complexes. ExcelFile_Sheet_7: RMSF values calculated during Molecular Dynamic Simulation (MDS) over the period of 20ns for the A42R_ligand complexes. ExcelFile_Sheet_8: DPol bound ligands properties. ExcelFile_Sheet_9: A42R bound ligands properties. (XLSX) [file pntd.0013312.s003.xlsx]

## Sheet: 1. Docking Score
1	Molecular docking score Means and SEM used, and triplicate data points used, for figure 1 and Table 2. One way ANOVA followed by Dunnet posthoc test made via using GraphPad Prism 10.4.2.													Analysis Details - DPol_Ligands
				Replica_1	Replica_2	Replica_3	Mean		St Deviation	SEM				Dunnett's multiple comparisons test	Mean Diff.	95.00% CI of diff.	Below threshold?	Summary	Adjusted P Value	A-?
			8HG1_Gossy	-6.335	-6.862	-6.855	-6.68		0.3	0.17				Gossypetin vs. MPD3_1	2.799	1.828 to 3.770	Yes	****	<0.0001	B	MPD3_1
			8HG1_MPD3_1	-9.362	-9.647	-9.44	-9.48		0.15	0.09				Gossypetin vs. ExpressPick_1	1.804	0.8328 to 2.776	Yes	***	0.0007	C	ExpressPick_1
			8HG1_NaturalProduct_1	-8.634	-7.391	-7.391	-7.81		0.72	0.41				Gossypetin vs. NaturalProduct_1	1.747	0.7758 to 2.719	Yes	***	0.0009	D	NaturalProduct_1
			8HG1_ExpressPick_1	-8.64	-7.991	-8.834	-8.49		0.44	0.25				Gossypetin vs. NaturalProduct_2	1.121	0.1498 to 2.093	Yes	*	0.0227	E	NaturalProduct_2
			8HG1_NaturalProduct_2	-8.426	-8.448	-8.42	-8.43		0.01	0.01				Gossypetin vs. ExpressPick_2	1.091	0.1192 to 2.062	Yes	*	0.0267	F	ExpressPick_2
			8HG1_ExpressPick_2	-8.212	-7.762	-7.35	-7.77		0.43	0.25
			4QW0_Kaempferol	-7.401	-7.385	-7.337	-7.37		0.03	0.02				Test details	Mean 1	Mean 2	Mean Diff.	SE of diff.	n1	n2	q	DF
			4QW0_ExpressPick_1	-7.703	-6.775	-6.725	-7.07		0.55	0.32				Gossypetin vs. MPD3_1	-6.684	-9.483	2.799	0.3348	3	3	8.359	12
			4QW0_ExpressPick_2	-7.528	-7.014	-6.653	-7.07		0.36	0.21				Gossypetin vs. ExpressPick_1	-6.684	-8.488	1.804	0.3348	3	3	5.389	12
			4QW0_ExpressPick_3	-7.382	-6.426	-6.439	-6.75		0.45	0.26				Gossypetin vs. NaturalProduct_1	-6.684	-8.431	1.747	0.3348	3	3	5.218	12
			4QW0_NaturalProduct_1	-7.114	-5.831	-5.994	-6.31		0.57	0.33				Gossypetin vs. NaturalProduct_2	-6.684	-7.805	1.121	0.3348	3	3	3.349	12
			4QW0_Enamine_1	-7.231	-5.706	-5.596	-6.18		0.75	0.43				Gossypetin vs. ExpressPick_2	-6.684	-7.775	1.091	0.3348	3	3	3.257	12
														Analysis Details - A42R_Ligands
														Dunnett's multiple comparisons test	Mean Diff.	95.00% CI of diff.	Below threshold?	Summary	Adjusted P Value	A-?
														Kaempferol-o-rhamninoside vs. ExpressPick_1	-0.3067	-1.715 to 1.102	No	ns	0.95	B	ExpressPick_1
														Kaempferol-o-rhamninoside vs. ExpressPick_2	-0.3093	-1.718 to 1.099	No	ns	0.9484	C	ExpressPick_2
														Kaempferol-o-rhamninoside vs. ExpressPick_3	-0.6253	-2.034 to 0.7833	No	ns	0.5894	D	ExpressPick_3
														Kaempferol-o-rhamninoside vs. NaturalProduct_1	-1.061	-2.470 to 0.3473	No	ns	0.1682	E	NaturalProduct_1
														Kaempferol-o-rhamninoside vs. Enamine_1	-1.197	-2.605 to 0.2119	No	ns	0.1062	F	Enamine_1
														Test details	Mean 1	Mean 2	Mean Diff.	SE of diff.	n1	n2	q	DF
														Kaempferol-o-rhamninoside vs. ExpressPick_1	-7.374	-7.068	-0.3067	0.4855	3	3	0.6317	12
														Kaempferol-o-rhamninoside vs. ExpressPick_2	-7.374	-7.065	-0.3093	0.4855	3	3	0.6371	12
														Kaempferol-o-rhamninoside vs. ExpressPick_3	-7.374	-6.749	-0.6253	0.4855	3	3	1.288	12
														Kaempferol-o-rhamninoside vs. NaturalProduct_1	-7.374	-6.313	-1.061	0.4855	3	3	2.186	12
														Kaempferol-o-rhamninoside vs. Enamine_1	-7.374	-6.178	-1.197	0.4855	3	3	2.465	12

## Sheet: 8HG1(DPol Docking Interactions)
	2	Molecular Docking contacts DPol and ligands showing type of bond, chain of the protein used and its interacting residues, Energy, (interaction energy in kj/mol), Dist (distance between interaction, Area (the area on the contact surface), Atom A and B ( the atoms in the residue and ligands involved in the contact, respectively).
		Gossypetin-8HG1
		Type	ChainA	SetA	ChainB	Energy	Dist	Area	AtomsA	AtomsB
	1	Hbond	1-8HG1.A	Asp549	Ligand	-1.9	2.51	10.59	OD1	O6
	2	Hbond	1-8HG1.A	Leu631	Ligand	-2	2.84	6.59	O	O8
	3	Hbond	1-8HG1.A	Arg634	Ligand	-1.4	2.83	12.71	NH2	O5
	4	Hbond	1-8HG1.A	Lys638	Ligand	-2.6	2.54	12.52	NZ	O2
	5	Hbond	1-8HG1.A	Lys638	Ligand	-8.7	2.7	12.02	NZ	O5
	6	Hbond	1-8HG1.A	Glu792	Ligand	-6.4	2.65	11.7	OE2	O3
		MPD3 - 1-8HG1
		Type	ChainA	SetA	ChainB	Energy	Dist	Area	AtomsA	AtomsB
	1	Hbond	1-8HG1.A	Tyr486	Ligand	-0.5	2.82	3.73	OH	O30
	2	Hbond	1-8HG1.A	Ser655	Ligand	-1.9	2.76	9.87	OG	O21
		NatProductLib - 1-8HG1
		Type	ChainA	SetA	ChainB	Energy	Dist	Area	AtomsA	AtomsB
	1	Hbond	1-8HG1.A	Lys337	Ligand	-4.8	2.6	7.9	NZ	O28
	2	Arene	1-8HG1.A	Ser338	Ligand	-1.5	4.02	8.61	CA	C1 C2 C7 O8 C9 C14
	3	Hbond	1-8HG1.A	Ser655	Ligand	-1.1	3.07	8.56	OG	O29
		Express Pic 1-8HG1
		Type	ChainA	SetA	ChainB	Energy	Dist	Area	AtomsA	AtomsB
	1	Hbond	1-DNA poly	Ser552	Ligand	-1.4	2.79	5.94	OG	O
	2	Hbond	1-DNA poly	Leu631	Ligand	-0.6	3.34	3.71	O	C
	3	Hbond	1-DNA poly	Arg634	Ligand	-0.8	3.29	3.97	NH1	N
	4	Hbond	1-DNA poly	Lys661	Ligand	-2	3.02	15.15	NZ	O
		NatProductLib - 2-8HG1
		Type	ChainA	SetA	ChainB	Energy	Dist	Area	AtomsA	AtomsB
	1	Hbond	1-8HG1.A	Ser338	2-8HG1	-1.1	3.08	7.6	OG	O2
		ExpressPic 2 -8HG1
		Type	ChainA	SetA	ChainB	Energy	Dist	Area	AtomsA	AtomsB
	1	H	2-DNA polymerase (8HG1).A	Ser552	Ligand	-1.4	2.79	5.94
	2	H	2-DNA polymerase (8HG1).A	Leu631	Ligand	-0.6	3.34	3.71
	3	H	2-DNA polymerase (8HG1).A	Arg634	Ligand	-0.8	3.29	3.97
	4	H	2-DNA polymerase (8HG1).A	Lys661	Ligand	-2	3.02	15.15

## Sheet: 4QWO (A42R) Docking Interaction
3	Molecular Docking contacts DPol and ligands showing type of bond, chain of the protein used and its interacting residues, Energy, (interaction energy in kj/mol), Dist (distance between interaction, Area (the area on the contact surface), Atom A and B ( the atoms in the residue and ligands involved in the contact, respectively).
	4QWO-REFERENCE
	Type	ChainA	SetA	ChainB	Energy	Dist	Area	AtomsA	AtomsB
1	Hbond	1-4QWO.A	Met1	Ligand	-2.8	3.28	4.32	N	O
2	Hbond	1-4QWO.A	Met1	Ligand	-1.8	2.96	3.06	N	O
3	Hbond	1-4QWO.A	Met1	Ligand	-0.5	3.69	2.99	SD	C
4	Hbond	1-4QWO.A	Ala2	Ligand	-0.8	3.09	2.32	N	O
5	Hbond	1-4QWO.A	Trp4	Ligand	-2.1	3.04	5.76	NE1	O
	4QWO-Express 1
	Type	ChainA	SetA	ChainB	Energy	Dist	Area	AtomsA	AtomsB
1	Hbond	1-4QWO.A	Glu3	Ligand	-5.3	2.82	11.07	OE2	N
2	Arene	1-4QWO.A	His124	Ligand	-1.7	4.23	8.45	CG ND1 CD2 CE1 NE2	N
3	Hbond	1-4QWO.A	Arg127	Ligand	-1.5	3.21	4.1	NE	O
	4QWO-Express 2
	Type	ChainA	SetA	ChainB	Energy	Dist	Area	AtomsA	AtomsB
1	Hbond	1-4QWO.A	Met1	Ligand	-0.5	3.19	14.44	N	O
	4QWO-Express 3
	Type	ChainA	SetA	ChainB	Energy	Dist	Area	AtomsA	AtomsB
1	Ionic	1-4QWO.A	Glu3	Ligand	-1.01	3.78	0	OE2	N
2	Hbond	1-4QWO.A	Glu3	Ligand	-6.7	2.85	7.14	OE2	N
3	Arene	1-4QWO.A	His124	Ligand	-1.2	3.71	7.38	CE1	C N C O C
4	Hbond	1-4QWO.A	Arg127	Ligand	-3.5	2.9	5.07	NE	O
	4QWO-Emanime 1
	Type	ChainA	SetA	ChainB	Energy	Dist	Area	AtomsA	AtomsB
1	Hbond	1-4QWO.A	Met1	Ligand	-1.2	3.18	6.86	N	N
2	Arene	1-4QWO.A	Trp4	Ligand	-0.5	3.63	12.17	CD2 CE2 CE3 CZ2 CZ3 CH2	C
3	Hbond	1-4QWO.A	His124	Ligand	-1.4	3.38	3.11	ND1	N
4	Hbond	1-4QWO.A	Arg127	Ligand	-1.2	3.25	2.66	NE	O
	4QWO-NatProducLib 1
	Type	ChainA	SetA	ChainB	Energy	Dist	Area	AtomsA	AtomsB
1	Arene	1-4QWO.A	Trp4	Ligand	-0.6	4.11	4.94	CD2 CE2 CE3 CZ2 CZ3 CH2	C

## Sheet:  8HG1(DPol) RMSD
	4	RMSD Values calculated during Molecular Dynamic Simulation (MDS) over the period of 20ns for the DPol_ligand complexes.																Analysis Details
		Gossypetin_1A	Gossypetin_1B	MPD3_1A	MPD3_1B	NaturalProduct_1A	NaturalProduct_1B	ExpressPick_1A	ExpressPick_1B	ExpressPick_2A	ExpressPick_2B	NaturalProduct_2A	NaturalProduct_2B
	Time (ps)	0	0	0	0	0	0	0	0	0	0	0	0
	0	1.222	1.147	1.31	1.107	1.291	1.247	1.391	1.224	1.196	1.165	1.245	1.249
	1	1.533	1.488	1.552	1.328	1.384	1.435	1.443	1.347	1.496	1.325	1.497	1.533
	2	1.812	1.506	1.553	1.31	1.647	1.382	1.569	1.603	1.495	1.468	1.773	1.615
	3	2.151	1.781	1.669	1.347	1.436	1.444	1.693	1.841	1.703	1.598	1.764	1.6
	4	1.929	1.689	1.735	1.583	1.429	1.546	1.808	1.817	1.665	1.558	1.78	1.572
	5	2.152	1.724	1.841	1.595	1.464	1.571	1.977	1.861	1.712	1.588	1.727	1.538
	6	2.306	1.661	1.814	1.605	1.49	1.884	2.134	1.995	1.636	1.54	1.667	1.861
	7	2.319	1.717	1.745	1.504	1.666	1.735	2.075	2.048	1.652	1.651	1.891	1.763
	8	2.196	1.795	1.808	1.441	2.055	1.86	2.183	2.134	1.756	1.939	1.849	1.899
	9	2.295	1.894	1.975	1.663	1.955	1.943	2.163	2.233	1.861	1.734	1.849	1.826
	10	2.197	1.853	1.999	1.484	2.055	1.858	2.415	2.355	1.801	1.723	1.813	1.836					Dunnett's multiple comparisons test	Mean Diff.	95.00% CI of diff.	Below threshold?	Summary	Adjusted P Value	A-?
	11	2.18	1.918	2.163	1.737	2.041	1.899	2.222	2.192	1.991	1.817	1.775	1.887					Gossypetin_1 vs. MPD3_1	0.3105	0.2959 to 0.3252	Yes	****	<0.0001	B	MPD3_1
	12	2.33	1.949	2.076	1.851	2.075	2.094	2.267	2.347	2.123	1.752	1.796	1.813					Gossypetin_1 vs. NaturalProduct_1	-0.01838	-0.04026 to 0.003493	No	ns	0.1322	C	NaturalProduct_1
	13	2.415	1.97	2.02	1.858	2.056	2.1	2.254	2.262	1.962	1.854	1.76	1.912					Gossypetin_1 vs. ExpressPick_1	-0.4769	-0.5016 to -0.4522	Yes	****	<0.0001	D	ExpressPick_1
	14	2.514	1.762	1.955	1.937	2.083	2.123	2.092	2.301	2.079	1.971	1.984	1.781					Gossypetin_1 vs. NaturalProduct_2	-0.1385	-0.1570 to -0.1199	Yes	****	<0.0001	E	NaturalProduct_2
	15	2.336	1.788	1.827	1.883	2.014	1.955	2.052	2.292	2.131	1.94	2.078	1.806					Gossypetin_1 vs. ExpressPick_2	-0.2078	-0.2335 to -0.1821	Yes	****	<0.0001	F	ExpressPick_2
	16	2.299	1.863	2.012	1.977	2.181	2.039	2.087	2.347	2.071	1.858	2.059	2.066
	17	2.402	1.833	1.899	1.958	2.103	2.009	1.975	2.352	1.956	1.906	1.901	1.994					Test details	Mean 1	Mean 2	Mean Diff.	SE of diff.	n1	n2	q	DF
	18	2.338	1.847	1.861	1.894	2.047	1.797	1.996	2.128	2.095	2.067	2.065	2.029					Gossypetin_1 vs. MPD3_1	2.732	2.422	0.3105	0.005834	1003	1003	53.23	1002
	19	2.43	1.742	1.799	1.847	2.009	1.992	2.018	2.229	2.168	2.206	2.102	2.202					Gossypetin_1 vs. NaturalProduct_1	2.732	2.751	-0.01838	0.008695	1003	1003	2.114	1002
	20	2.286	1.688	2.003	1.998	2.024	1.89	1.977	2.291	2.033	2.115	2.046	2.3					Gossypetin_1 vs. ExpressPick_1	2.732	3.209	-0.4769	0.009816	1003	1003	48.58	1002
	21	2.35	1.671	2.062	2.14	2.078	1.835	2.048	2.322	1.951	1.946	2.12	2.157					Gossypetin_1 vs. NaturalProduct_2	2.732	2.871	-0.1385	0.00737	1003	1003	18.79	1002
	22	2.376	1.731	2.132	1.962	2.243	1.886	2.035	2.296	2.056	2.096	2.042	2.341					Gossypetin_1 vs. ExpressPick_2	2.732	2.94	-0.2078	0.01022	1003	1003	20.33	1002
	23	2.499	1.908	2.224	2.155	2.104	1.809	2.24	2.199	2.221	1.924	2.1	2.345
	24	2.54	1.767	2.185	1.888	2.026	1.662	2.028	2.2	2.001	2.127	2.45	2.111
	25	2.688	1.81	1.99	1.906	2.179	1.845	2.072	2.106	1.791	2.13	2.312	2.029
	26	2.722	1.894	1.863	2.035	2.162	1.802	2.128	2.052	1.928	2.24	2.393	2.122
	27	2.805	1.959	2.056	2.084	2.056	1.975	2.181	2.204	1.978	2.235	2.526	2.208
	28	2.622	2.054	1.913	2.159	2.004	1.775	1.995	2.192	2.047	2.24	2.356	D
	29	2.623	1.875	1.972	2.124	2.157	1.812	2.151	2.329	2.199	2.238	2.334	2.208
	30	2.558	1.958	2.191	2.001	2.197	1.846	2.155	2.419	1.808	2.182	2.342	2.069
	31	2.486	2.044	2.104	1.936	2.27	1.693	2.065	2.241	2.251	2.291	2.433	2.209
	32	2.546	2.146	2.21	1.916	2.192	1.652	2.142	2.129	2.557	2.229	2.371	2.042
	33	2.661	2.013	1.996	1.979	2.186	1.705	2.151	2.244	2.481	2.373	2.344	2.041
	34	2.558	2.188	2.042	2.076	2.216	1.62	2.125	2.1	2.357	2.541	2.476	2.012
	35	2.444	1.983	2.148	2.152	2.191	1.637	1.942	2.142	2.583	2.561	2.291	1.935
	36	2.413	1.967	2.096	2.185	2.162	1.689	2.127	2.171	2.633	2.482	2.119	2.012
	37	2.504	1.919	2.112	2.055	2.248	1.83	2.307	2.291	2.505	2.628	2.223	2.16
	38	2.465	1.893	2.011	1.989	2.161	1.901	2.231	2.209	2.55	2.635	2.458	2.14
	39	2.598	1.946	2.007	2.047	2.24	1.818	2.344	2.266	2.448	2.582	2.523	2.34
	40	2.606	1.955	2.09	2.052	2.059	1.73	2.587	2.156	2.593	2.452	2.404	2.171
	41	2.811	1.872	2.213	2.19	2.258	1.792	2.58	2.244	2.466	2.533	2.192	2.295
	42	2.734	1.917	1.982	2.454	2.301	1.645	2.453	1.982	2.571	2.403	2.28	2.158
	43	2.804	1.847	2.073	2.24	2.404	1.662	2.433	2.184	2.258	2.446	2.273	2.114
	44	2.778	1.923	2.075	2.33	2.351	1.842	2.667	2.204	2.245	2.618	2.199	2.14
	45	2.801	1.864	1.92	2.279	2.249	1.784	2.405	2.039	2.241	2.506	2.29	2.21
	46	2.627	1.817	2.023	2.285	2.363	1.572	2.402	2.317	2.474	2.539	2.096	2.232
	47	2.635	2.031	2.144	2.276	2.362	1.675	2.743	2.332	2.576	2.466	2.12	2.239
	48	2.618	2.021	2.135	2.316	2.417	1.697	2.919	2.254	2.356	2.541	2.348	2.274
	49	2.888	2.031	2.316	2.303	2.344	1.707	3.004	2.271	2.429	2.668	2.511	2.271
	50	2.867	2.098	2.19	2.389	2.586	1.762	2.906	2.051	2.386	2.545	2.598	2.3
	51	2.933	2.213	2.231	2.265	2.341	1.667	2.692	2.067	2.353	2.502	2.533	2.237
	52	2.858	2.185	2.286	2.311	2.459	1.783	2.77	2.194	2.262	2.664	2.403	2.289
	53	2.963	2.127	2.24	2.361	2.439	1.778	2.524	2.295	2.213	2.547	2.294	2.544
	54	3.07	2.204	2.101	2.164	2.368	1.745	3.007	2.19	2.337	2.638	2.521	2.434
	55	2.984	2.228	1.988	2.125	2.512	1.868	2.844	2.374	2.312	2.43	2.368	2.251
	56	3.125	2.153	2.15	2.087	2.382	1.928	2.717	2.338	2.201	2.387	2.45	2.134
	57	2.955	2.11	2.201	1.953	2.314	1.967	2.881	2.197	2.227	2.689	2.412	2.274
	58	2.972	2.365	1.984	2.001	2.337	1.744	2.671	2.409	2.331	2.497	2.535	2.319
	59	2.788	2.56	1.917	2.137	2.299	1.777	2.946	2.324	2.421	2.559	2.475	2.294
	60	3.058	2.593	1.938	2.171	2.233	1.909	2.943	2.16	2.448	2.351	2.487	2.44
	61	2.846	2.61	2.204	2.107	2.336	2.031	2.957	2.232	2.456	2.554	2.513	2.473
	62	2.789	2.645	2.047	2.222	2.422	1.95	2.902	2.124	2.492	2.367	2.617	2.232
	63	2.565	2.747	1.869	2.253	2.385	1.794	3.026	2.112	2.303	2.38	2.482	2.184
	64	2.551	2.686	1.939	2.17	2.365	1.729	2.713	2.131	2.172	2.292	2.424	2.233
	65	2.631	2.522	2.128	2.084	2.303	1.801	2.66	2.184	2.157	2.337	2.578	2.153
	66	2.723	2.571	2.227	2.376	2.287	1.922	2.809	2.003	2.186	2.33	2.202	2.217
	67	2.739	2.773	1.945	2.345	2.46	1.881	3.161	2.123	2.232	2.348	2.519	2.3
	68	2.729	2.524	2.146	2.436	2.53	2.009	3.402	2.077	2.409	2.277	2.318	2.475
	69	2.641	2.574	2.167	2.559	2.536	1.87	3.481	2.192	2.335	2.468	2.458	2.28
	70	2.575	2.609	2.164	2.544	2.409	1.876	3.482	2.107	2.253	2.538	2.507	2.43
	71	2.691	2.521	2.167	2.364	2.286	1.847	3.201	2.189	2.263	2.601	2.279	2.43
	72	2.847	2.61	2.203	2.197	2.392	1.891	3.235	2.182	2.38	2.569	2.145	2.361
	73	2.996	2.63	2.369	2.175	2.248	1.91	3.653	2.055	2.217	2.777	2.251	2.348
	74	2.893	2.401	2.399	2.096	2.377	1.875	3.34	2.073	2.358	2.74	2.353	2.342
	75	2.851	2.602	2.13	2.253	2.45	1.934	3.259	2.107	2.467	2.667	2.357	2.209
	76	2.914	2.851	2.146	2.335	2.608	1.959	3.192	2.17	2.281	2.574	2.385	2.529
	77	2.885	2.635	2.228	2.337	2.53	2.016	3.207	2.073	2.195	2.551	2.468	2.53
	78	2.868	2.659	2.216	2.342	2.518	1.949	3.182	1.954	2.268	2.592	2.483	2.473
	79	2.682	2.59	2.244	2.373	2.634	1.925	3.11	2.024	2.322	2.549	2.598	2.513
	80	2.818	2.58	2.079	2.452	2.582	2.027	3.216	1.982	2.446	2.551	2.535	2.555
	81	2.679	2.514	2.095	2.303	2.626	1.912	3.34	1.828	2.549	2.724	2.353	2.392
	82	2.622	2.773	1.848	2.384	2.653	1.91	3.281	1.848	2.529	2.964	2.713	2.466
	83	2.658	2.824	2.189	2.529	2.714	2.049	3.353	1.964	2.554	2.73	2.573	2.754
	84	2.607	2.687	2.167	2.66	2.614	1.983	3.321	1.885	2.609	2.676	2.489	2.27
	85	2.688	2.936	2.219	2.511	2.662	1.955	3.247	1.974	2.908	2.898	2.473	2.649
	86	2.879	2.706	2.307	2.471	2.626	2.009	3.496	1.964	2.969	2.661	2.591	2.375
	87	2.773	2.842	2.374	2.593	2.487	2.016	3.527	1.816	2.971	2.627	2.527	2.435
	88	2.766	2.745	2.004	2.868	2.613	2.024	3.55	1.777	3.082	2.566	2.381	2.406
	89	2.64	2.778	2.064	2.772	2.579	2.018	3.492	1.954	2.647	2.667	2.272	2.424
	90	2.695	2.796	2.184	2.946	2.555	2.009	3.121	1.936	2.473	2.556	2.32	2.307
	91	2.683	2.844	2.057	2.787	2.323	2.086	3.297	2.101	2.525	2.534	2.26	2.387
	92	2.699	2.793	2.059	2.603	2.457	2.131	3.293	2.133	2.654	2.522	2.2	2.49
	93	2.78	2.825	2.095	2.611	2.574	2.022	3.39	2.066	2.424	2.533	2.273	2.466
	94	2.735	2.715	2.239	2.801	2.654	1.957	3.225	2.013	2.512	2.415	2.358	2.491
	95	2.591	2.819	2.231	2.702	2.567	1.935	3.508	1.993	2.651	2.643	2.391	2.289
	96	2.571	2.927	2.196	2.822	2.45	1.796	3.743	1.946	2.726	2.657	2.463	2.497
	97	2.614	2.848	2.241	2.791	2.676	1.74	3.696	2.049	2.723	2.64	2.272	2.603
	98	2.784	3.154	2.24	2.867	2.639	1.689	3.406	1.855	2.629	2.542	2.446	2.307
	99	2.699	2.902	2.104	2.936	2.511	1.855	3.225	1.99	2.659	2.591	2.633	2.278
	100	2.614	2.992	2.247	3.039	2.584	1.979	3.059	1.86	2.566	2.557	2.523	2.545
	101	2.653	2.959	2.008	2.858	2.685	2.219	3.436	1.76	2.522	2.33	2.405	2.645
	102	2.694	2.902	2.268	2.826	2.51	2.009	3.429	1.703	2.695	2.499	2.418	2.583
	103	2.864	2.668	2.304	2.611	2.606	2.038	3.338	1.803	2.563	2.442	2.766	2.8
	104	2.634	2.427	2.161	2.735	2.733	1.915	3.248	2.008	2.869	2.341	2.626	2.559
	105	2.524	2.776	2.199	2.783	2.758	2.029	3.466	1.943	2.665	2.367	2.728	2.484
	106	2.755	2.895	2.128	2.485	2.565	2.008	3.384	1.915	2.723	2.379	2.627	2.61
	107	2.578	2.959	2.072	2.664	2.653	2	3.062	1.79	2.555	2.363	2.562	2.389
	108	2.78	2.914	2.087	3.09	2.532	2.115	3.045	1.885	2.668	2.316	2.568	2.547
	109	2.968	2.619	2.256	2.975	2.587	1.972	3.085	1.83	2.5	2.425	2.417	2.564
	110	2.892	2.661	2.307	2.895	2.602	2.088	3.126	1.859	2.563	2.368	2.506	2.607
	111	2.898	2.441	2.305	2.946	2.467	2.22	3.169	1.876	2.617	2.438	2.833	2.502
	112	2.749	2.489	2.258	3.017	2.544	2.18	3.186	1.879	2.494	2.346	2.74	2.415
	113	2.755	2.413	2.29	2.709	2.589	2.002	3.272	1.845	2.5	2.389	2.982	2.346
	114	2.799	2.178	2.194	2.945	2.627	2.17	3.232	1.968	2.481	2.246	3.034	2.607
	115	2.811	2.337	2.16	2.777	2.618	2.122	3.359	1.944	2.418	2.335	2.924	2.529
	116	2.88	2.378	2.059	2.529	2.646	2.225	3.232	2.136	2.452	2.241	2.56	2.536
	117	2.819	2.59	2.059	2.492	2.789	2.129	3.385	2.28	2.203	2.388	2.63	2.76
	118	2.872	2.719	2.022	2.585	2.575	2.248	3.636	2.152	2.48	2.44	2.593	2.571
	119	2.714	2.48	1.908	2.679	2.618	1.85	3.384	2.104	2.599	2.537	2.883	2.881
	120	2.746	2.804	1.875	2.803	2.672	2.089	3.218	2.019	2.23	2.45	2.657	2.661
	121	2.705	2.463	1.772	2.859	2.561	1.965	3.395	2.094	2.247	2.359	2.78	2.87
	122	2.563	2.431	1.907	2.893	2.677	2.121	3.375	1.933	2.206	2.419	2.767	2.958
	123	2.663	2.564	1.865	2.971	2.638	2.141	3.433	2.018	2.172	2.298	2.808	2.926
	124	2.718	2.603	1.942	3.041	2.662	2.112	3.45	1.94	2.293	2.244	2.606	3.105
	125	2.861	2.537	1.982	2.974	2.569	2.085	3.296	2.099	2.328	2.363	2.627	3.133
	126	2.759	2.286	2.011	2.896	2.647	2.168	3.358	2.009	2.374	2.389	2.527	3.268
	127	2.648	2.1	2.023	3.159	2.536	2.163	3.38	2.034	2.46	2.373	2.701	2.979
	128	2.622	2.226	2.003	3.125	2.676	2.079	3.686	2.018	2.476	2.374	2.596	3.077
	129	2.544	2.355	2.084	3.124	2.697	2.065	3.711	2.073	2.543	2.365	2.772	3.134
	130	2.615	2.385	2.27	2.825	2.728	1.932	3.458	2.04	2.458	2.392	2.558	3.203
	131	2.862	2.407	2.278	2.823	2.617	1.956	3.807	1.977	2.809	2.327	2.672	3.026
	132	2.685	2.43	2.069	2.96	2.702	1.939	3.615	1.981	2.799	2.492	2.836	2.949
	133	2.499	2.482	1.974	3.051	2.806	2.046	3.621	1.895	2.731	2.514	2.833	2.992
	134	2.653	2.187	1.949	3.076	2.884	2.008	3.424	1.928	2.567	2.601	2.708	3.015
	135	2.379	2.244	1.879	2.899	2.774	1.889	3.445	1.91	2.586	2.559	2.911	2.872
	136	2.527	2.162	1.869	2.796	2.796	1.934	3.365	1.945	2.675	2.435	2.918	2.915
	137	2.422	2.421	1.806	2.883	2.654	1.945	3.298	1.869	2.421	2.737	2.905	2.867
	138	2.463	2.32	1.875	2.815	2.754	1.972	3.187	1.915	2.291	2.47	3	2.742
	139	2.421	2.309	1.913	2.801	2.725	1.879	3.252	1.997	2.131	2.632	3.035	2.827
	140	2.586	2.265	1.839	2.836	2.894	2.01	3.43	2.142	2.435	2.556	3.245	2.869
	141	2.478	2.174	1.786	2.779	2.923	1.79	3.266	2.2	2.486	2.4	2.978	2.83
	142	2.416	2.368	1.854	2.581	2.767	1.909	3.332	2.13	2.419	2.278	3.125	2.702
	143	2.406	2.358	1.996	2.62	2.774	1.902	3.328	2.066	2.527	2.347	3.146	2.844
	144	2.281	2.294	2	2.634	2.646	1.828	3.244	2.072	2.692	2.547	2.95	2.898
	145	2.427	2.17	1.853	2.438	2.908	1.901	3.529	2.121	2.921	2.489	2.996	2.644
	146	2.404	2.2	1.915	2.462	2.916	1.889	3.385	1.932	2.79	2.54	2.944	2.511
	147	2.38	1.919	1.973	2.423	2.834	1.857	3.373	1.959	2.651	2.334	2.99	2.472
	148	2.579	2.041	1.985	2.68	2.776	2.126	3.546	2.075	2.664	2.309	3.063	2.56
	149	2.658	1.89	2.05	2.49	2.629	2.254	3.805	2.083	2.486	2.295	2.848	2.517
	150	2.702	1.936	2.288	2.453	2.75	2.044	3.656	1.942	2.446	2.481	2.91	2.506
	151	2.642	2.254	2.075	2.585	2.71	2.074	3.666	1.935	2.333	2.28	2.981	2.549
	152	2.703	2.361	2.008	2.528	2.565	1.969	3.595	2.037	2.516	2.426	3.045	2.394
	153	2.738	2.338	2.157	2.514	2.616	2.02	3.61	2.08	2.665	2.207	2.991	2.556
	154	2.701	2.366	1.929	2.43	2.759	2.334	3.434	1.99	2.521	2.284	2.873	2.47
	155	2.594	2.438	1.989	2.5	2.614	2.13	3.634	2.064	2.615	2.276	2.936	2.42
	156	2.783	2.452	2.102	2.467	2.617	2.171	3.416	1.952	2.392	2.136	3.112	2.351
	157	2.613	2.452	2.07	2.608	2.659	2.211	3.487	2.096	2.612	2.247	3.014	2.459
	158	2.667	2.377	1.964	2.606	2.628	2.069	3.801	2.108	2.463	2.208	2.911	2.419
	159	2.706	2.359	1.998	2.276	2.665	1.959	4.047	2.118	2.311	2.167	3.079	2.333
	160	2.715	2.424	2.222	2.231	2.568	1.895	3.868	2.052	2.593	2.181	2.948	2.417
	161	2.72	2.62	2.175	2.404	2.561	1.791	3.782	2.013	2.329	2.387	2.87	2.471
	162	2.812	2.769	2.096	2.472	2.465	1.792	3.774	1.981	2.499	2.307	2.939	2.511
	163	2.816	2.66	2.221	2.424	2.411	1.852	3.537	2.045	2.638	2.433	2.721	2.499
	164	2.737	2.581	2.288	2.333	2.436	1.784	3.523	2.011	2.643	2.299	2.804	2.265
	165	2.911	2.241	2.242	2.345	2.468	1.751	3.342	1.925	2.84	2.443	2.963	2.432
	166	2.712	2.246	2.494	2.366	2.673	1.889	3.57	1.96	2.637	2.493	3.094	2.505
	167	2.89	2.347	2.437	2.211	2.623	1.731	3.628	1.897	2.759	2.502	3.173	2.37
	168	2.812	2.408	2.14	2.233	2.544	1.772	3.344	2.153	2.727	2.172	2.851	2.737
	169	2.807	2.344	2.396	2.354	2.641	1.77	3.549	2.234	2.928	2.221	2.903	2.585
	170	2.734	2.271	2.316	2.061	2.506	1.866	3.464	1.963	2.788	2.179	3.047	2.474
	171	2.581	2.312	2.151	2.102	2.587	1.954	3.278	1.964	2.709	2.29	2.982	2.622
	172	2.605	2.448	2.087	2.363	2.594	1.955	3.286	1.95	2.79	2.312	3.111	2.815
	173	2.341	2.515	2.194	2.239	2.774	1.936	3.686	1.908	2.812	2.164	2.797	2.704
	174	2.534	2.441	2.072	2.226	2.631	1.981	3.692	1.856	2.825	2.152	2.824	2.758
	175	2.372	2.338	2.261	2.151	2.527	2.007	3.843	1.871	2.942	2.295	2.847	2.933
	176	2.63	2.268	2.396	1.983	2.754	2.003	3.631	1.813	2.942	2.106	2.811	2.886
	177	2.485	2.248	2.237	2.077	2.624	2.046	3.423	1.936	2.776	2.1	2.852	2.836
	178	2.436	2.139	2.217	2.27	2.717	2.023	3.609	2.122	2.961	2.18	2.819	3.036
	179	2.523	2.192	2.237	2.204	2.729	2.154	3.7	2.003	2.908	2.371	2.989	3.022
	180	2.349	2.44	2.098	2.19	2.618	2.32	3.574	2.052	2.808	2.375	2.839	2.816
	181	2.188	2.313	2.214	2.04	2.735	2.263	3.247	2.134	2.906	2.27	3.004	2.834
	182	2.122	2.508	2.158	2.07	2.635	2.336	3.448	2.197	2.88	2.252	3.086	2.874
	183	2.028	2.346	2.029	2.226	2.675	2.333	3.364	2.121	2.576	2.311	2.823	2.821
	184	2.276	2.293	2.084	2.168	2.656	2.295	3.452	2.094	2.644	2.138	2.902	2.787
	185	2.233	2.611	2.025	2.141	2.47	2.298	3.607	2.051	2.678	2.073	2.992	2.73
	186	2.313	2.516	1.955	2.188	2.624	2.23	3.791	1.985	2.611	2.088	2.697	2.679
	187	2.187	2.659	1.985	1.962	2.737	2.301	3.748	1.984	2.622	2.116	2.834	2.822
	188	2.261	2.73	1.958	1.984	2.664	2.328	3.488	2.039	2.504	2.17	2.909	2.59
	189	2.062	2.439	2.066	2.162	2.715	2.302	3.856	2.006	2.852	2.364	2.718	2.699
	190	2.346	2.529	1.995	2.277	2.728	2.319	4.011	2.056	2.727	2.522	2.786	2.648
	191	2.269	2.68	1.96	1.983	2.696	2.234	4.172	2.09	2.771	2.269	2.808	2.638
	192	2.122	2.514	2.01	2.112	2.687	2.332	3.95	2.07	2.829	2.273	3.012	2.582
	193	2.252	2.461	2.053	2.293	2.648	2.486	3.942	1.987	2.582	2.294	3.067	2.551
	194	2.299	2.431	2.036	2.261	2.648	2.349	4.08	2.167	2.428	2.36	3.189	2.505
	195	2.29	2.567	2.13	2.304	2.458	2.31	4.307	2.027	2.563	2.39	3.165	2.396
	196	2.632	2.591	2.145	2.335	2.547	2.211	4.026	2.044	2.497	2.217	3.222	2.385
	197	2.541	2.689	2.215	2.304	2.455	2.53	3.972	2.059	2.477	2.202	3.083	2.556
	198	2.427	2.463	2.02	2.359	2.352	2.568	4.053	2.007	2.639	2.311	2.887	2.495
	199	2.6	2.743	1.979	2.301	2.439	2.47	3.924	2.032	2.562	2.319	3.013	2.292
	200	2.511	2.627	1.891	2.412	2.437	2.589	4.065	2.073	2.628	2.499	2.89	2.504
	201	2.669	2.67	1.836	2.427	2.477	2.374	4.193	2.054	2.722	2.54	2.706	2.46
	202	2.543	2.809	1.907	2.195	2.535	2.56	4.205	2.214	2.602	2.363	2.691	2.481
	203	2.578	2.729	2.012	2.197	2.486	2.546	4.298	2.092	2.612	2.358	2.603	2.365
	204	2.691	2.678	1.904	2.157	2.428	2.558	4.319	2.287	2.607	2.375	2.844	2.298
	205	2.467	2.616	1.971	2.132	2.446	2.79	4.204	2.144	2.56	2.364	2.83	2.36
	206	2.467	2.516	1.89	2.165	2.445	2.989	4.112	2.378	2.748	2.264	2.738	2.374
	207	2.431	2.459	1.905	2.148	2.356	2.909	4.19	2.111	2.529	2.448	2.972	2.258
	208	2.458	2.365	1.941	2.145	2.404	2.701	4.48	2.071	2.405	2.447	3.098	2.184
	209	2.285	2.451	2.02	2.119	2.384	2.599	4.618	2.011	2.49	2.568	3.37	2.347
	210	2.335	2.426	2.001	2.247	2.496	2.704	4.406	2.087	2.461	2.742	3.397	2.342
	211	2.403	2.576	1.976	2.321	2.546	2.744	4.009	2.128	2.582	2.83	3.225	2.134
	212	2.36	2.539	2.154	2.339	2.545	2.483	4.013	2.133	2.383	2.573	3.232	2.227
	213	2.394	2.734	2.065	2.284	2.574	2.635	3.924	2.05	2.718	2.594	3.407	2.383
	214	2.26	2.834	2.004	2.29	2.513	2.882	4.067	2.179	2.556	2.359	3.252	2.411
	215	2.205	2.457	2.024	2.326	2.658	2.838	3.971	2.257	2.393	2.251	3.504	2.213
	216	2.287	2.389	2.106	2.315	2.643	2.677	4.225	2.437	2.527	2.26	3.353	2.375
	217	2.402	2.524	2.043	2.461	2.566	2.735	4.297	2.374	2.73	2.476	3.205	2.353
	218	2.194	2.597	2.106	2.434	2.338	2.603	4.251	2.161	2.743	2.246	2.739	2.446
	219	2.33	2.366	2.073	2.3	2.42	2.856	4.406	2.141	2.673	2.406	3.053	2.073
	220	2.409	2.566	2.217	2.216	2.349	2.67	4.299	2.306	2.665	2.429	2.778	2.085
	221	2.529	2.663	2.379	2.334	2.244	2.81	4.031	2.222	2.529	2.476	2.75	2.28
	222	2.521	2.669	2.36	2.27	2.324	2.883	3.992	2.306	2.603	2.31	2.658	2.379
	223	2.539	2.866	2.304	2.391	2.388	2.795	3.865	2.121	2.484	2.304	2.683	2.276
	224	2.388	2.78	2.179	2.349	2.43	2.858	3.972	2.236	2.485	2.237	2.571	2.359
	225	2.339	2.79	2.129	2.39	2.415	2.714	3.987	2.174	2.503	2.36	2.623	2.417
	226	2.253	2.691	2.144	2.113	2.595	2.737	4.167	2.276	2.512	2.402	2.823	2.327
	227	2.249	2.745	2.214	2.369	2.664	2.506	3.878	2.449	2.542	2.297	2.784	2.331
	228	2.287	2.867	2.431	2.579	2.581	2.518	3.801	2.23	2.71	2.231	2.574	2.485
	229	2.375	2.998	2.409	2.524	2.504	2.445	3.941	2.342	2.53	2.308	2.702	2.41
	230	2.187	3.203	2.45	2.464	2.513	2.429	4.231	2.209	2.585	2.368	2.962	2.286
	231	2.362	3.036	2.407	2.767	2.444	2.37	4.257	2.196	2.613	2.479	2.869	2.307
	232	2.32	2.793	2.438	2.981	2.633	2.326	4.167	2.068	2.49	2.775	3.025	2.309
	233	2.316	2.882	2.489	2.681	2.619	2.411	4.081	2.201	2.395	2.701	3.322	2.375
	234	2.153	2.821	2.373	2.715	2.732	2.414	4.041	2.125	2.466	2.623	3.133	2.414
	235	2.398	3.088	2.227	2.889	2.787	2.353	4.187	2.125	2.562	2.522	2.839	2.431
	236	2.533	2.858	2.159	2.781	2.812	2.37	4.038	2.042	2.712	2.383	2.813	2.325
	237	2.286	2.832	1.995	2.388	2.749	2.409	3.875	1.878	2.602	2.511	3.076	2.277
	238	2.106	2.98	1.972	2.639	2.702	2.575	3.784	1.922	2.671	2.354	3.15	2.112
	239	2.103	2.959	1.827	2.781	2.761	2.653	3.896	1.967	2.921	2.462	3.124	2.171
	240	2.252	2.988	1.916	2.651	2.565	2.494	3.897	2.226	2.681	2.386	3.154	2.231
	241	2.226	2.831	2.032	2.567	2.772	2.315	3.717	2.344	2.632	2.429	3.317	2.35
	242	2.438	3.013	1.909	2.567	2.879	2.543	3.688	2.405	2.548	2.524	3.197	2.066
	243	2.151	3.092	1.959	2.451	2.8	2.393	3.66	2.214	2.422	2.355	3.237	2.271
	244	2.398	2.977	2.111	2.213	2.91	2.646	4.003	2.176	2.633	2.245	2.982	2.102
	245	2.51	2.908	2.064	2.514	2.69	2.59	4.045	2.141	2.585	2.26	3.089	2.071
	246	2.433	3.201	2.047	2.639	2.766	2.766	3.893	2.094	2.699	2.205	2.882	2.194
	247	2.218	3.156	2.183	2.586	2.744	2.707	3.994	2.166	2.768	2.091	3.158	2.116
	248	2.285	3.147	1.999	2.515	2.854	2.589	4.041	2.243	2.784	2.156	3.191	2.257
	249	2.398	2.947	1.997	2.744	2.843	2.682	4.066	2.058	2.643	2.132	3.254	2.186
	250	2.358	3.035	1.969	2.866	2.706	2.421	3.975	2.145	2.685	2.166	2.991	2.219
	251	2.222	3.036	1.96	2.892	2.868	2.473	4.044	2.245	2.746	2.327	2.858	2.075
	252	2.178	3.212	2.025	2.803	2.907	2.452	4.159	2.164	2.847	2.225	2.802	2.055
	253	2.303	3.013	2.037	2.89	2.745	2.439	4.023	2.33	2.79	2.097	2.725	2.15
	254	2.177	3.03	2.019	2.648	2.723	2.47	3.975	2.327	2.878	2.214	2.573	2.033
	255	2.482	3.064	1.978	2.583	2.678	2.59	3.759	2.26	2.508	2.044	2.858	2.279
	256	2.187	2.916	1.963	2.319	2.699	2.521	3.772	2.225	2.646	2.253	2.596	2.477
	257	2.276	2.722	1.995	2.654	2.831	2.575	3.927	2.377	2.543	2.338	2.899	2.49
	258	2.3	2.797	2.123	2.745	2.833	2.561	4.114	2.272	2.543	2.29	2.849	2.503
	259	2.368	2.746	2.138	2.702	2.9	2.459	4.33	2.113	2.506	2.136	3.028	2.45
	260	2.186	2.838	2.159	2.522	2.623	2.476	4.305	2.237	2.564	2.037	2.932	2.383
	261	2.4	2.804	2.053	2.57	2.77	2.597	3.993	2.143	2.653	2.08	2.972	2.401
	262	2.586	2.86	1.988	2.61	2.503	2.645	3.927	2.128	2.628	2.108	2.913	2.527
	263	2.333	2.912	2.057	2.556	2.49	2.78	4.086	2.095	2.686	2.037	2.89	2.604
	264	2.361	3.015	2.148	2.48	2.465	2.643	3.842	2.053	2.769	2.139	3.057	2.545
	265	2.379	3.034	2.213	2.526	2.546	2.736	3.679	2.179	2.749	2.302	3.015	2.404
	266	2.574	2.685	2.213	2.249	2.398	2.574	3.926	2.019	2.715	2.275	3.07	2.531
	267	2.669	2.728	2.161	2.35	2.44	2.627	3.862	1.987	2.681	2.338	3.093	2.617
	268	2.517	3.098	2.314	2.393	2.437	2.587	3.787	2.066	2.845	2.356	3.238	2.578
	269	2.527	3.151	2.245	2.534	2.513	2.477	3.867	2.057	2.619	2.34	3.136	2.626
	270	2.604	3.146	2.139	2.416	2.616	2.519	3.833	2.276	2.579	2.281	2.857	2.549
	271	2.569	3.138	2.079	2.328	2.385	2.532	3.786	2.081	2.595	2.352	3.15	2.539
	272	2.748	3.228	2.031	2.499	2.348	2.428	3.575	2.162	2.695	2.371	3.004	2.511
	273	2.732	3.227	2.025	2.623	2.534	2.566	3.73	2.192	2.533	2.12	2.775	2.466
	274	2.488	3.05	2.108	2.535	2.594	2.51	3.891	2.208	2.479	2.158	2.775	2.483
	275	2.357	3.225	2.064	2.845	2.591	2.524	4.12	2.154	2.683	2.266	2.811	2.535
	276	2.399	2.932	2.052	2.594	2.389	2.619	4.075	2.447	2.69	2.243	2.865	2.377
	277	2.339	2.943	1.842	2.812	2.542	2.753	4.247	2.298	2.613	2.323	2.922	2.507
	278	2.224	2.716	1.988	2.797	2.463	2.622	4.17	2.554	2.676	2.207	2.804	2.48
	279	2.298	2.684	1.909	2.713	2.676	2.796	4.166	2.247	2.654	2.149	2.629	2.622
	280	2.24	2.838	2.08	2.735	2.591	2.841	4.171	2.279	2.575	2.369	2.799	2.513
	281	2.133	2.778	1.954	2.58	2.523	2.752	4.287	2.175	2.621	2.385	2.851	2.613
	282	2.096	2.654	1.993	2.842	2.455	2.517	4.203	2.196	2.57	2.32	2.669	2.48
	283	2.232	2.818	2.024	2.556	2.534	2.611	4.261	2.233	2.607	2.163	2.742	2.39
	284	2.476	3.056	2.189	2.669	2.611	2.57	4.209	2.389	2.565	2.176	2.687	2.51
	285	2.286	3.165	2.004	2.576	2.577	2.509	4.259	2.391	2.716	2.069	2.702	2.53
	286	2.22	3.124	2.282	2.531	2.545	2.358	4.474	2.192	2.791	1.944	2.977	2.693
	287	2.229	3.056	2.257	2.387	2.65	2.375	4.609	2.272	2.888	1.976	2.725	2.722
	288	2.334	2.951	2.082	2.446	2.453	2.37	4.388	2.459	2.91	2.025	2.841	2.665
	289	2.23	2.77	2.246	2.534	2.567	2.267	4.239	2.283	2.792	2.032	2.65	2.563
	290	2.277	2.816	2.071	2.591	2.535	2.241	4.103	2.331	2.588	2.147	2.632	2.492
	291	2.127	2.756	2.218	2.55	2.567	2.46	3.96	2.228	2.613	2.405	3.192	2.509
	292	2.258	3.09	2.167	2.619	2.512	2.394	4.13	2.342	2.599	2.514	3.024	2.463
	293	2.139	2.847	2.33	2.671	2.568	2.397	4.276	2.335	2.49	2.473	2.977	2.55
	294	2.135	2.827	2.228	2.769	2.55	2.374	3.992	2.447	2.631	2.43	2.931	2.443
	295	2.111	2.747	2.216	2.771	2.499	2.427	4.261	2.399	2.521	2.216	3.197	2.354
	296	2.205	2.865	2.051	2.741	2.418	2.475	4.242	2.31	2.818	2.459	3.012	2.474
	297	2.202	2.817	2.1	2.503	2.585	2.479	4.244	2.389	2.564	2.439	3.094	2.464
	298	2.223	2.581	2.171	2.612	2.558	2.568	4.254	2.728	2.622	2.467	2.933	2.371
	299	2.171	2.848	2.159	2.729	2.6	2.439	4.399	2.527	2.727	2.508	2.825	2.494
	300	2.023	2.803	2.261	2.634	2.593	2.261	4.502	2.579	2.74	2.449	2.853	2.534
	301	2.176	2.974	2.077	2.592	2.679	2.326	4.54	2.467	2.829	2.48	2.92	2.472
	302	2.358	3.092	2.027	2.561	2.511	2.221	4.553	2.389	2.798	2.714	3.231	2.437
	303	2.497	3.09	2.415	2.529	2.637	2.307	4.693	2.355	2.784	2.466	3.027	2.518
	304	2.677	3.157	2.288	2.553	2.485	2.421	4.298	2.322	2.853	2.481	3.029	2.651
	305	2.448	3.313	2.214	2.509	2.362	2.365	4.091	2.255	2.795	2.647	2.889	2.647
	306	2.282	3.247	2.261	2.486	2.616	2.478	4.22	2.44	2.884	2.468	3.165	2.501
	307	2.467	3.204	2.286	2.339	2.492	2.633	4.088	2.55	3.092	2.523	3.135	2.557
	308	2.312	3.127	2.393	2.298	2.552	2.734	4.196	2.528	2.86	2.81	3.282	2.592
	309	2.367	3.205	2.335	2.227	2.652	2.49	4.015	2.423	2.84	2.564	3.03	2.733
	310	2.32	3.192	2.361	2.429	2.7	2.422	3.865	2.285	2.637	2.5	3.072	2.69
	311	2.293	3.3	2.359	2.519	2.712	2.405	4.004	2.174	2.738	2.668	2.95	2.694
	312	2.183	3.165	2.192	2.65	2.704	2.459	4.111	2.266	2.878	2.657	2.829	2.463
	313	2.256	3.231	2.312	2.722	2.645	2.461	4.069	2.22	2.943	2.672	2.795	2.787
	314	2.236	3.38	2.314	2.591	2.535	2.399	4.169	2.266	2.86	2.624	2.752	2.736
	315	2.301	3.26	2.294	2.465	2.616	2.319	3.922	2.203	2.801	2.543	2.637	2.712
	316	2.224	3.489	2.191	2.581	2.539	2.552	3.923	2.388	2.975	2.577	2.748	2.744
	317	2.204	3.242	2.25	2.493	2.685	2.4	4.005	2.332	2.834	2.465	2.729	2.74
	318	2.151	2.993	2.295	2.508	2.681	2.477	3.811	2.371	3.024	2.523	2.792	3.023
	319	2.118	3.178	2.228	2.454	2.734	2.684	3.771	2.307	2.717	2.576	2.614	2.842
	320	2.073	3.017	2.144	2.665	2.561	2.593	3.672	2.37	2.726	2.661	2.593	2.838
	321	2.042	3.248	2.173	2.696	2.619	2.578	3.609	2.309	2.731	2.561	2.744	2.827
	322	2.122	3.208	2.159	2.584	2.663	2.626	3.986	2.33	2.597	2.711	2.821	2.707
	323	2.291	3.07	2.13	2.584	2.658	2.652	4.095	2.326	2.797	2.853	2.708	2.744
	324	2.288	3.146	1.985	2.698	2.602	2.678	3.859	2.43	2.722	3.026	2.778	2.72
	325	2.183	3.059	1.992	2.697	2.685	2.649	3.794	2.415	2.738	2.932	2.771	2.641
	326	2.132	2.935	1.941	2.853	2.687	2.625	3.66	2.409	2.652	2.952	2.733	2.683
	327	2.098	3.172	1.998	2.834	2.691	2.588	3.83	2.509	2.565	2.968	2.524	2.642
	328	2.212	3.324	2.071	2.898	2.637	2.575	3.966	2.231	2.71	2.856	2.749	2.679
	329	2.192	3.334	2.02	2.912	2.609	2.698	3.747	2.193	2.681	2.722	2.633	2.621
	330	2.28	3.441	2.032	2.78	2.435	2.64	3.896	2.147	2.589	2.663	2.809	2.622
	331	2.208	3.292	1.988	2.759	2.515	2.481	3.884	2.117	2.742	2.697	3.033	2.557
	332	2.366	3.207	1.933	2.672	2.655	2.765	4.008	2.193	2.559	2.599	3.194	2.707
	333	2.433	3.111	2.002	2.777	2.502	2.675	3.794	2.306	2.753	2.561	3.067	2.764
	334	2.519	3.194	1.979	2.789	2.672	2.698	3.763	2.081	2.87	2.637	3.14	2.787
	335	2.331	3.176	2.166	2.789	2.613	2.598	3.745	2.2	2.799	2.525	3.127	2.604
	336	2.398	3.064	2.189	2.689	2.739	2.537	3.913	2.26	2.78	2.609	3.162	2.618
	337	2.302	3.025	1.961	2.767	2.713	2.761	4.098	2.242	2.783	2.657	3.45	2.556
	338	2.273	3.131	2.199	2.63	2.809	2.558	4.052	2.283	2.821	2.596	3.244	2.953
	339	2.131	2.88	2.037	2.531	2.688	2.621	3.856	2.385	2.72	2.437	3.066	2.816
	340	2.315	2.923	2.118	2.528	2.6	2.56	3.949	2.147	2.829	2.494	3.078	2.707
	341	2.241	3.011	2.268	2.579	2.539	2.347	3.848	2.08	2.68	2.507	2.847	2.648
	342	2.345	2.957	2.066	2.429	2.667	2.324	3.782	2.115	2.77	2.629	2.928	2.584
	343	2.226	3.18	2.066	2.616	2.675	2.303	3.94	2.255	2.848	2.514	2.708	2.553
	344	2.112	3.128	2.026	2.456	2.885	2.299	3.833	2.245	2.769	2.55	2.532	2.559
	345	2.281	3.329	2.283	2.604	2.649	2.442	3.717	2.339	2.898	2.587	2.428	2.71
	346	2.329	3.152	2.162	2.459	2.69	2.365	3.736	2.45	2.835	2.698	2.444	2.574
	347	2.202	3.279	2.029	2.664	2.57	2.401	3.633	2.365	2.878	2.611	2.445	2.661
	348	2.061	3.388	2.051	2.55	2.641	2.345	3.703	2.344	2.916	2.519	2.832	2.593
	349	2.331	3.247	2.113	2.568	2.703	2.48	3.912	2.36	2.833	2.583	2.985	2.35
	350	2.293	3.106	2.307	2.664	2.87	2.505	3.864	2.316	2.907	2.621	3.049	2.465
	351	2.308	3.091	2.312	2.669	2.692	2.295	3.697	2.303	2.859	2.68	3.095	2.483
	352	2.143	2.996	2.212	2.718	2.779	2.456	3.512	2.334	2.794	2.88	3.039	2.591
	353	1.993	2.913	2.134	2.714	2.75	2.581	3.558	2.291	2.83	2.803	3.117	2.478
	354	1.979	2.987	2.186	2.431	2.818	2.471	3.609	2.286	2.786	2.724	3.022	2.455
	355	2.009	3.241	2.292	2.597	2.697	2.454	4.004	2.264	2.721	2.812	2.847	2.332
	356	2.153	3.207	2.248	2.731	2.774	2.604	3.94	2.423	2.817	2.986	2.907	2.248
	357	2.147	3.213	2.196	2.735	2.845	2.377	4.08	2.233	2.875	2.76	2.771	2.441
	358	2.099	3.084	2.252	2.657	2.944	2.36	4.146	2.264	2.69	2.657	2.933	2.505
	359	2.287	3.227	2.116	2.77	2.881	2.136	3.879	2.228	2.835	2.874	2.791	2.4
	360	2.085	2.948	2.324	2.57	2.855	2.434	3.679	2.456	2.694	2.808	2.921	2.304
	361	2.124	3.42	2.326	2.504	2.912	2.306	3.672	2.536	2.509	2.775	2.837	2.368
	362	2.345	3.36	2.183	2.526	2.99	2.241	3.921	2.593	2.625	2.648	2.794	2.291
	363	2.425	3.476	1.991	2.74	3.187	2.274	3.717	2.458	2.572	2.528	2.966	2.312
	364	2.569	3.441	2.046	2.739	2.917	2.26	3.526	2.35	2.703	2.456	2.812	2.451
	365	2.377	3.577	2.026	2.98	3.036	2.23	3.483	2.253	2.584	2.333	2.645	2.3
	366	2.228	3.352	2.045	2.994	2.887	2.234	3.431	2.2	2.719	2.561	3.093	2.493
	367	2.145	3.32	2.082	2.884	2.855	2.254	3.556	2.382	2.891	2.767	3.074	2.557
	368	2.193	3.305	2.183	2.737	2.797	2.371	3.811	2.525	2.884	2.615	3.067	2.488
	369	2.082	3.361	2.038	2.631	2.835	2.316	3.709	2.526	2.756	2.457	3.188	2.474
	370	2.122	3.411	2.185	2.804	2.799	2.284	3.678	2.437	2.898	2.471	3.139	2.363
	371	2.168	3.492	2.045	2.72	2.886	2.392	3.842	2.527	2.87	2.571	2.919	2.222
	372	2.08	3.093	2.155	2.632	2.8	2.423	3.732	2.405	2.734	2.894	3.26	2.299
	373	2.098	3.265	2.17	2.756	2.923	2.437	3.938	2.426	2.61	2.706	3.017	2.31
	374	2.081	3.361	2.064	2.648	2.785	2.288	4.068	2.432	2.794	2.637	3.094	2.284
	375	2.023	3.11	2.062	2.591	2.753	2.275	4.15	2.492	2.689	2.738	3.179	2.323
	376	1.997	3.147	2.011	2.599	3.035	2.296	4.326	2.428	2.688	2.762	3.338	2.522
	377	2.012	3.328	2.025	2.794	2.988	2.239	4.522	2.526	2.847	2.773	3.225	2.539
	378	2.103	3.289	2.084	2.922	2.852	2.225	4.788	2.55	2.852	2.864	3.469	2.483
	379	1.904	3.1	2.207	2.767	2.935	2.241	4.453	2.585	2.729	2.951	3.425	2.489
	380	2.073	3.18	2.189	2.659	2.87	2.153	4.133	2.624	2.869	2.869	3.31	2.675
	381	2.146	3.178	2.154	2.862	2.913	2.299	4.254	2.593	2.703	2.984	3.468	2.85
	382	2.217	3.33	2.108	2.701	2.878	2.216	3.849	2.605	2.64	3.013	3.303	2.846
	383	2.101	3.293	2.111	2.631	2.918	2.121	3.844	2.392	2.715	2.983	3.236	2.74
	384	2.1	3.254	2.348	2.6	2.986	2.166	3.695	2.512	2.787	3.037	3.12	2.836
	385	2.008	3.351	2.266	2.619	2.713	2.381	3.51	2.531	2.676	3.029	3.076	2.78
	386	2.085	3.584	2.225	2.557	2.772	2.265	3.807	2.72	2.712	3.051	3.185	2.835
	387	2.093	3.442	2.353	2.645	2.899	2.129	3.792	2.498	2.691	2.934	3.167	2.709
	388	2.175	3.503	2.203	2.563	2.932	2.158	3.908	2.561	2.632	2.584	3.284	2.685
	389	2.076	3.245	2.069	2.563	2.814	2.275	4.124	2.777	2.745	2.645	3.009	2.661
	390	2.117	3.521	2.042	2.61	2.974	2.458	4.134	2.604	2.629	2.699	3.205	2.872
	391	2.258	3.595	2.012	2.503	2.876	2.432	4.169	2.615	2.647	2.631	3.073	3.009
	392	1.993	3.668	2.127	2.359	2.744	2.475	4.222	2.751	2.452	2.711	3.152	2.944
	393	1.964	3.807	2.055	2.167	2.989	2.405	3.935	2.586	2.725	2.829	3.059	2.993
	394	2.144	3.756	2.093	2.293	2.798	2.388	3.774	2.466	2.775	2.73	3.119	2.891
	395	2.301	3.35	2.138	2.434	2.919	2.334	3.526	2.429	2.637	2.734	3.186	3.068
	396	2.311	3.323	2.03	2.287	2.9	2.406	3.617	2.403	2.689	2.854	3.371	3.004
	397	2.205	3.175	2.25	2.24	2.906	2.392	3.63	2.576	2.729	2.684	3.333	2.948
	398	2.058	3.252	2.189	2.272	2.696	2.268	3.409	2.328	2.62	2.861	3.329	2.933
	399	2.134	3.237	2.058	2.316	2.87	2.333	3.634	2.337	2.632	2.581	3.678	2.828
	400	2.335	3.351	2.056	2.253	2.804	2.266	3.905	2.372	2.642	2.439	3.372	2.605
	401	2.249	3.117	2.072	2.343	2.726	2.198	3.921	2.304	2.967	2.59	3.092	2.675
	402	2.289	3.047	2.08	2.347	2.92	2.236	3.884	2.531	2.772	2.511	3.112	2.71
	403	2.183	3.386	2.034	2.445	3.074	2.278	3.792	2.559	2.769	2.695	3.153	2.665
	404	2.266	3.327	2.043	2.336	2.969	2.286	3.995	2.702	2.857	2.781	3.343	2.68
	405	2.357	3.379	2.162	2.234	2.837	2.238	3.939	2.419	2.867	2.725	3.281	2.807
	406	2.238	3.362	2.274	2.303	3.053	2.143	3.871	2.761	2.793	2.817	3.376	2.593
	407	2.306	3.374	2.272	2.444	3.048	2.078	3.812	2.626	2.844	2.556	3.372	2.623
	408	2.316	3.32	2.326	2.281	2.91	2.027	3.789	2.66	2.877	2.785	3.291	2.547
	409	2.268	3.172	2.277	2.389	2.995	2.064	3.729	2.591	2.711	2.688	3.597	2.88
	410	2.225	3.127	2.153	2.432	2.934	2.044	3.638	2.708	2.672	2.759	3.391	2.749
	411	2.3	3.098	2.204	2.356	2.888	1.962	3.815	2.514	2.546	2.723	3.152	2.588
	412	2.209	3.089	2.129	2.393	2.808	2.2	3.673	2.691	2.696	2.891	3.413	2.746
	413	2.158	3.047	2.305	2.337	2.846	2.167	3.825	2.436	2.711	2.748	3.477	2.719
	414	2.259	3.235	2.431	2.378	2.825	2.163	3.885	2.365	2.618	2.843	3.374	2.721
	415	2.423	3.17	2.263	2.305	2.84	2.357	3.734	2.424	2.709	2.749	3.313	2.625
	416	2.339	3.203	2.176	2.45	2.97	2.233	3.755	2.433	2.648	2.638	3.223	2.658
	417	2.367	3.324	2.222	2.407	2.969	2.468	3.609	2.501	2.87	2.43	3.504	2.773
	418	2.319	3.438	2.07	2.252	2.816	2.51	3.881	2.518	2.735	2.67	3.411	2.682
	419	2.345	3.438	2.11	2.242	3.003	2.35	4.029	2.374	2.798	2.803	3.418	2.7
	420	2.326	3.422	2.102	2.249	3.092	2.427	4.259	2.365	2.63	2.91	3.46	2.717
	421	2.41	3.56	2.133	2.248	2.957	2.533	4.045	2.572	2.68	2.876	3.663	2.669
	422	2.752	3.584	2.037	2.284	2.816	2.429	4.047	2.454	2.821	2.816	3.388	2.581
	423	2.545	3.448	2.18	2.192	2.758	2.203	4.003	2.491	2.724	3.195	3.422	2.713
	424	2.606	3.395	2.26	2.399	2.79	2.261	3.872	2.474	2.599	3.008	3.126	2.782
	425	2.563	3.478	2.211	2.43	2.796	2.258	3.782	2.503	2.673	3.082	3.204	2.862
	426	2.763	3.659	2.214	2.362	2.996	2.133	3.878	2.645	2.645	3.316	3.438	2.665
	427	2.532	3.581	2.356	2.341	3.085	2.163	4.056	2.59	2.779	3.158	3.277	2.698
	428	2.761	3.414	2.264	2.516	2.95	2.328	4.086	2.472	2.773	3.177	3.56	2.775
	429	2.674	3.24	2.249	2.548	2.804	2.271	4.141	2.633	2.811	3.091	3.712	2.672
	430	2.709	3.293	2.238	2.471	2.774	2.231	4.056	2.636	2.721	2.82	3.457	2.789
	431	2.529	3.481	2.321	2.428	2.86	2.266	4.065	2.607	2.976	2.746	3.216	2.633
	432	2.453	3.266	2.257	2.465	2.792	2.311	3.843	2.536	2.905	3.028	3.492	2.648
	433	2.564	3.192	2.255	2.405	2.951	2.307	3.725	2.488	2.91	3.029	3.334	2.739
	434	2.557	3.258	2.18	2.611	2.93	2.414	3.715	2.322	2.899	3.195	3.153	2.773
	435	2.421	3.557	2.37	2.549	2.987	2.411	3.99	2.46	2.915	3.228	3.346	2.695
	436	2.441	3.478	2.283	2.412	2.867	2.463	3.623	2.475	2.824	3.182	3.303	2.74
	437	2.619	3.6	2.427	2.55	2.661	2.321	3.786	2.231	2.762	3.032	3.153	2.668
	438	2.448	3.633	2.298	2.515	2.957	2.352	3.696	2.347	2.763	3.114	3.557	2.692
	439	2.516	3.402	2.435	2.571	2.786	2.101	3.604	2.4	2.851	3.161	3.78	2.673
	440	2.539	3.207	2.123	2.335	2.839	2.258	3.454	2.249	2.618	3.027	3.775	2.66
	441	2.67	3.277	2.131	2.268	2.747	2.328	3.98	2.142	2.703	2.925	3.731	2.604
	442	2.572	3.391	2.352	2.412	2.946	2.461	4.175	2.328	2.593	3.076	3.753	2.541
	443	2.517	3.354	2.267	2.417	2.81	2.409	4.281	2.116	2.607	3.107	3.762	2.639
	444	2.6	3.349	2.449	2.435	2.794	2.323	3.88	2.272	2.645	2.983	3.642	2.761
	445	2.468	3.448	2.451	2.464	2.849	2.358	3.625	2.294	2.641	2.986	3.912	2.683
	446	2.537	3.334	2.312	2.477	2.812	2.413	3.61	2.303	2.556	3.039	3.699	2.566
	447	2.656	3.67	2.259	2.4	2.841	2.514	3.615	2.416	2.895	3.117	3.625	2.546
	448	2.498	3.532	2.539	2.469	3.017	2.752	3.739	2.46	2.758	3.208	3.414	2.502
	449	2.463	3.525	2.57	2.515	2.955	2.602	3.733	2.274	3.083	3.052	3.485	2.554
	450	2.267	3.288	2.603	2.539	2.902	2.45	3.67	2.261	3.024	3.008	3.214	2.653
	451	2.183	3.286	2.511	2.596	2.864	2.456	3.764	2.398	2.943	3.008	3.175	2.581
	452	2.177	3.232	2.61	2.518	2.971	2.397	4.069	2.345	2.778	3.13	3.336	2.823
	453	2.235	3.536	2.705	2.494	3.045	2.479	3.852	2.315	2.673	3.147	3.092	2.722
	454	2.336	3.157	2.582	2.395	3.176	2.512	4.145	2.286	2.63	3.168	3.176	2.657
	455	2.464	3.418	2.535	2.272	3.077	2.533	4.023	2.379	2.689	3.063	3.297	2.513
	456	2.216	3.248	2.444	2.311	3.112	2.496	3.7	2.444	2.751	3.029	3.055	2.594
	457	2.043	3.305	2.49	2.313	3.064	2.304	3.831	2.44	2.786	3.082	3.135	2.563
	458	2.179	3.07	2.42	2.3	3.164	2.32	3.912	2.36	2.887	3.153	3.167	2.688
	459	2.361	3.02	2.389	2.256	3.131	2.348	4.062	2.377	2.849	3.202	3.287	2.631
	460	2.341	3.209	2.466	2.338	2.981	2.59	4.082	2.462	2.948	3.178	3.144	2.704
	461	2.377	2.993	2.348	2.128	2.972	2.417	3.877	2.444	3.046	3.074	3.17	2.889
	462	2.497	3.046	2.356	2.227	3.141	2.503	3.576	2.466	2.998	3.038	3.376	2.856
	463	2.43	3.193	2.226	2.204	2.954	2.471	3.69	2.412	2.906	2.994	3.611	2.996
	464	2.679	3.282	2.292	2.272	2.995	2.373	3.593	2.713	2.862	3.085	3.765	2.562
	465	2.475	3.342	2.25	2.354	2.907	2.303	3.706	2.561	2.928	3.038	3.888	2.909
	466	2.519	3.23	2.41	2.394	2.902	2.467	3.558	2.435	2.948	2.785	3.837	2.863
	467	2.745	3.211	2.476	2.338	2.941	2.443	3.815	2.672	2.912	3.041	3.636	2.702
	468	2.499	3.097	2.612	2.349	2.985	2.474	3.838	2.612	2.941	3.109	3.802	2.72
	469	2.403	3.162	2.614	2.238	2.963	2.431	3.895	2.443	3.048	2.952	3.873	2.848
	470	2.577	3.206	2.692	2.361	2.933	2.333	4.138	2.38	2.866	2.881	3.929	2.748
	471	2.555	3.09	2.637	2.369	3.025	2.449	4.57	2.389	2.913	2.985	3.579	2.742
	472	2.484	3.033	2.846	2.401	3.149	2.179	4.531	2.458	3.033	3.023	3.397	2.701
	473	2.559	3.065	2.691	2.382	3.128	2.226	4.314	2.459	3.078	3.04	3.701	2.685
	474	2.655	3.306	2.663	2.297	3.088	2.386	4.245	2.505	3.065	3.21	3.45	2.661
	475	2.529	3.138	2.486	2.446	3.064	2.22	4.138	2.54	3.119	3.045	3.423	2.608
	476	2.343	3.291	2.525	2.308	2.962	2.28	4.037	2.579	3.071	3.116	3.513	2.605
	477	2.591	3.169	2.443	2.412	3.01	2.31	3.917	2.759	3.035	3.174	3.611	2.536
	478	2.637	3.256	2.425	2.476	3.03	2.199	3.845	2.709	3.02	3.312	3.724	2.723
	479	2.642	3.187	2.297	2.484	3.053	2.248	3.929	2.684	2.901	3.285	3.698	2.638
	480	2.492	3.229	2.3	2.321	3.084	2.12	4.108	2.958	3.114	3.205	3.418	2.592
	481	2.49	3.131	2.575	2.263	3.128	2.226	3.905	3.094	3.165	3.137	3.734	2.499
	482	2.604	3.194	2.609	2.219	3.033	2.286	4.215	2.939	3.421	2.97	3.727	2.497
	483	2.447	3.019	2.509	2.329	3.1	2.28	4.233	2.975	3.205	3.207	3.792	2.335
	484	2.593	3.121	2.422	2.455	3.106	2.266	3.852	3.106	3.203	3.093	3.841	2.59
	485	2.593	3.066	2.581	2.297	2.995	2.343	3.956	2.905	3.277	3.464	3.736	2.608
	486	2.599	3.01	2.514	2.293	3.017	2.309	3.926	2.612	2.925	3.392	3.707	2.715
	487	2.704	3.048	2.588	2.273	3.094	2.239	3.922	2.443	3.007	3.081	3.793	2.853
	488	2.396	3.047	2.522	2.185	3.122	2.289	4.022	2.586	2.905	3.22	3.714	2.466
	489	2.517	3.127	2.446	2.188	2.883	2.368	4.157	2.573	2.875	3.303	3.67	2.719
	490	2.438	3.045	2.593	2.196	2.763	2.538	4.238	2.594	3.037	3.147	3.522	2.647
	491	2.352	3.11	2.334	2.188	2.949	2.633	4.062	2.592	3.146	3.2	3.648	2.799
	492	2.456	3.18	2.392	2.345	3.148	2.481	4.499	2.606	3.046	3.202	3.719	2.659
	493	2.357	3.32	2.444	2.164	2.927	2.542	4.478	2.52	2.889	3.144	3.796	2.668
	494	2.268	3.171	2.481	2.26	2.845	2.416	4.356	2.398	3	3.254	3.438	2.721
	495	2.34	3.351	2.416	2.256	2.848	2.471	4.467	2.285	2.907	3.336	3.247	2.73
	496	2.332	3.245	2.544	2.146	2.841	2.638	4.532	2.328	2.957	3.364	3.433	2.915
	497	2.438	3.298	2.453	2.12	2.803	2.521	4.254	2.458	2.926	3.098	3.268	2.85
	498	2.452	3.276	2.258	2.173	2.771	2.406	4.302	2.389	3.052	3.227	3.333	2.725
	499	2.409	3.158	2.35	2.171	2.746	2.334	4.548	2.388	3.035	3.284	3.236	2.835
	500	2.328	3.151	2.246	2.191	2.837	2.387	4.855	2.456	2.818	3.399	3.207	2.697
	501	2.409	3.145	2.252	2.169	2.962	2.429	4.876	2.481	2.788	3.453	3.268	2.69
	502	2.454	3.115	2.301	2.157	2.867	2.392	4.878	2.35	2.577	3.529	3.51	2.806
	503	2.375	3.011	2.209	2.126	2.945	2.307	4.806	2.496	2.801	3.397	3.233	2.67
	504	2.123	3.272	2.253	2.282	2.894	2.421	4.545	2.605	2.648	3.339	3.18	2.597
	505	2.136	3.221	2.201	2.257	2.949	2.352	4.603	2.632	2.907	2.994	3.306	2.881
	506	2.404	3.204	2.305	2.425	2.883	2.342	4.701	2.525	3.037	3.188	3.472	2.679
	507	2.284	3.304	2.367	2.323	2.949	2.358	4.721	2.41	3.018	3.239	3.587	2.866
	508	2.56	3.307	2.31	2.289	2.87	2.351	4.706	2.539	3.195	3.3	3.24	2.931
	509	2.447	3.131	2.365	2.141	2.921	2.42	4.432	2.445	3.28	3.345	3.407	2.79
	510	2.308	3.313	2.475	2.323	2.899	2.33	4.392	2.745	3.142	3.304	3.464	3.085
	511	2.326	3.164	2.567	2.263	3.104	2.479	4.356	2.688	3.062	3.39	3.47	3.095
	512	2.276	3.134	2.57	2.307	2.96	2.482	4.618	2.734	3.404	3.273	3.412	3.062
	513	2.16	2.973	2.551	2.475	3.016	2.54	4.49	2.571	3.548	3.228	3.493	2.942
	514	2.322	3.03	2.348	2.467	2.829	2.484	4.39	2.513	3.601	3.42	3.472	2.995
	515	2.239	2.837	2.37	2.52	2.826	2.438	4.533	2.637	3.718	3.287	3.543	3.048
	516	2.281	2.939	2.581	2.405	2.866	2.535	4.544	2.761	3.667	3.483	3.675	3.168
	517	2.232	3.216	2.324	2.434	2.865	2.553	4.605	2.961	3.641	3.324	3.402	3.001
	518	2.185	3.158	2.371	2.389	2.689	2.481	4.237	2.576	3.537	3.534	3.24	2.931
	519	2.156	3.407	2.426	2.316	2.902	2.416	4.359	2.698	3.542	3.363	3.281	2.967
	520	2.308	3.555	2.362	2.38	2.921	2.461	4.495	2.716	3.425	3.485	3.153	2.922
	521	2.312	3.324	2.602	2.42	2.924	2.331	4.409	2.746	3.347	3.502	3.23	2.834
	522	2.299	3.27	2.299	2.393	2.898	2.464	4.312	2.821	3.462	3.557	3.309	3.031
	523	2.279	3.319	2.075	2.461	2.992	2.419	4.295	2.63	3.435	3.755	3.285	3.102
	524	2.372	3.31	2.239	2.272	2.983	2.505	4.522	2.764	3.551	3.615	3.275	2.923
	525	2.395	3.07	2.272	2.239	2.97	2.451	4.575	2.629	3.255	3.53	3.222	2.779
	526	2.449	3.231	2.274	2.445	2.963	2.557	4.485	2.598	3.087	3.369	3.327	2.581
	527	2.475	3.189	2.36	2.301	2.913	2.381	4.494	2.612	3.096	3.4	3.369	2.762
	528	2.404	3.169	2.343	2.231	2.959	2.445	4.72	2.755	3.083	3.474	3.484	2.984
	529	2.509	3.179	2.275	2.269	3.008	2.562	4.582	2.627	3.218	3.23	3.275	2.897
	530	2.494	3.201	2.289	2.257	2.935	2.58	4.539	2.47	3.518	3.278	3.299	3.005
	531	2.447	3.166	2.266	2.285	3.106	2.431	4.464	2.432	3.488	3.36	3.226	2.836
	532	2.442	3.031	2.276	2.351	3.066	2.573	4.449	2.577	3.691	3.247	3.555	2.938
	533	2.387	3.022	2.181	2.334	2.975	2.608	4.44	2.484	3.45	3.161	3.479	2.963
	534	2.499	3.164	2.394	2.365	3.117	2.515	4.255	2.653	3.526	3.208	3.88	3.079
	535	2.328	3.087	2.358	2.326	3.308	2.59	4.069	2.659	3.663	3.292	3.858	2.922
	536	2.401	3.041	2.331	2.33	3.326	2.704	4.128	2.466	3.656	3.388	3.684	3.25
	537	2.482	2.891	2.412	2.384	3.314	2.739	4.394	2.604	3.883	3.419	3.35	3.003
	538	2.323	3.064	2.431	2.382	3.334	2.378	4.326	2.852	3.619	3.346	3.009	3.041
	539	2.568	3.201	2.425	2.441	3.268	2.395	3.982	2.803	3.862	3.316	3.199	2.866
	540	2.506	3.188	2.333	2.568	3.216	2.434	3.934	2.569	3.794	3.642	3.124	2.951
	541	2.304	3.082	2.355	2.552	3.176	2.429	3.799	2.434	3.754	3.468	3.173	2.836
	542	2.357	2.947	2.433	2.518	3.298	2.438	3.951	2.463	3.765	3.411	3.347	2.761
	543	2.432	3.158	2.293	2.401	3.404	2.548	3.765	2.366	3.975	3.232	3.419	2.885
	544	2.496	2.943	2.362	2.383	3.451	2.633	3.824	2.345	3.882	3.381	3.378	2.964
	545	2.652	3.202	2.361	2.473	3.493	2.525	3.932	2.335	4.074	3.508	3.511	2.835
	546	2.546	3.17	2.359	2.54	3.598	2.41	3.747	2.327	3.719	3.565	3.469	2.852
	547	2.618	3.139	2.411	2.333	3.447	2.362	3.93	2.378	3.825	3.258	3.558	2.636
	548	2.785	3.167	2.451	2.497	3.42	2.437	3.909	2.398	3.594	3.385	3.517	2.703
	549	2.883	3.054	2.621	2.277	3.318	2.498	4.11	2.417	3.5	3.132	3.146	2.756
	550	2.841	3.104	2.75	2.36	3.286	2.439	3.878	2.577	3.666	3.094	3.322	2.854
	551	2.373	3.465	2.765	2.293	3.453	2.451	3.902	2.514	3.63	3.115	3.392	2.647
	552	2.316	3.476	2.568	2.265	3.406	2.461	3.976	2.6	3.397	3.27	3.271	2.713
	553	2.54	3.545	2.478	2.284	3.423	2.429	3.768	2.712	3.612	3.175	3.346	2.843
	554	2.292	3.564	2.392	2.371	3.32	2.548	3.983	2.671	3.463	3.23	3.266	2.624
	555	2.352	3.676	2.345	2.419	3.4	2.583	4.182	2.616	3.502	3.254	3.296	2.785
	556	2.628	3.503	2.356	2.402	3.386	2.749	4.3	2.673	3.518	3.058	3.441	2.982
	557	2.57	3.408	2.344	2.309	3.5	2.62	4.169	2.788	3.624	3.25	3.352	2.709
	558	2.511	3.254	2.307	2.337	3.411	2.629	4.047	2.918	3.551	3.111	3.373	2.768
	559	2.418	3.273	2.158	2.262	3.525	2.463	4.049	3.035	3.55	3.143	3.276	2.835
	560	2.595	3.253	2.227	2.316	3.453	2.405	3.991	2.644	3.813	3.183	3.321	2.896
	561	2.541	3.052	2.175	2.244	3.605	2.417	3.979	2.619	3.734	3.129	3.408	2.739
	562	2.409	3.234	2.253	2.42	3.604	2.561	3.99	2.667	3.849	3.314	3.39	2.681
	563	2.222	3.154	2.087	2.416	3.227	2.48	3.835	2.613	3.515	3.162	3.364	2.827
	564	2.285	3.006	2.075	2.462	3.427	2.537	3.921	2.652	3.413	3.124	3.278	2.945
	565	2.274	3.055	2.205	2.536	3.353	2.411	4.026	2.641	3.339	3.274	3.444	2.975
	566	2.21	3.038	2.196	2.665	3.468	2.438	4.046	2.551	3.617	3.453	3.227	2.824
	567	2.441	2.976	2.221	2.529	3.366	2.68	4.442	2.59	3.388	3.329	3.378	2.967
	568	2.448	2.88	2.207	2.548	3.445	2.563	4.309	2.769	3.488	3.334	3.489	2.648
	569	2.354	3	2.266	2.43	3.416	2.547	4.06	2.875	3.408	3.333	3.53	2.938
	570	2.326	2.922	2.211	2.518	3.418	2.397	4.177	2.52	3.366	3.367	3.328	3.255
	571	2.189	3.04	2.149	2.491	3.263	2.469	4.434	2.616	3.225	3.349	3.177	3.002
	572	2.18	2.916	2.22	2.548	3.186	2.328	4.276	2.557	3.321	3.215	3.351	3.055
	573	2.43	2.989	1.971	2.549	3.265	2.3	4.443	2.57	3.23	3.139	3.329	2.973
	574	2.3	2.99	2.175	2.692	3.304	2.264	4.292	2.53	3.262	3.128	3.114	3.093
	575	2.187	2.89	2.306	2.53	3.275	2.201	4.528	2.415	3.52	3.143	3.088	3.251
	576	2.331	2.819	2.273	2.672	3.264	2.23	4.669	2.532	3.66	3.071	3.229	3.075
	577	2.226	2.843	2.334	2.504	3.34	2.175	4.585	2.589	3.698	2.98	3.117	3.17
	578	2.123	2.931	2.334	2.544	3.377	2.257	4.289	2.552	3.447	3.085	3.3	2.973
	579	2.174	2.971	2.493	2.562	3.309	2.343	4.199	2.571	3.414	2.935	3.335	2.849
	580	2.253	3.123	2.296	2.615	3.463	2.492	4.402	2.508	3.475	2.89	3.158	2.935
	581	2.406	3.198	2.403	2.609	3.46	2.449	4.08	2.638	3.414	2.943	3.122	2.953
	582	2.268	3.007	2.299	2.521	3.37	2.485	4.133	2.698	3.547	2.832	3.137	2.974
	583	2.27	3.104	2.239	2.554	3.504	2.319	4.037	2.644	3.484	2.949	3.203	2.925
	584	2.252	3.223	2.3	2.67	3.637	2.472	3.997	2.676	3.564	3.029	3.371	3.049
	585	2.368	3.278	2.222	2.689	3.558	2.484	4.067	2.743	3.469	3.102	3.351	2.717
	586	2.329	3.147	2.293	2.558	3.604	2.494	4.233	2.888	3.39	3.082	3.09	2.818
	587	2.436	3.317	2.167	2.662	3.682	2.52	4.251	2.814	3.217	3.104	3.227	2.708
	588	2.321	3.382	2.261	2.617	3.505	2.674	4.247	2.62	3.266	3.123	3.499	2.792
	589	2.283	3.388	2.457	2.688	3.643	2.748	4.034	2.568	3.357	3.176	3.308	2.827
	590	2.317	3.512	2.321	2.667	3.471	2.701	3.861	2.706	3.258	3.083	3.412	2.717
	591	2.22	3.261	2.352	2.7	3.565	2.757	3.813	2.558	3.495	2.925	3.226	2.897
	592	2.217	3.231	2.357	2.702	3.43	2.802	3.837	2.574	3.317	2.918	3.138	2.822
	593	2.27	3.095	2.354	2.835	3.583	2.862	3.862	2.453	3.379	2.823	3.171	2.76
	594	2.296	3.13	2.399	2.635	3.474	2.875	4.016	2.416	3.23	2.788	3.05	2.915
	595	2.495	3.134	2.227	2.556	3.682	2.967	4.107	2.39	3.328	2.977	2.974	2.894
	596	2.303	3.046	2.245	2.595	3.882	2.85	4.168	2.354	3.343	3.038	2.903	3.034
	597	2.505	3.128	2.456	2.711	3.758	2.883	4.117	2.452	3.391	2.844	2.789	2.942
	598	2.396	3.329	2.562	2.757	3.439	2.863	4.105	2.404	3.431	3.013	2.838	2.883
	599	2.235	3.358	2.495	2.846	3.519	2.766	4.245	2.513	3.396	2.917	2.952	2.869
	600	2.255	3.208	2.376	2.78	3.566	2.795	4.228	2.535	3.476	2.875	3.056	2.928
	601	2.19	3.347	2.435	2.728	3.392	2.805	4.393	2.519	3.405	3.034	2.956	2.817
	602	2.276	3.109	2.372	2.873	3.566	2.731	4.421	2.628	3.482	3.035	3.129	3.007
	603	2.185	3.219	2.436	2.918	3.474	2.703	4.33	2.551	3.522	3.074	3.151	2.91
	604	2.242	3.2	2.479	2.729	3.368	2.89	4.309	2.553	3.524	3.209	3.283	2.94
	605	2.285	3.211	2.385	2.721	3.375	2.823	4.125	2.663	3.588	3.206	3.337	3.05
	606	2.335	3.099	2.263	2.959	3.463	2.736	4.262	2.687	3.5	3.25	3.35	3.051
	607	2.316	3.172	2.195	2.855	3.378	2.84	4.454	2.696	3.472	3.239	3.259	2.909
	608	2.298	3.255	2.298	2.893	3.464	2.682	4.451	2.585	3.591	3.173	3.263	2.798
	609	2.465	3.442	2.074	2.708	3.459	2.721	3.944	2.604	3.574	3.322	3.195	2.91
	610	2.463	3.308	1.974	2.828	3.631	2.95	4.056	2.489	3.866	3.279	3.273	2.921
	611	2.402	3.233	2.033	2.706	3.423	2.757	4.114	2.704	3.678	3.119	3.119	2.91
	612	2.467	3.462	2.195	2.729	3.478	2.625	4.305	2.591	3.686	3.01	3.156	2.656
	613	2.453	3.465	2.128	2.548	3.519	2.621	4.443	2.565	3.52	2.976	3.259	2.752
	614	2.555	3.095	2.103	2.556	3.437	2.452	4.606	2.44	3.708	3.125	3.168	2.656
	615	2.376	2.885	2.253	2.662	3.417	2.508	4.304	2.556	3.623	3.053	3.187	2.783
	616	2.32	3.037	2.206	2.722	3.39	2.457	4.344	2.541	3.98	3.065	3.256	2.664
	617	2.443	2.884	2.346	2.642	3.495	2.443	4.326	2.609	3.68	3.159	3.07	2.624
	618	2.351	2.882	2.244	2.731	3.598	2.327	4.383	2.317	3.683	3	3.468	2.589
	619	2.404	3.013	2.239	2.693	3.629	2.344	4.208	2.382	3.341	3.038	3.206	2.863
	620	2.483	3.213	2.222	2.848	3.671	2.413	4.303	2.327	3.371	2.913	3.058	2.921
	621	2.589	3.111	2.23	2.804	3.867	2.423	4.446	2.248	3.348	2.99	3.179	2.895
	622	2.567	3.017	2.256	2.859	3.586	2.468	4.116	2.228	3.404	2.974	3.152	2.448
	623	2.677	3.031	2.262	3.088	3.546	2.623	4.071	2.327	3.365	2.918	3.232	2.682
	624	2.425	3.336	2.147	2.898	3.541	2.702	4.021	2.143	3.528	2.903	3.475	2.648
	625	2.593	3.021	2.264	2.865	3.653	2.636	4.091	2.319	3.348	2.947	3.106	2.637
	626	2.67	2.957	2.235	2.895	3.441	2.69	4.252	2.229	3.271	2.716	3.401	2.88
	627	2.265	3.034	2.158	2.919	3.473	2.551	4.408	2.407	3.346	2.984	3.486	2.992
	628	2.265	3.093	2.114	2.884	3.459	2.746	4.437	2.582	3.564	2.978	3.304	2.714
	629	2.311	3.12	2.175	2.876	3.679	2.729	4.316	2.513	3.309	2.849	3.525	2.82
	630	2.214	3.295	2.25	3.013	3.653	2.752	4.096	2.679	3.171	2.927	3.54	2.78
	631	2.287	3.337	2.188	2.96	3.582	2.578	4.113	2.651	3.562	3.135	3.393	2.875
	632	2.344	3.167	2.15	2.861	3.522	2.427	4.327	2.701	3.647	3.162	3.263	2.755
	633	2.327	3.632	2.157	2.968	3.459	2.621	4.335	2.519	3.588	3.054	3.129	2.808
	634	2.538	3.225	2.189	2.96	3.449	2.665	4.256	2.485	3.815	3.136	3.273	2.687
	635	2.453	3.361	2.092	2.967	3.61	2.699	4.102	2.521	3.856	2.986	3.346	2.947
	636	2.313	3.393	2.157	2.999	3.481	2.509	4.231	2.474	3.471	2.866	3.473	2.819
	637	2.186	3.457	2.314	2.968	3.513	2.348	4.224	2.315	3.618	2.92	3.329	2.792
	638	2.236	3.639	2.183	3.006	3.549	2.394	3.954	2.367	3.653	3.154	3.438	2.413
	639	2.378	3.43	2.235	3.036	3.475	2.443	3.914	2.236	3.767	3.072	3.653	2.751
	640	2.219	3.367	2.196	3.11	3.481	2.545	4.17	2.357	3.758	3.037	3.506	2.693
	641	2.424	3.322	2.095	2.758	3.591	2.438	3.894	2.373	3.7	3	3.485	2.672
	642	2.414	3.192	2.05	3.001	3.434	2.631	4.086	2.576	3.855	2.87	3.391	2.819
	643	2.314	3.474	2.131	2.836	3.62	2.461	3.888	2.402	3.869	3.03	3.359	2.811
	644	2.098	3.394	2.125	3.067	3.426	2.407	4.24	2.411	3.873	3.091	3.43	2.677
	645	2.269	3.433	2.171	2.935	3.483	2.682	4.223	2.312	3.681	3.074	3.473	2.567
	646	2.218	3.468	2.275	3.042	3.59	2.514	4.34	2.331	3.811	2.868	3.541	2.785
	647	2.162	3.354	2.352	2.763	3.534	2.462	4.148	2.41	3.887	3.075	3.086	2.74
	648	2.305	3.251	2.335	3.008	3.503	2.443	4.24	2.269	4.087	3.203	3.305	2.705
	649	2.221	3.33	2.329	3.269	3.354	2.593	4.274	2.317	4.33	3.194	3.212	2.602
	650	2.293	3.483	2.087	3.282	3.582	2.635	4.121	2.274	3.954	2.926	3.308	2.763
	651	2.298	3.332	2.275	3.336	3.424	2.66	4.318	2.385	4.015	3.069	3.722	2.718
	652	2.319	3.406	2.303	3.136	3.388	2.521	4.019	2.249	3.979	3.155	3.786	2.79
	653	2.309	3.475	2.2	3.127	3.265	2.583	4.035	2.277	4.152	3.058	3.709	2.672
	654	2.373	3.64	2.246	3.272	3.263	2.6	4.042	2.208	4.134	3.063	3.588	2.621
	655	2.259	3.455	2.349	3.017	3.553	2.561	3.998	2.292	4.084	2.957	3.53	2.714
	656	2.206	3.244	2.293	3.091	3.396	2.88	3.938	2.353	4.125	2.96	3.681	2.593
	657	2.478	3.654	2.22	3.032	3.639	2.744	3.928	2.339	3.845	3.127	3.431	2.653
	658	2.361	3.356	2.251	2.969	3.478	2.661	3.953	2.327	3.558	3.052	3.197	2.584
	659	2.447	3.401	2.162	3.041	3.375	2.616	4.001	2.475	3.505	2.959	3.632	2.568
	660	2.36	3.371	2.157	2.993	3.378	2.736	3.942	2.286	3.768	2.876	3.628	2.712
	661	2.271	3.503	2.144	3.026	3.388	2.825	4.089	2.209	3.617	2.972	3.687	2.807
	662	2.245	3.197	2.143	3.115	3.288	2.8	4.228	2.168	4.004	2.87	3.55	2.554
	663	2.35	3.567	2.299	3.036	3.384	2.527	4.067	2.166	3.975	3.004	3.418	2.699
	664	2.273	3.495	2.376	2.807	3.464	2.571	3.885	2.344	3.95	2.995	3.121	2.913
	665	2.191	3.268	2.33	2.886	3.298	2.602	4.059	2.171	3.771	2.739	3.263	2.819
	666	2.312	3.549	2.312	2.891	3.461	2.638	4.098	2.284	3.949	2.793	3.155	2.743
	667	2.25	3.309	2.511	2.812	3.69	2.545	4.154	2.203	4.006	2.68	3.501	2.628
	668	2.189	3.215	2.276	2.963	3.688	2.604	4.121	2.236	4.016	2.933	3.306	2.654
	669	2.383	3.295	2.252	3.175	3.683	2.458	4.121	2.217	4.081	2.848	3.146	2.584
	670	2.425	3.073	2.185	3.122	3.616	2.52	4.11	2.224	3.986	2.681	3.124	2.464
	671	2.311	3.238	2.113	3.092	3.703	2.59	4.32	2.274	4.181	2.883	3.102	2.543
	672	2.237	3.044	2.151	3.088	3.649	2.648	4.493	2.211	4.019	2.856	3.345	2.64
	673	1.982	2.992	2.099	2.923	3.86	2.6	4.561	2.295	3.911	2.85	3.351	2.651
	674	1.985	3.088	2.211	3.025	3.866	2.606	4.233	2.371	3.787	2.831	3.188	2.561
	675	2.102	3.237	2.17	2.838	3.713	2.546	4.196	2.225	3.717	3.002	3.21	2.612
	676	2.157	3.228	2.334	2.738	3.77	2.66	4.453	2.355	3.491	2.937	3.476	2.57
	677	2.214	3.135	2.326	3.018	3.704	2.63	4.543	2.405	3.538	2.97	3.335	2.445
	678	2.243	3.376	2.222	3.003	3.651	2.377	4.643	2.285	3.553	2.75	3.247	2.694
	679	2.163	3.385	2.141	2.868	3.765	2.589	4.844	2.281	3.84	2.984	3.329	2.698
	680	2.161	3.195	2.075	2.798	3.803	2.631	4.74	2.331	3.695	3	3.442	2.545
	681	2.244	3.165	2.151	2.833	3.553	2.593	4.706	2.272	3.712	3.01	3.568	2.476
	682	2.241	3.207	2.145	2.844	3.656	2.476	4.272	2.241	3.669	2.972	3.279	2.6
	683	2.335	3.334	2.184	2.719	3.486	2.575	4.3	2.238	3.743	3.03	3.409	2.659
	684	2.149	3.544	2.164	2.809	3.624	2.546	4.508	2.201	3.742	2.913	3.438	2.603
	685	2.145	3.306	2.23	2.699	3.431	2.606	4.572	2.08	3.891	2.882	3.252	2.487
	686	2.4	3.429	2.334	2.666	3.651	2.686	4.361	2.192	3.628	2.904	3.161	2.4
	687	2.313	3.523	2.325	2.813	3.554	2.647	4.354	2.378	3.936	2.832	3.583	2.503
	688	2.411	3.167	2.369	2.847	3.568	2.712	4.458	2.256	3.889	2.675	3.331	2.199
	689	2.327	3.178	2.343	2.778	3.426	2.687	4.366	2.355	3.753	2.638	3.21	2.311
	690	2.291	3.391	2.384	3.013	3.716	2.653	4.052	2.263	3.711	2.668	3.164	2.489
	691	2.498	3.365	2.35	2.747	3.576	2.573	4.109	2.348	3.776	2.984	3.245	2.581
	692	2.386	3.469	2.495	2.897	3.667	2.672	4.149	2.329	3.766	2.926	3.074	2.614
	693	2.498	3.121	2.194	2.814	3.519	2.715	4.045	2.276	3.689	3.044	3.121	2.593
	694	2.348	3.183	2.303	2.772	3.325	2.692	4.308	2.463	3.461	2.889	3.068	2.553
	695	2.42	3.507	2.328	2.679	3.711	2.645	4.452	2.362	3.399	2.981	3.295	2.545
	696	2.452	3.508	2.287	2.517	3.597	2.553	4.493	2.398	3.382	2.799	3.312	2.526
	697	2.427	3.342	2.498	2.621	3.399	2.528	4.357	2.353	3.487	2.948	3.404	2.366
	698	2.514	3.202	2.36	2.704	3.339	2.507	4.248	2.355	3.73	2.847	3.275	2.511
	699	2.298	3.326	2.352	2.547	3.588	2.564	4.267	2.439	3.55	2.982	3.197	2.39
	700	2.493	3.359	2.418	2.537	3.664	2.553	4.377	2.322	3.661	3.021	3.211	2.361
	701	2.54	3.334	2.271	2.543	3.689	2.635	4.401	2.272	3.624	3.011	3.119	2.468
	702	2.506	3.357	2.208	2.611	3.822	2.81	4.251	2.326	3.621	3.03	3.159	2.538
	703	2.37	3.516	2.334	2.708	3.741	2.696	4.198	2.312	3.607	3.234	3.336	2.568
	704	2.39	3.416	2.488	2.624	3.876	2.768	4.277	2.268	3.687	3.172	3.211	2.347
	705	2.351	3.344	2.637	2.797	3.596	2.806	4.469	2.29	3.883	3.119	3.389	2.402
	706	2.293	3.134	2.637	2.799	3.581	2.65	4.474	2.173	3.766	3.101	3.4	2.491
	707	2.301	3.236	2.385	2.796	3.487	2.595	4.558	2.224	3.859	3.228	3.349	2.379
	708	2.427	3.253	2.381	2.959	3.498	2.612	4.312	2.375	3.838	3.091	3.545	2.55
	709	2.394	3.266	2.41	2.842	3.569	2.551	4.569	2.277	3.712	2.962	3.367	2.645
	710	2.299	3.189	2.378	2.832	3.736	2.662	4.572	2.271	3.807	3.133	3.343	2.512
	711	2.336	3.227	2.34	2.885	3.635	2.624	4.378	2.385	3.849	3.069	3.264	2.705
	712	2.275	3.364	2.355	2.777	3.548	2.61	4.499	2.339	3.895	2.927	3.388	2.612
	713	2.282	3.295	2.245	2.659	3.61	2.547	4.072	2.386	3.807	2.842	3.405	2.758
	714	2.467	3.219	2.296	2.636	3.635	2.624	3.986	2.384	3.736	2.929	3.66	2.861
	715	2.285	3.432	2.368	2.598	3.687	2.526	4.125	2.416	3.372	3.098	3.722	2.671
	716	2.587	3.39	2.449	2.727	3.584	2.533	4.188	2.31	3.456	2.99	3.329	2.88
	717	2.468	3.528	2.603	2.68	3.682	2.648	4.166	2.284	3.45	3.088	3.332	2.83
	718	2.43	3.398	2.37	2.859	3.73	2.702	4.197	2.359	3.484	3.011	3.315	2.585
	719	2.4	3.373	2.504	2.771	3.557	2.698	3.893	2.437	3.395	2.96	3.549	2.748
	720	2.399	3.377	2.388	2.659	3.611	2.554	4.18	2.412	3.718	2.972	3.47	2.676
	721	2.304	3.158	2.376	2.806	3.546	2.712	4.332	2.555	3.631	3.136	3.435	2.562
	722	2.28	3.194	2.226	2.666	3.474	2.758	4.377	2.411	3.594	2.91	3.349	2.461
	723	2.237	3.15	2.363	2.744	3.534	2.5	4.29	2.464	3.753	2.975	3.199	2.657
	724	2.274	3.193	2.295	2.643	3.46	2.719	4.154	2.35	3.646	2.855	3.397	2.781
	725	2.405	3.588	2.289	2.58	3.468	2.695	4.169	2.295	3.581	2.697	3.414	2.631
	726	2.429	3.649	2.237	2.754	3.504	2.71	3.999	2.455	3.648	2.649	3.526	2.422
	727	2.641	3.508	2.162	2.598	3.541	2.628	4.138	2.557	3.66	2.66	3.111	2.444
	728	2.406	3.393	2.292	2.636	3.614	2.773	4.273	2.446	4.029	2.669	3.171	2.371
	729	2.408	3.482	2.268	2.639	3.532	2.864	4.38	2.504	3.867	2.782	3.632	2.407
	730	2.283	3.122	2.169	2.649	3.549	2.754	4.074	2.557	3.735	2.835	3.885	2.378
	731	2.416	3.35	2.097	2.577	3.317	2.875	4.202	2.617	3.761	2.859	3.805	2.602
	732	2.338	3.413	2.296	2.724	3.387	2.619	4.148	2.482	3.96	2.915	3.681	2.863
	733	2.451	3.567	2.171	2.825	3.434	2.738	3.989	2.595	4.236	3.097	3.417	2.738
	734	2.365	3.702	2.235	2.638	3.397	2.692	4.141	2.362	4.126	2.912	3.613	2.795
	735	2.294	3.521	2.317	2.771	3.513	2.852	4.361	2.483	3.963	2.817	3.685	2.971
	736	2.357	3.481	2.335	2.564	3.46	2.755	4.262	2.396	3.829	2.9	3.688	2.809
	737	2.456	3.524	2.391	2.54	3.586	2.747	4.081	2.497	3.862	2.878	3.734	2.904
	738	2.396	3.295	2.282	2.494	3.448	2.867	4.455	2.484	3.835	2.87	3.685	2.71
	739	2.379	3.651	2.465	2.537	3.754	2.725	4.458	2.54	3.632	2.892	3.688	2.914
	740	2.403	3.338	2.403	2.506	3.537	2.873	4.218	2.552	3.501	3.043	3.765	2.946
	741	2.382	3.714	2.269	2.473	3.437	2.904	4.005	2.617	3.683	2.963	3.664	3.059
	742	2.381	3.487	2.336	2.458	3.457	2.852	3.891	2.674	3.662	2.869	3.639	3.091
	743	2.281	3.557	2.587	2.596	3.333	2.652	3.829	2.711	3.731	2.916	3.554	3.179
	744	2.575	3.48	2.732	2.468	3.471	2.698	3.957	2.628	3.932	3.074	3.494	2.899
	745	2.643	3.553	2.666	2.466	3.57	2.691	4.163	2.795	3.937	3.094	3.518	3.117
	746	2.623	3.607	2.682	2.506	3.491	2.853	4.022	2.72	3.936	3.056	3.48	2.63
	747	2.762	3.708	2.487	2.512	3.346	2.782	4.053	2.671	3.513	2.985	3.367	2.869
	748	2.551	3.608	2.343	2.553	3.303	2.863	4.517	2.53	3.706	3.168	3.278	2.875
	749	2.538	3.556	2.449	2.561	3.358	2.764	4.391	2.59	3.66	3.042	3.269	2.91
	750	2.513	3.499	2.621	2.557	3.758	2.781	4.299	2.602	3.43	3.005	3.544	2.906
	751	2.625	3.445	2.581	2.684	3.609	2.863	4.236	2.633	3.383	3.076	3.379	3.048
	752	2.645	3.451	2.539	2.6	3.651	2.773	4.477	2.675	3.183	3.079	3.506	2.871
	753	2.645	3.712	2.364	2.592	3.62	2.766	4.275	2.533	3.351	3.077	3.286	2.889
	754	2.582	3.689	2.562	2.581	3.565	2.561	4.393	2.773	3.538	3.273	3.196	3.013
	755	2.529	3.451	2.519	2.439	3.418	2.533	4.216	2.622	3.509	3.16	3.317	2.955
	756	2.418	3.321	2.45	2.552	3.329	2.436	4.181	2.651	3.478	3.005	2.889	2.877
	757	2.544	3.295	2.517	2.583	3.241	2.567	4.513	2.795	3.376	3.161	2.816	2.775
	758	2.585	3.263	2.498	2.618	3.193	2.859	4.58	2.801	3.343	3.338	2.858	2.931
	759	2.679	3.161	2.485	2.538	3.181	2.785	4.428	2.743	3.467	3.285	2.722	2.753
	760	2.693	3.438	2.489	2.491	3.291	2.862	4.455	2.765	3.435	3.23	2.836	2.803
	761	2.765	3.299	2.419	2.53	3.31	2.851	4.147	2.733	3.499	3.034	3.076	2.71
	762	2.824	3.377	2.426	2.596	3.235	2.761	4.447	2.891	3.592	3.094	3.157	2.826
	763	3.004	3.336	2.359	2.743	3.346	2.813	4.358	2.875	3.577	3.144	3.092	2.654
	764	2.983	3.566	2.369	2.696	3.342	2.854	4.502	2.763	3.698	3.295	3.164	2.879
	765	3.129	3.432	2.298	2.713	3.486	3.013	4.425	2.545	3.627	3.14	3.054	2.813
	766	3	3.318	2.279	2.728	3.573	2.887	4.477	2.702	3.485	3.057	3.234	2.737
	767	2.694	3.266	2.317	2.581	3.374	2.736	4.236	2.557	3.695	3.099	3.002	2.848
	768	2.685	3.429	2.367	2.492	3.377	2.657	4.255	2.676	3.631	3.161	2.948	2.935
	769	2.403	3.276	2.445	2.4	3.41	2.763	4.13	2.589	3.686	3.082	2.784	2.811
	770	2.411	3.327	2.296	2.446	3.399	2.5	4.102	2.621	3.565	3.183	2.746	2.856
	771	2.559	3.329	2.358	2.543	3.321	2.752	4.131	2.56	3.567	3.228	2.78	2.791
	772	2.601	3.556	2.472	2.611	3.489	2.699	4.246	2.645	3.603	3.1	2.951	2.647
	773	2.462	3.363	2.681	2.56	3.381	2.658	4.192	2.546	3.547	2.939	2.744	2.736
	774	2.742	3.304	2.669	2.563	3.452	2.695	4.228	2.595	3.519	2.978	2.926	2.896
	775	2.579	3.332	2.61	2.581	3.246	2.727	4.211	2.781	3.578	2.949	2.93	2.799
	776	2.543	3.544	2.509	2.627	3.454	2.632	4.188	2.78	3.392	3.057	2.951	2.778
	777	2.679	3.524	2.466	2.697	3.461	3.037	4.165	2.932	3.322	2.993	2.989	2.866
	778	2.406	3.386	2.57	2.628	3.315	3.046	3.955	2.865	3.308	2.974	2.935	2.995
	779	2.47	3.375	2.46	2.581	3.379	2.947	3.912	2.629	3.306	2.818	3.016	2.942
	780	2.565	3.172	2.352	2.505	3.357	2.814	3.98	2.536	3.576	2.905	3.216	2.836
	781	2.658	3.135	2.3	2.507	3.181	3.041	4.052	2.579	3.762	2.989	3.159	3.037
	782	2.576	3.22	2.093	2.415	3.314	2.942	3.943	2.54	3.552	3.114	3.169	2.918
	783	2.477	3.202	2.261	2.559	3.213	2.868	3.813	2.745	3.627	3.016	3.277	2.987
	784	2.526	3.127	2.399	2.467	3.045	3.058	3.999	2.542	3.515	3.139	3.259	3.041
	785	2.444	3.281	2.465	2.609	3.389	2.828	4.064	2.538	3.649	3.097	3.103	2.946
	786	2.242	3.358	2.377	2.596	3.202	2.765	3.879	2.57	3.659	3.1	2.874	2.901
	787	2.496	2.942	2.363	2.896	3.191	2.731	3.635	2.627	3.505	3.026	3.003	2.911
	788	2.211	2.942	2.346	2.75	3.205	2.874	4.087	2.622	3.502	2.924	2.773	2.856
	789	2.14	2.889	2.334	2.74	3.464	2.885	3.764	2.86	3.24	3.261	2.829	2.92
	790	2.306	2.904	2.479	2.805	3.361	2.901	3.851	2.842	3.301	3.296	2.954	2.685
	791	2.473	2.856	2.65	2.567	3.325	2.883	4.057	2.665	3.485	3.292	2.896	2.623
	792	2.393	2.931	2.479	2.469	3.357	2.958	3.957	2.786	3.57	3.248	2.946	2.963
	793	2.516	2.921	2.491	2.522	3.357	2.913	3.86	2.743	3.562	3.271	3.212	2.977
	794	2.528	2.875	2.419	2.615	3.268	3.038	3.962	2.695	3.567	3.3	3.3	2.882
	795	2.765	2.837	2.422	2.665	3.096	2.981	3.906	2.723	3.368	3.349	3.175	2.836
	796	2.703	2.944	2.385	2.652	3.065	2.971	3.75	2.819	3.446	3.107	3.246	2.975
	797	2.421	2.836	2.217	2.67	3.154	3.059	3.894	2.76	3.556	3.197	3.28	2.827
	798	2.412	2.909	2.337	2.685	3.223	2.964	3.852	2.979	3.317	2.931	3.066	2.604
	799	2.283	2.932	2.318	2.678	3.277	3.125	3.977	2.985	3.288	3.157	2.852	2.775
	800	2.449	3.128	2.315	2.739	3.257	2.869	4.372	2.925	3.337	3.176	3.168	2.897
	801	2.522	3.077	2.23	2.835	3.291	2.928	4.009	3.129	3.2	3.12	3.286	2.927
	802	2.508	3.271	2.306	2.849	3.32	3.004	3.677	2.868	3.502	3.142	3.342	3.083
	803	2.462	3.366	2.391	2.714	3.434	2.945	3.676	2.862	3.557	3.188	3.416	2.885
	804	2.492	3.649	2.285	2.807	3.402	2.875	3.949	2.816	3.72	3.289	3.297	2.765
	805	2.396	3.631	2.273	2.786	3.326	2.801	3.668	3.025	3.485	3.032	3.209	2.914
	806	2.279	3.466	2.228	2.886	3.166	2.984	3.421	3.087	3.441	3.086	3.245	2.842
	807	2.545	3.479	2.418	2.659	3.158	2.911	3.466	3.032	3.619	3.019	3.29	2.829
	808	2.523	3.221	2.469	2.765	3.241	3.127	3.355	2.859	3.639	3.026	3.142	2.86
	809	2.504	3.34	2.414	2.756	3.305	3.022	3.599	2.97	3.553	2.94	3.094	2.771
	810	2.524	3.562	2.544	2.849	3.344	2.961	3.686	2.83	3.577	3.083	3.307	2.759
	811	2.432	3.701	2.596	2.884	3.225	3.12	3.675	2.958	3.489	2.975	3.254	2.912
	812	2.51	3.434	2.593	2.877	3.242	2.89	3.613	2.967	3.619	2.787	3.417	2.69
	813	2.516	3.411	2.532	2.918	3.264	2.983	3.613	3.008	3.24	2.751	3.12	2.618
	814	2.509	3.567	2.569	3.019	3.181	2.831	3.554	3.13	3.479	2.846	3.035	2.63
	815	2.397	3.429	2.599	3.002	3.399	2.774	3.647	3.155	3.327	2.919	3.032	2.634
	816	2.412	3.321	2.601	3.067	3.2	2.763	3.907	3.016	3.458	2.87	3.15	2.884
	817	2.387	3.511	2.671	3.01	3.109	2.884	3.711	2.916	3.637	2.868	3.051	2.82
	818	2.314	3.283	2.586	3.028	3.224	2.76	3.897	3.096	3.557	3.096	3.262	2.82
	819	2.181	3.332	2.571	3.051	3.18	2.823	4.191	3.091	3.573	2.934	3.302	2.783
	820	2.182	3.25	2.34	3.026	3.194	2.866	3.923	3.118	3.601	2.983	3.308	2.714
	821	2.293	3.285	2.329	3.077	3.227	2.743	3.803	3.329	3.676	3.089	3.446	2.754
	822	2.305	3.226	2.347	3.04	3.072	2.813	3.783	3.133	3.656	3.037	3.496	2.865
	823	2.246	3.365	2.503	2.997	3.358	2.83	4.035	3.093	3.523	3.048	3.334	2.791
	824	2.324	3.326	2.509	2.912	3.195	2.816	3.919	3.051	3.123	2.986	3.483	2.754
	825	2.393	3.3	2.643	3.087	3.199	2.899	3.985	3.067	3.417	2.843	3.569	3.111
	826	2.302	3.425	2.433	2.945	3.39	3.001	3.921	3.193	3.41	2.925	3.344	2.928
	827	2.388	3.53	2.598	3.021	3.203	2.881	3.971	2.963	3.336	3.1	3.208	2.965
	828	2.378	3.382	2.468	3.056	3.324	3.009	3.921	3.109	3.246	3.11	3.356	2.867
	829	2.343	3.192	2.413	2.942	3.294	3.174	4.157	3.014	3.344	3.074	3.386	2.699
	830	2.541	3.2	2.443	2.92	3.323	3.056	3.87	3.009	3.604	3.167	3.488	2.797
	831	2.566	3.107	2.497	3	3.455	3.005	4.076	2.869	3.517	3.048	3.285	2.61
	832	2.454	3.282	2.405	3.003	3.188	3.029	4.28	2.836	3.32	3.124	3.232	2.659
	833	2.603	3.241	2.436	3.007	3.268	3.006	4.073	2.933	3.269	2.995	3.099	2.646
	834	2.502	3.036	2.367	2.875	3.43	2.913	4.247	2.778	3.449	3.102	3.167	2.519
	835	2.826	3.112	2.45	2.964	3.181	3.1	4.074	2.947	3.504	2.941	3.147	2.467
	836	2.58	3.118	2.408	2.887	3.272	3.327	4.215	2.881	3.72	3.002	3.031	2.557
	837	2.441	2.958	2.525	2.663	3.383	3.18	4.305	2.951	3.593	3.252	3.015	2.524
	838	2.369	3.048	2.325	2.93	3.41	3.021	4.185	3.275	3.464	3.199	3.161	2.648
	839	2.502	3.138	2.336	2.711	3.391	2.973	4.178	3.33	3.327	3.218	3.023	2.643
	840	2.518	3.172	2.413	2.964	3.372	2.932	4.181	3.279	3.412	3.323	2.919	2.56
	841	2.683	3.293	2.438	2.785	3.402	2.945	4.296	3.366	3.685	3.339	2.925	2.496
	842	2.527	3.305	2.295	2.798	3.599	3.012	4.113	3.181	3.439	3.386	2.91	2.541
	843	2.327	3.376	2.3	2.807	3.34	2.97	4.084	3.166	3.621	3.588	2.933	2.59
	844	2.278	3.188	2.155	2.765	3.196	2.74	4.034	3.052	3.64	3.415	2.859	2.431
	845	2.272	3.323	2.269	2.805	3.163	2.723	4.048	2.979	3.674	3.484	2.885	2.488
	846	2.593	3.326	2.288	2.936	3.236	2.75	4	3.036	3.557	3.361	2.917	2.428
	847	2.568	3.129	2.333	2.978	3.34	2.893	4.018	3.256	3.596	3.453	3.12	2.598
	848	2.508	3.31	2.297	2.694	3.474	2.789	3.757	3.345	3.647	3.258	3.268	2.635
	849	2.493	3.167	2.196	2.845	3.264	3.042	3.65	3.056	3.62	3.323	3.121	2.795
	850	2.573	3.404	2.307	2.76	3.622	2.97	3.9	3.312	3.844	3.43	3.176	2.748
	851	2.56	3.134	2.28	2.691	3.633	3.018	4.102	3.26	3.677	3.332	3.142	2.816
	852	2.52	3.267	2.487	2.79	3.573	3.115	4.204	3.188	3.327	3.043	3.331	2.911
	853	2.579	3.34	2.607	2.765	3.552	3.008	4.137	3.343	3.334	3.32	3.203	2.831
	854	2.474	3.373	2.474	2.763	3.493	2.895	4.156	3.223	3.466	3.324	3.001	2.678
	855	2.577	3.547	2.628	2.687	3.486	2.911	4.209	3.434	3.315	3.42	2.819	2.619
	856	2.409	3.365	2.62	2.726	3.214	2.893	3.931	3.628	3.335	3.088	3.018	2.824
	857	2.434	3.517	2.468	2.826	3.627	2.819	4.003	3.643	3.331	3.381	3.106	3.216
	858	2.42	3.401	2.372	2.808	3.521	2.815	4.166	3.35	3.116	3.373	3.074	3.085
	859	2.63	3.26	2.544	2.696	3.548	2.933	4.418	3.447	3.233	3.339	3.079	3.153
	860	2.634	3.591	2.45	2.548	3.357	3.025	4.453	3.467	3.436	3.282	3.108	3.143
	861	2.474	3.667	2.516	2.572	3.345	2.945	4.399	3.511	3.204	3.165	2.933	3.015
	862	2.604	3.508	2.469	2.608	3.3	2.823	4.211	3.542	3.222	3.175	2.889	3.099
	863	2.538	3.379	2.347	2.704	3.216	3.003	4.277	3.292	3.362	3.318	2.822	2.872
	864	2.71	3.429	2.504	2.674	3.134	3.031	4.331	3.429	3.358	3.053	2.913	2.883
	865	2.705	3.341	2.402	2.76	3.291	2.936	4.168	3.349	3.412	2.985	2.943	2.875
	866	2.632	3.295	2.366	2.786	3.157	2.674	4.466	3.302	3.236	3.011	2.984	2.803
	867	2.675	3.204	2.279	2.862	3.278	2.862	4.488	3.262	3.47	3.022	3.19	2.686
	868	2.691	3.165	2.291	2.935	3.349	2.826	4.765	3.413	3.467	3.107	3.309	2.795
	869	2.644	3.077	2.323	2.708	3.226	2.85	4.665	3.386	3.467	3.232	3.252	2.749
	870	2.518	3.034	2.212	2.806	3.262	2.858	4.481	3.227	3.213	3.161	3.078	2.942
	871	2.382	3.027	2.137	2.767	3.253	2.802	4.349	3.171	3.132	3.156	3.306	3.198
	872	2.489	3.101	2.154	2.779	3.065	2.909	4.227	3.231	3.09	2.998	3.339	2.972
	873	2.481	3.126	2.107	2.67	3.197	2.92	4.279	3.204	3.164	3.015	3.68	2.914
	874	2.407	3.049	2.211	2.87	3.014	2.771	4.206	3.417	2.742	2.971	3.593	2.978
	875	2.574	3.142	2.276	2.9	2.94	2.901	4.335	3.238	3.145	3.082	3.366	2.84
	876	2.658	3.248	2.172	2.774	3.001	2.845	4.591	3.202	3.225	2.954	3.33	2.777
	877	2.532	3.458	2.131	2.796	3.097	3.064	4.695	3.022	3.1	3.032	3.09	2.856
	878	2.436	3.655	2.145	2.686	3.055	2.945	4.345	3.022	3.176	3.201	3.082	2.727
	879	2.414	3.519	2.083	2.784	3.291	2.948	4.428	3.082	3.218	2.959	3.123	2.896
	880	2.484	3.601	2.121	2.964	3.327	2.975	4.651	3.124	3.016	3.029	3.148	3.041
	881	2.503	3.397	2.253	2.899	3.363	3.015	4.405	3.065	3.212	3.033	3.045	3.218
	882	2.518	3.401	2.224	2.823	3.195	2.887	4.214	3.301	3.143	2.933	3.078	3.031
	883	2.647	3.29	2.279	2.85	3.112	2.903	4.17	3.077	3.206	2.921	3.131	3.011
	884	2.558	3.288	2.323	3.042	3.201	2.901	4.256	3.034	3.198	2.771	3.096	3.198
	885	2.61	3.344	2.285	2.873	3.242	2.862	4.377	2.984	3.062	2.874	3.2	3.152
	886	2.401	3.06	2.2	2.825	3.358	2.931	4.222	2.954	3.033	2.982	2.832	2.968
	887	2.421	3.122	2.05	2.735	3.316	2.87	4.385	3.082	3.103	3.139	3.007	2.791
	888	2.378	3.208	2.235	2.854	3.353	3.185	4.49	3.014	3.204	3.121	3.05	2.981
	889	2.337	3.33	2.215	2.784	3.383	3.304	4.373	3.036	3.069	2.998	3.42	3.134
	890	2.304	3.371	2.198	2.899	3.368	3.455	4.113	3.014	3.312	3.198	3.413	3.067
	891	2.259	3.252	2.256	2.826	3.107	3.255	4.462	3.132	3.169	3.09	3.328	3.073
	892	2.326	3.345	2.333	2.792	3.22	3.206	4.698	3.135	3.214	3.166	3.29	3.113
	893	2.277	3.348	2.408	2.759	3.139	3.197	4.328	3.182	3.276	2.984	3.241	3.099
	894	2.497	3.219	2.224	2.684	3.27	3.129	4.276	3.322	3.256	3.001	3.206	2.94
	895	2.582	3.341	2.244	2.647	3.33	2.91	4.3	3.189	3.137	2.934	3.22	2.727
	896	2.552	3.248	2.247	2.796	3.153	2.991	4.375	3.231	3.216	3.091	3.347	3.053
	897	2.451	3.109	2.112	2.707	3.119	3.049	4.055	3.24	3.373	3.155	3.152	2.925
	898	2.679	3.077	2.18	2.821	3.273	3.026	4.373	3.134	3.044	3.023	3.259	2.853
	899	2.513	3.014	2.32	2.727	3.402	3.069	4.402	3.2	2.952	2.978	3.41	3.088
	900	2.413	3.35	2.283	2.942	3.328	2.944	4.5	3.125	3.043	2.839	3.242	2.959
	901	2.48	3.294	2.167	2.946	3.388	3.003	4.608	3.141	2.744	2.776	3.363	3.013
	902	2.484	3.298	2.379	3.033	3.726	3.017	4.612	3.326	3.004	2.941	3.291	2.917
	903	2.418	3.216	2.142	3.06	3.395	3.04	4.289	3.186	2.925	3.036	3.374	2.882
	904	2.336	3.215	2.272	3.237	3.508	2.984	4.269	3.368	3.019	3.194	3.119	3.037
	905	2.481	3.207	2.15	3.128	3.525	3.019	4.429	3.323	3.209	3.018	3.072	2.893
	906	2.724	3.284	2.234	3.15	3.572	2.908	4.544	3.18	3.037	3.233	3.183	3.131
	907	2.561	3.238	2.075	3.474	3.601	3.021	4.541	3.409	3.219	3.234	3.084	3.032
	908	2.498	3.57	2.267	3.41	3.459	2.919	4.532	3.235	3.167	3.351	3.058	3.033
	909	2.418	3.505	2.458	3.534	3.538	3.194	4.444	3.173	3.181	3.216	3.256	2.927
	910	2.299	3.382	2.287	3.275	3.522	2.928	4.262	3.324	3.04	3.327	3.222	2.936
	911	2.349	3.344	2.45	3.354	3.346	2.942	4.337	3.374	3.089	3.362	3.39	2.903
	912	2.43	3.344	2.217	3.319	3.449	2.96	4.193	3.238	3.03	3.466	3.414	2.994
	913	2.396	3.281	2.414	3.366	3.631	2.928	4.076	3.142	2.923	3.211	3.166	2.881
	914	2.533	3.297	2.22	3.332	3.664	3.016	4.271	3.306	2.714	2.922	3.208	2.792
	915	2.832	3.48	2.324	3.531	3.58	3.207	4.25	3.281	2.812	2.923	3.082	2.911
	916	2.501	3.329	2.431	3.715	3.469	3.007	4.574	3.154	2.903	2.937	3.454	2.631
	917	2.578	3.287	2.318	3.677	3.397	2.958	4.595	3.196	2.974	2.805	3.181	2.845
	918	2.548	3.131	2.327	3.337	3.513	2.827	4.708	3.263	3.155	2.818	3.054	2.84
	919	2.812	3.096	2.179	3.219	3.426	2.771	4.657	3.565	3.04	2.847	3.065	2.769
	920	2.846	3.132	2.259	3.117	3.522	2.737	4.707	3.598	3.125	3.003	3.156	2.744
	921	2.739	3.156	2.202	3.198	3.545	2.911	4.439	3.095	2.812	3.202	3.297	2.886
	922	2.699	3.249	2.289	3.176	3.6	2.883	4.389	3.128	3.221	3.056	3.326	2.898
	923	2.569	3.385	2.186	3.083	3.555	2.939	4.247	3.375	3.129	3.017	3.373	2.933
	924	2.606	3.294	2.296	3.282	3.51	2.963	4.079	3.385	3.043	3.215	3.331	2.95
	925	2.658	3.356	2.341	3.2	3.61	3.07	4.269	3.177	3.039	3.183	3.332	2.916
	926	2.716	3.262	2.319	3.055	3.429	3.075	4.322	3.062	3.103	3.089	3.187	2.918
	927	2.736	3.245	2.317	3.189	3.592	2.815	4.51	3.069	3.105	3.017	3.28	2.847
	928	2.856	3.408	2.283	3.148	3.727	3.015	4.261	3.113	3.122	3.095	3.235	2.67
	929	2.934	3.434	2.457	3.045	3.782	2.955	4.385	3.309	2.997	3.5	3.394	2.741
	930	2.843	3.188	2.412	3.112	3.763	3.118	4.467	3.23	2.998	3.4	3.344	2.721
	931	2.651	3.252	2.544	3.105	3.601	2.943	4.23	3.025	3.129	3.496	3.424	2.968
	932	2.418	3.359	2.476	3.144	3.664	2.881	4.025	2.978	3.227	3.339	3.46	2.899
	933	2.651	3.147	2.523	3.358	3.797	2.92	4.332	2.872	3.244	3.427	3.352	2.854
	934	2.596	3.416	2.564	3.129	3.473	2.835	4.272	3.033	3.244	3.306	3.21	2.885
	935	2.666	3.247	2.549	2.996	3.547	2.918	4.451	3.056	3.077	3.288	3.18	2.626
	936	2.694	3.086	2.457	3.018	3.65	2.889	4.609	3.091	3.078	3.332	3.133	2.731
	937	2.511	3.132	2.458	2.857	3.839	2.815	4.381	3.046	3.151	3.425	3.062	2.677
	938	2.504	3.421	2.28	2.98	3.931	2.886	4.54	2.976	3.163	3.385	3.212	2.671
	939	2.443	3.508	2.459	3.053	3.753	2.933	4.687	2.971	3.121	3.22	3.123	2.734
	940	2.555	3.409	2.315	2.902	3.516	2.826	4.741	2.912	3.177	3.186	3.349	2.813
	941	2.631	3.291	2.194	3.054	3.64	2.847	4.857	2.863	3.388	3.311	3.228	2.801
	942	2.501	3.194	2.203	3.311	3.524	2.582	5.035	3.098	3.401	3.297	3.376	2.83
	943	2.628	3.431	2.328	3.354	3.374	2.83	4.783	2.888	3.239	3.176	3.442	2.703
	944	2.697	3.749	2.408	3.115	3.408	2.754	4.535	2.801	3.212	3.596	3.215	2.695
	945	2.718	3.706	2.38	2.922	3.276	2.84	4.512	2.885	3.112	3.747	3.463	2.707
	946	2.817	3.549	2.375	3.204	3.271	2.767	4.489	2.81	3.062	3.578	3.247	2.611
	947	2.929	3.462	2.417	3.131	3.319	2.638	4.506	2.771	3.077	3.701	3.176	2.65
	948	2.549	3.461	2.581	3.065	3.404	2.596	4.654	2.823	3.154	3.682	3.45	2.807
	949	2.598	3.368	2.454	2.852	3.552	2.786	4.552	2.866	3.156	3.707	3.389	2.693
	950	2.497	3.468	2.709	2.963	3.58	2.814	4.607	2.667	3.046	3.885	3.606	2.732
	951	2.502	3.448	2.523	2.968	3.325	2.897	4.545	2.699	3.083	4.024	3.635	2.647
	952	2.73	3.392	2.465	2.869	3.4	2.96	4.619	2.685	2.975	4.235	3.686	2.684
	953	2.514	3.223	2.284	2.912	3.467	2.934	4.499	2.79	3.054	3.896	3.662	2.879
	954	2.56	3.355	2.313	2.851	3.494	2.876	4.299	2.82	3.163	4.055	3.4	2.957
	955	2.468	3.241	2.181	2.959	3.478	2.813	4.501	2.889	3.004	4.051	3.335	2.712
	956	2.634	3.363	2.258	2.976	3.319	2.667	4.31	3.044	3.3	3.919	3.156	2.769
	957	2.652	3.4	2.214	3.046	3.467	2.66	4.433	3.021	3.284	4.028	3.246	2.641
	958	2.706	3.242	2.188	3.156	3.576	2.716	4.467	2.945	3.264	3.755	3.309	2.57
	959	2.64	3.292	2.133	3.216	3.361	2.749	4.516	2.917	3.203	3.968	3.171	2.623
	960	2.458	3.137	2.077	3.161	3.475	2.73	4.657	2.823	3.252	3.685	3.161	2.69
	961	2.397	3.282	2.01	3.059	3.413	2.772	4.649	2.704	3.302	3.495	3.259	2.685
	962	2.402	3.098	2.098	3.213	3.46	2.958	4.708	2.632	3.089	3.684	3.454	2.712
	963	2.443	3.312	2.098	3.259	3.339	2.907	4.65	2.773	3.059	3.614	3.597	2.853
	964	2.313	3.133	2.019	3.206	3.367	2.827	4.639	2.661	3.205	3.755	3.468	2.63
	965	2.37	3.269	2.078	3.01	3.276	2.835	4.947	2.699	3.345	3.658	3.627	2.708
	966	2.549	3.035	2.037	3.122	3.327	2.921	4.661	2.602	3.257	3.619	3.935	2.773
	967	2.477	3.149	2.028	3.226	3.311	2.876	4.55	2.734	3.219	3.404	3.829	2.794
	968	2.523	3.35	1.958	3.129	3.319	3.118	4.292	2.778	3.013	3.46	3.509	2.67
	969	2.698	2.979	2.088	3.205	3.365	2.999	4.196	2.79	3.229	3.476	3.546	2.999
	970	2.55	3.096	2.154	3.374	3.303	2.868	4.55	2.814	3.173	3.415	3.545	2.762
	971	2.506	3.225	2.168	3.434	3.349	2.649	4.224	2.882	3.126	3.403	3.345	2.977
	972	2.417	3.22	2.176	3.408	3.294	2.831	4.259	3.032	3.099	3.446	3.44	2.99
	973	2.317	3.318	2.116	3.497	3.238	2.686	4.039	2.953	2.959	3.156	3.486	3.012
	974	2.442	3.247	2.182	3.216	3.338	2.542	4.039	2.934	2.956	3.262	3.096	3.089
	975	2.524	3.352	2.047	3.191	3.272	2.506	3.976	2.897	2.92	3.375	3.232	2.895
	976	2.43	3.185	1.981	3.125	3.178	2.647	4.103	2.76	3.137	3.548	3.148	2.943
	977	2.284	3.305	1.974	2.92	3.13	2.67	4.246	2.799	2.971	3.491	3.115	3.033
	978	2.367	3.425	2.115	3.117	3.096	2.696	4.473	2.921	2.806	3.617	3.129	2.949
	979	2.362	3.164	2.151	3.136	3.262	2.638	4.395	2.93	3.251	3.621	2.897	2.955
	980	2.334	3.15	1.97	3.256	3.226	2.447	4.242	2.853	3.137	3.626	2.785	2.894
	981	2.457	3.082	1.966	3.024	3.22	2.619	4.036	2.943	3.28	3.431	2.988	3.003
	982	2.35	3.022	1.929	2.91	3.197	2.745	4.211	2.973	3.011	3.631	3.058	3.028
	983	2.308	2.798	2.012	2.944	3.128	2.784	4.283	3.006	2.969	3.825	3.208	2.823
	984	2.262	2.986	1.981	3.061	3.12	2.682	4.076	2.966	3.123	3.895	3.116	2.966
	985	2.152	3.022	2.041	2.99	3.139	2.758	4.044	2.974	2.993	3.758	3.104	2.966
	986	2.09	2.988	2.006	2.881	3.273	2.625	4.064	2.893	2.993	3.917	3.522	2.912
	987	2.235	3.011	2.026	2.949	3.426	2.551	4.006	3.002	2.7	3.778	3.377	2.686
	988	2.315	3.17	1.934	2.976	3.155	2.745	4.126	3.039	2.838	3.698	3.385	2.688
	989	2.313	3.202	1.899	3.392	3.241	2.594	4.337	2.923	2.936	3.397	3.231	2.577
	990	2.262	2.888	2.036	3.557	3.428	2.724	4.177	2.851	2.906	3.533	3.57	2.726
	991	2.287	3.079	2.186	3.486	3.119	2.726	4.132	2.764	2.611	3.382	3.204	2.72
	992	2.245	3.052	2.052	3.393	3.254	2.846	3.93	2.989	3.038	3.506	3.086	2.863
	993	2.267	2.982	1.927	3.295	3.367	2.783	3.925	3.027	3.1	3.506	2.986	2.849
	994	2.265	2.907	1.857	3.468	3.57	2.832	3.998	3.181	3.181	3.643	2.904	2.78
	995	2.228	2.896	1.943	3.426	3.453	2.837	4.112	3.077	3.094	3.613	3.055	2.707
	996	2.279	2.987	2.083	3.419	3.495	2.792	4.162	2.936	3.039	3.711	2.829	2.721
	997	2.36	3.173	1.924	3.309	3.429	2.868	4.195	2.888	3.016	3.702	3.015	2.83
	998	2.289	3.067	1.899	3.325	3.636	2.781	4.176	3.281	2.824	3.834	2.83	2.704
	999	2.211	3.219	2.123	3.128	3.538	2.824	4.228	2.945	3.156	3.9	2.923	2.659
	1000	2.224	3.264	2.116	3.07	3.527	2.861	4.241	2.959	2.999	3.91	2.917	2.622
	Average	2.43273	3.03274	2.22905	2.61514	3.0127	2.48841	3.92777	2.48942	3.0304	2.85116	3.0858	2.65603
	Average of 2		2.73273		2.42209		2.75055		3.2086		2.94078		2.87092

## Sheet: 4QWO(A42R)_RMSD
5	RMSD Values calculated during Molecular Dynamic Simulation (MDS) over the period of 20ns for the A42R_ligand complexes.																	Analysis Details
	Time	frame#	Standard_A	Standard_B	ExopressPick1_A	ExopressPick1_B	ExopressPick2_A	ExopressPick2_B	ExopressPick3_A	ExopressPick3_B	NatProd_A	NatProd1_B	Emanime1_A	Emanime1_B				Dunnett's multiple comparisons test	Mean Diff.	95.00% CI of diff.	Below threshold?	Summary	Adjusted P Value	A-?
	0	0	0	0	0	0	0	0	0	0	0	0	0	0				Kaempferol-o-rhamninoside vs. ExppressPick_1	0.09661	0.08730 to 0.1059	Yes	****	<0.0001	B	ExppressPick_1
	0.02	1	0.739	0.565	0.783	0.586	0.602	0.8	0.762	0.592	0.679	0.546	0.581	0.676				Kaempferol-o-rhamninoside vs. ExpressPick_2	-0.1961	-0.2057 to -0.1864	Yes	****	<0.0001	C	ExpressPick_2
	0.04	2	0.619	0.642	0.635	0.649	0.699	0.794	0.738	0.755	0.776	0.759	0.67	0.799				Kaempferol-o-rhamninoside vs. ExpressPick_3	-0.09567	-0.1063 to -0.08507	Yes	****	<0.0001	D	ExpressPick_3
	0.06	3	0.706	0.575	0.793	0.8	0.725	0.69	0.667	0.76	0.756	0.773	0.729	0.727				Kaempferol-o-rhamninoside vs. NaturalProduct_1	0.006705	-0.003008 to 0.01642	No	ns	0.2826	E	NaturalProduct_1
	0.08	4	0.78	0.683	0.755	0.639	0.667	0.738	0.701	0.919	0.934	0.708	0.72	0.752				Kaempferol-o-rhamninoside vs. Enamine_1	-0.02857	-0.03857 to -0.01857	Yes	****	<0.0001	F	Enamine_1
	0.1	5	0.709	0.653	0.823	0.676	0.732	0.849	0.645	0.845	0.843	0.813	0.845	0.727
	0.12	6	0.741	0.697	0.84	0.824	0.781	0.813	0.637	0.75	0.798	0.727	0.737	0.802				Test details	Mean 1	Mean 2	Mean Diff.	SE of diff.	n1	n2	q	DF
	0.14	7	0.875	0.761	0.924	0.77	0.711	0.816	0.689	0.872	0.972	0.787	0.801	0.832				Kaempferol-o-rhamninoside vs. ExppressPick_1	1.282	1.185	0.09661	0.0037	1002	1002	26.11	1001
	0.16	8	0.827	0.745	0.886	0.806	0.744	0.81	0.721	0.812	0.94	0.792	0.704	0.798				Kaempferol-o-rhamninoside vs. ExpressPick_2	1.282	1.478	-0.1961	0.003833	1002	1002	51.14	1001
	0.18	9	0.709	0.822	1.018	0.769	0.89	0.696	0.694	0.853	0.92	0.776	0.861	0.792				Kaempferol-o-rhamninoside vs. ExpressPick_3	1.282	1.377	-0.09567	0.00421	1002	1002	22.72	1001
	0.2	10	0.83	0.879	0.964	0.779	0.669	0.664	0.672	0.728	0.896	0.814	0.767	0.883				Kaempferol-o-rhamninoside vs. NaturalProduct_1	1.282	1.275	0.006705	0.003861	1002	1002	1.737	1001
	0.22	11	0.753	0.785	0.887	0.734	0.823	1.041	0.742	0.8	1.053	0.693	0.724	0.764				Kaempferol-o-rhamninoside vs. Enamine_1	1.282	1.31	-0.02857	0.003974	1002	1002	7.188	1001
	0.24	12	0.73	0.707	0.937	0.685	0.88	0.939	0.739	0.768	0.947	0.866	0.805	0.831
	0.26	13	0.785	0.872	0.948	0.751	0.846	0.777	0.772	0.797	0.941	0.743	0.745	0.933
	0.28	14	0.808	0.787	0.971	0.795	0.957	0.895	0.686	0.8	0.945	0.751	0.817	0.794
	0.3	15	0.774	0.87	0.927	0.771	0.922	0.945	0.788	0.716	0.865	0.78	0.75	0.957
	0.32	16	0.672	0.963	0.904	0.902	1.078	0.823	0.801	0.748	0.78	0.765	0.819	0.945
	0.34	17	0.721	0.979	0.93	0.879	0.907	0.956	0.741	0.748	0.936	0.754	0.842	1.101
	0.36	18	0.716	1.034	0.903	0.92	0.959	0.847	0.816	0.731	0.87	0.761	0.913	0.934
	0.38	19	0.791	0.943	0.857	1.038	1.108	0.944	0.753	0.89	0.936	0.795	0.906	0.86
	0.4	20	0.728	1.052	0.808	1.061	1.061	1.033	0.836	0.879	0.934	0.834	0.771	0.958
	0.42	21	0.755	1.01	0.83	1.087	0.986	0.927	0.756	0.836	0.975	0.83	0.783	1.028
	0.44	22	0.675	1.13	0.741	0.955	0.983	0.99	0.687	0.83	1.023	0.803	0.882	1.004
	0.46	23	0.827	1.066	0.846	0.962	0.963	0.996	0.72	0.939	0.936	0.765	0.806	0.97
	0.48	24	0.737	1.08	0.767	0.869	0.889	1.108	0.63	0.928	0.956	0.81	0.89	0.927
	0.5	25	0.821	1.115	0.776	0.891	0.949	1.069	0.668	0.978	0.917	0.649	0.956	0.987
	0.52	26	0.82	1.109	0.709	0.922	0.881	0.978	0.734	1.011	0.968	0.729	0.75	0.904
	0.54	27	0.849	1.292	0.821	0.817	0.97	1.173	0.697	0.907	1.024	0.722	0.873	0.905
	0.56	28	0.965	1.151	0.804	0.864	0.85	1.1	0.67	0.877	0.956	0.766	0.857	0.708
	0.58	29	0.77	1.172	0.85	0.879	0.861	1.1	0.757	1.052	1.065	0.765	0.746	0.918
	0.6	30	0.887	1.088	0.868	0.838	0.911	1.168	0.764	0.847	0.953	0.791	0.891	1.063
	0.62	31	0.871	1.265	0.7	0.878	0.95	1.154	0.807	1.069	0.934	0.883	0.906	0.785
	0.64	32	0.864	1.284	0.739	0.928	0.939	0.999	0.685	1.138	0.917	0.857	1.026	0.904
	0.66	33	0.922	1.279	0.78	0.901	0.921	1.097	0.681	0.987	0.943	0.851	0.88	1.002
	0.68	34	0.939	1.314	0.831	0.879	0.983	1.01	0.764	0.964	1.017	0.759	0.936	1.174
	0.7	35	0.9	1.134	0.814	0.903	1.006	1.176	0.612	0.958	0.99	0.863	0.978	1.007
	0.72	36	0.97	1.208	0.907	1.017	0.955	1.139	0.66	1.123	1.002	0.78	0.932	1.203
	0.74	37	0.944	1.132	0.911	0.896	0.995	1.131	0.702	1.083	1.033	0.812	0.9	0.967
	0.76	38	0.957	1.105	1.049	0.897	0.999	1.179	0.688	0.962	0.994	0.796	0.955	0.994
	0.78	39	0.953	1.189	0.907	0.946	1.055	1.222	0.697	0.97	0.976	0.831	0.885	1.044
	0.8	40	1.094	1.179	0.925	0.928	1.096	1.201	0.759	1.002	0.977	0.833	0.962	0.988
	0.82	41	1.062	1.162	0.961	0.906	1.084	0.986	0.777	0.919	1.01	0.784	0.866	1.027
	0.84	42	0.988	1.036	0.953	0.942	0.954	1.004	0.683	0.967	1.08	0.837	0.946	1.059
	0.86	43	0.915	1.082	0.928	1.08	0.981	0.966	0.733	0.902	1.053	0.836	0.93	1.031
	0.88	44	0.863	1.127	0.939	1.049	0.968	1.181	0.812	0.979	1.114	0.811	0.878	1.004
	0.9	45	0.896	1.218	0.974	1.065	1.086	1.157	0.805	0.863	1.058	0.956	0.939	0.919
	0.92	46	0.979	1.127	0.926	1.131	0.923	1.286	0.835	1	1.091	0.972	0.923	1.089
	0.94	47	0.94	1.157	0.926	0.952	1.098	1.179	0.81	0.958	1.071	1.022	0.87	1.004
	0.96	48	0.974	1.204	0.908	0.984	0.963	1.228	0.828	1.094	0.994	0.834	0.913	0.977
	0.98	49	0.98	1.278	0.85	1.018	1.065	1.225	0.847	1.081	1.084	0.986	0.883	1.007
	1	50	1.028	1.141	0.85	0.991	0.982	1.158	0.857	1.069	1.134	0.903	0.96	0.923
	1.02	51	0.938	1.157	0.837	1.057	0.96	1.177	0.728	0.99	1.06	0.948	0.969	0.945
	1.04	52	0.91	1.073	0.844	1.036	1.039	1.078	0.773	1.041	1.057	0.792	0.936	0.942
	1.06	53	1.015	1.051	0.685	0.928	1.04	1.057	0.821	1.017	1.196	0.872	0.886	0.936
	1.08	54	0.948	1.129	0.729	1.029	0.996	1.076	0.825	0.947	1.106	0.775	0.987	0.9
	1.1	55	1.034	1.16	0.841	1.037	0.951	1.23	0.783	0.964	1.049	0.794	0.942	1.01
	1.12	56	0.904	1.111	0.895	1.096	1.038	1.229	0.835	0.919	1.224	0.851	0.953	1.076
	1.14	57	0.906	1.277	0.746	1.107	0.979	1.16	0.775	0.882	1.086	0.84	0.952	1.075
	1.16	58	1.007	1.156	0.863	0.935	0.971	1.16	0.803	0.898	1.125	0.781	1.033	0.922
	1.18	59	0.977	1.146	0.795	0.963	1.027	1.232	0.775	0.788	0.991	0.761	1.016	1.102
	1.2	60	0.967	1.159	0.779	1	1.029	1.241	0.888	0.755	1.092	0.745	1.129	1.055
	1.22	61	1.095	1.086	0.876	0.989	0.994	1.078	0.839	0.842	1.081	0.791	1.071	1.132
	1.24	62	0.966	1.197	0.911	0.901	0.951	1.18	0.93	1.035	1.107	0.742	1.026	1.147
	1.26	63	1.05	1.264	0.986	0.918	0.973	1.148	0.864	0.917	1.1	0.825	1.075	1.227
	1.28	64	1.02	1.173	0.947	0.93	0.968	1.259	0.925	0.876	1.058	0.851	0.936	1.18
	1.3	65	0.953	1.194	0.863	0.978	1.017	1.263	0.996	0.956	1.034	0.8	0.92	1.017
	1.32	66	1.006	1.347	0.926	1.04	1.084	1.316	0.804	0.934	1.132	0.879	1.006	1.012
	1.34	67	0.903	1.244	0.79	1.051	1.059	1.176	0.821	0.922	1.177	0.818	1.132	1.131
	1.36	68	0.933	1.424	0.846	1.029	1.055	1.098	0.893	0.931	1.002	0.951	0.986	1.164
	1.38	69	0.965	1.293	0.827	1.039	1.035	1.26	0.879	1.043	1.075	0.884	0.942	1.154
	1.4	70	0.926	1.221	0.868	1.148	1.22	1.078	0.739	1.067	1.124	0.93	0.905	1.136
	1.42	71	1.081	1.178	0.895	1.084	1.16	1.341	0.893	0.933	1.103	0.845	1.031	1.167
	1.44	72	0.993	1.276	0.868	1.003	1.108	1.156	0.91	1.087	1.037	0.998	0.986	1.102
	1.46	73	0.887	1.319	0.804	1.129	1.149	1.198	0.849	1.039	1.198	0.962	0.853	1.278
	1.48	74	0.954	1.263	0.908	1.264	1.203	1.274	0.95	1.083	1.159	0.849	0.912	1.198
	1.5	75	1.058	1.245	0.816	1.061	1.086	1.105	0.964	1.009	1.099	0.847	0.932	1.053
	1.52	76	0.971	1.259	0.718	1.161	1.12	1.26	1.021	1.217	1.056	0.881	1.025	1.214
	1.54	77	0.944	1.169	0.804	1.124	1.068	1.302	0.941	1.079	1.054	1.033	0.953	1.072
	1.56	78	0.959	1.172	0.897	1.11	1.087	1.209	0.898	1.016	1.106	1.04	0.926	1.029
	1.58	79	0.962	1.241	0.719	1.032	1.087	1.088	0.98	0.936	1.203	1.03	0.995	1.01
	1.6	80	0.917	1.206	0.91	0.962	1.07	1.245	0.94	0.889	1.103	1.075	1.008	1.041
	1.62	81	1.093	1.143	0.833	1.178	1.002	1.367	0.986	0.931	1.164	0.998	0.85	1.231
	1.64	82	1.112	1.229	0.81	1.196	1.112	1.293	0.969	0.915	1.207	0.996	1.006	1.206
	1.66	83	1.01	1.118	0.831	1.19	1.137	1.168	0.972	1.069	1.154	0.888	1.074	1.076
	1.68	84	0.922	1.135	0.818	1.181	1.111	1.234	1.024	0.97	1.136	0.88	1.073	1.12
	1.7	85	0.956	1.283	0.83	1.164	1.135	1.035	1	1.113	1.108	0.977	1.037	1.044
	1.72	86	1.199	1.162	0.961	1.087	1.16	1.091	1.12	1.046	1.062	0.89	1.079	1.033
	1.74	87	1.148	1.256	0.948	1.053	1.057	1.023	1.067	1.112	1.033	1.037	1.068	1.045
	1.76	88	1.18	1.245	0.929	0.948	1.083	1.024	1.233	1.076	1.075	0.946	0.99	1.037
	1.78	89	1.042	1.325	1.017	0.955	1.203	1.025	1.136	1.094	1.034	0.88	1.026	1.066
	1.8	90	1.002	1.21	1.013	1.162	1.211	1.089	1.159	1.024	1.08	0.883	1.001	0.992
	1.82	91	1.19	1.26	0.917	1.168	1.225	1.019	1.104	1.073	1.037	0.873	1.018	0.965
	1.84	92	1.173	1.256	0.882	1.066	1.266	1.067	1.178	1.176	0.97	0.926	1.058	1.098
	1.86	93	1.126	1.253	0.813	1.022	1.192	1.091	1.118	1.096	1.008	0.928	1.007	0.978
	1.88	94	1.089	1.235	0.882	0.9	1.183	1.051	1.14	1.328	1.041	0.94	0.91	0.994
	1.9	95	1.043	1.24	0.806	0.899	1.182	1.133	1.305	1.065	1.076	1.051	0.948	0.988
	1.92	96	1.159	1.299	0.856	1.028	1.1	1.082	1.092	1.094	1.178	0.938	0.959	0.933
	1.94	97	1.129	1.138	0.812	1.07	1.076	1.016	1.212	1.084	1.077	0.975	0.99	0.897
	1.96	98	1.126	1.285	0.851	1.015	1.068	1.131	1.167	1.251	1.103	0.902	1.123	0.905
	1.98	99	1.071	1.187	0.988	1.066	1.004	1.13	1.162	1.177	1.068	0.783	1.091	1.107
	2	100	1.098	1.246	0.997	1.109	1.027	1.041	1.185	1.206	1.02	0.886	1.095	0.985
	2.02	101	1.084	1.434	1.024	1.073	1.081	1.092	1.173	1.157	1.007	0.867	1.113	1.027
	2.04	102	0.965	1.291	0.992	1.05	1.048	1.119	1.123	1.222	1.079	0.992	1.068	0.978
	2.06	103	0.916	1.361	0.957	1.024	1.023	1.206	1.063	1.251	1.09	0.924	1.044	0.968
	2.08	104	1.062	1.251	1.223	1.053	1.144	1.089	1.039	1.116	1.053	0.918	1.044	0.987
	2.1	105	1.004	1.135	1.248	1.111	1.121	1.024	1.26	1.209	1.005	0.955	0.986	1.031
	2.12	106	0.972	1.139	1.2	1.15	1.105	1.172	1.14	1.26	1.053	0.824	1.042	0.966
	2.14	107	1.027	1.21	1.287	1.046	1.172	1.248	1.061	1.204	1.031	0.917	0.989	1.036
	2.16	108	0.99	1.314	1.212	1.049	1.105	1.314	1.069	1.318	1.043	0.87	1.125	0.994
	2.18	109	1.032	1.35	1.197	1.083	1.162	1.236	1.15	1.183	1.054	0.852	1.002	0.997
	2.2	110	1.028	1.306	1.091	1.038	1.096	1.161	1.078	1.305	1.051	0.874	0.989	1.007
	2.22	111	0.968	1.231	1.077	1.189	1.167	1.423	1.19	1.224	1.107	0.878	0.982	0.894
	2.24	112	1.103	1.342	1.104	1.178	1.165	1.449	0.976	1.192	1.057	0.885	0.996	1.044
	2.26	113	1.01	1.198	1.129	0.973	1.233	1.492	1.165	1.121	1.025	0.871	1.046	0.988
	2.28	114	1.021	1.311	1.096	1.001	1.201	1.436	1.192	1.093	1.102	0.889	1.017	0.989
	2.3	115	1.097	1.279	1.047	1.11	1.168	1.392	1.261	1.297	1.035	0.981	1.175	1.121
	2.32	116	1.206	1.3	1.139	1.077	1.245	1.074	1.1	1.359	1.036	1.027	1.196	1.26
	2.34	117	1.131	1.27	0.988	1.105	1.081	1.187	1.122	1.108	1.038	1.026	1.268	1.107
	2.36	118	1.04	1.195	1.133	1.012	1.048	1.274	1.215	1.133	1.077	1.078	1.253	1.024
	2.38	119	1.111	1.206	1.089	1.101	1.065	1.2	1.122	1.195	1.008	1.053	1.162	0.991
	2.4	120	1.002	1.302	1.172	1.148	1.077	1.288	1.085	1.251	1.046	1.025	1.215	1.091
	2.42	121	1.085	1.071	1.184	1.049	1.052	1.196	1.141	1.271	1.098	1.08	1.127	1.138
	2.44	122	1.041	1.147	1.143	1.147	1.09	1.254	1.183	1.182	1.146	0.945	1.132	1.043
	2.46	123	1.11	1.234	1.063	1.206	1.188	1.105	1.129	1.225	1.133	0.916	1.23	1.045
	2.48	124	0.983	1.169	1.032	1.38	1.091	1.186	1.109	1.187	1.21	1.024	1.277	0.979
	2.5	125	1.099	1.28	1.02	1.221	1.136	1.133	1.165	1.403	1.091	1.033	1.182	0.983
	2.52	126	0.984	1.224	1.135	1.17	1.136	1.095	1.288	1.341	1.052	1.081	1.256	1.164
	2.54	127	1.104	1.22	1.077	1.234	1.173	1.119	1.297	1.121	0.989	1.173	1.067	1.057
	2.56	128	1	1.115	1.137	1.058	1.178	1.059	1.238	1.265	1.083	1.158	1.222	1.119
	2.58	129	0.985	0.984	1.044	0.983	1.099	1.166	1.205	1.225	1.167	1.236	1.113	1.15
	2.6	130	1.003	1.234	1.072	0.967	1.097	1.14	1.16	1.259	1.152	1.162	1.089	1.109
	2.62	131	1.055	1.189	0.976	1.096	1.06	1.136	1.178	1.091	1.175	1.129	1.047	1.193
	2.64	132	0.96	1.248	1.156	1.084	1.054	1.191	1.072	1.311	1.052	1.214	1.129	1.016
	2.66	133	1.029	1.153	1.113	1.027	1.151	1.095	1.266	1.232	0.976	1.219	0.996	0.98
	2.68	134	0.974	1.145	1.1	1.011	1.146	1.195	1.325	1.282	1.059	1.216	1.094	1.05
	2.7	135	0.988	1.019	1.177	1.081	1.154	1.424	1.256	1.399	1.144	1.298	1.065	1.033
	2.72	136	1.07	1.018	1.218	1.1	1.052	1.393	1.313	1.316	1.097	1.227	0.959	0.963
	2.74	137	1.013	1.052	1.168	1.003	1.025	1.387	1.393	1.407	1.211	1.201	1.013	0.936
	2.76	138	1.091	1.125	1.159	1.105	1.102	1.391	1.302	1.258	1.118	1.258	1.045	1.007
	2.78	139	0.988	1.076	1.145	1.182	1.035	1.099	1.452	1.288	1.189	1.101	1.075	1.064
	2.8	140	1.123	1.117	1.156	1.141	1.121	1.267	1.336	1.165	1.157	1.086	1.067	1.13
	2.82	141	0.995	1.09	1.132	1.088	1.139	1.213	1.31	1.335	1.163	0.989	1.126	1.01
	2.84	142	1.055	1.139	1.216	1.1	1.062	1.299	1.317	1.222	1.197	1.055	1.049	1.133
	2.86	143	1.08	1.227	1.3	1.118	1.119	1.497	1.346	1.22	1.096	1.101	1.02	1.147
	2.88	144	1.043	1.155	1.314	0.943	1.181	1.591	1.386	1.299	1.068	1.102	0.998	0.983
	2.9	145	1.222	1.248	1.397	1.053	1.078	1.471	1.294	1.275	1.045	1.085	1.101	1.038
	2.92	146	1.165	1.182	1.193	1.134	1.011	1.549	1.305	1.293	1.171	1.123	0.96	1.034
	2.94	147	1.112	1.148	1.122	1.239	1.086	1.419	1.417	1.399	1.169	1.131	1.027	0.941
	2.96	148	1.052	1.113	1.053	1.229	0.983	1.421	1.268	1.363	1.053	1.053	1.061	0.93
	2.98	149	1.038	1.042	1.127	1.319	0.983	1.507	1.374	1.381	1.084	1.059	1.208	0.907
	3	150	0.989	1.117	1.134	1.158	1.066	1.454	1.151	1.532	1.048	1.15	1.231	0.957
	3.02	151	1.026	1.24	1.08	1.128	1.074	1.39	1.2	1.384	1.19	1.237	1.269	0.913
	3.04	152	1.064	1.161	1.164	1.125	1.057	1.488	1.248	1.238	1.19	1.23	1.236	1.044
	3.06	153	1.087	1.439	1.093	1.091	1.064	1.545	1.151	1.172	1.003	1.157	1.187	0.956
	3.08	154	1.11	1.31	1.026	1.124	1	1.483	1.134	1.233	1.094	1.15	1.255	0.981
	3.1	155	1.136	1.143	1.141	1.374	0.967	1.604	1.129	1.184	1.082	1.106	1.393	0.941
	3.12	156	1.138	1.153	1.09	1.199	1.031	1.542	1.16	1.066	1.097	1.115	1.282	0.896
	3.14	157	1.139	1.143	1.08	1.177	0.956	1.436	1.106	1.24	1.142	1.13	1.261	0.92
	3.16	158	1.143	1.295	1.236	1.205	0.949	1.311	1.134	1.139	1.065	1.265	1.321	1.025
	3.18	159	0.978	1.23	1.4	1.143	0.996	1.57	1.179	1.207	1.056	1.146	1.29	1.077
	3.2	160	1.085	1.284	1.351	1.071	1.047	1.504	1.196	1.253	1.132	1.036	1.208	1.126
	3.22	161	1.119	1.146	1.288	1.2	1.052	1.532	1.166	1.197	1.095	1.073	1.364	0.976
	3.24	162	1.057	1.21	1.367	1.195	1.036	1.559	1.19	1.219	1.156	1.383	1.298	1.033
	3.26	163	1.167	1.3	1.409	1.173	1.098	1.687	1.1	1.204	1.029	1.237	1.373	1.065
	3.28	164	1.104	1.168	1.274	1.172	1.007	1.638	1.188	0.986	1.093	1.121	1.286	0.991
	3.3	165	1.243	1.315	1.36	1.083	1.036	1.561	1.154	1.058	1.257	1.315	1.19	0.988
	3.32	166	1.179	1.269	1.443	1.071	1.134	1.693	1.08	1.143	1.158	1.294	1.375	1.072
	3.34	167	1.06	1.279	1.36	1.215	1.03	1.739	1.186	1.235	1.19	1.391	1.348	1.202
	3.36	168	1.129	1.2	1.264	1.097	0.994	1.65	1.268	1.214	1.115	1.291	1.253	1.07
	3.38	169	1.168	1.324	1.303	1.2	1.009	1.76	1.415	1.26	1.105	1.243	1.236	0.934
	3.4	170	1.037	1.311	1.398	1.2	1.092	1.676	1.215	1.241	1.157	1.003	1.266	0.895
	3.42	171	1.02	1.142	1.235	1.163	1.071	1.8	1.243	1.31	1.158	1.003	1.265	1.113
	3.44	172	0.952	1.281	1.206	1.124	1.065	1.839	1.191	1.132	1.163	0.997	1.186	1.061
	3.46	173	1.068	1.39	1.361	1.233	0.945	1.636	1.213	1.165	1.205	1.038	1.317	1.051
	3.48	174	1.087	1.479	1.349	1.29	1.058	1.797	1.164	1.131	1.126	1.137	1.255	0.953
	3.5	175	1.049	1.369	1.26	1.149	1.114	1.715	1.191	1.083	1.092	0.947	1.261	1.042
	3.52	176	1.137	1.357	1.304	1.267	1.082	1.632	1.147	1.118	1.015	1.113	1.305	0.948
	3.54	177	1.083	1.417	1.305	1.285	1	1.484	1.203	1.03	1.033	1.126	1.217	1.006
	3.56	178	1.129	1.453	1.318	1.223	1.105	1.617	1.319	1.195	1.065	1.047	1.178	0.878
	3.58	179	1.07	1.327	1.216	1.212	1.032	1.625	1.252	1.035	1.089	1.009	1.175	0.873
	3.6	180	1.139	1.197	1.258	1.154	1.083	1.615	1.098	1.075	1.095	0.977	1.096	1.025
	3.62	181	1.08	1.337	1.432	1.126	1.085	1.521	1.096	1.145	1.107	1.06	1.181	0.975
	3.64	182	1.054	1.18	1.336	1.184	1.16	1.688	1.171	1.145	1.048	1.102	1.099	0.959
	3.66	183	0.994	1.24	1.423	1.208	1.008	1.464	1.036	1.189	1.116	1.049	1.118	0.95
	3.68	184	1.03	1.213	1.393	1.288	1.048	1.362	1.126	1.189	1.074	1.024	1.316	0.922
	3.7	185	1.028	1.146	1.444	1.315	1.104	1.534	1.004	1.331	1.076	1.096	1.276	0.935
	3.72	186	1.155	1.231	1.468	1.243	1.138	1.557	1.103	1.069	1.12	1.06	1.258	0.97
	3.74	187	1.123	1.402	1.372	1.293	1.027	1.559	1.144	1.208	1.009	1.149	1.254	1.005
	3.76	188	1.018	1.057	1.367	1.319	1.085	1.639	1.071	1.237	1.033	1.103	1.351	0.959
	3.78	189	0.951	1.135	1.189	1.321	1.029	1.515	1.051	1.304	1.141	0.968	1.251	1.069
	3.8	190	0.931	1.125	1.171	1.265	0.997	1.479	1.042	1.196	1.106	0.954	1.28	1.022
	3.82	191	0.998	1.228	1.266	1.185	1.037	1.485	1.045	1.183	1.088	1.038	1.35	0.932
	3.84	192	0.961	1.28	1.251	1.212	0.996	1.509	1.303	1.226	1.095	0.925	1.172	1.047
	3.86	193	0.913	1.127	1.351	1.189	1.112	1.505	1.206	1.178	1.113	1.017	1.342	1.001
	3.88	194	1.028	1.179	1.399	1.246	1.117	1.561	1.083	1.384	1.158	0.991	1.249	0.944
	3.9	195	0.89	1.142	1.455	1.213	1.256	1.691	1.182	1.178	1.091	0.982	1.079	0.981
	3.92	196	0.924	1.301	1.28	1.185	1.101	1.703	1.087	1.265	1.2	1.063	1.191	0.919
	3.94	197	1.033	1.395	1.073	1.284	1.139	1.648	1.16	1.122	1.102	0.915	1.11	0.965
	3.96	198	1.014	1.182	1.175	1.137	1.191	1.69	1.135	1.048	1.012	1.08	1.135	1.022
	3.98	199	1.003	1.294	1.191	1.319	1.072	1.675	1.022	1.154	1.118	0.964	1.089	1.085
	4	200	0.978	1.344	1.347	1.349	1.124	1.794	1.108	1.074	1.106	0.859	1.108	1.044
	4.02	201	1.015	1.092	1.273	1.078	1.109	1.813	0.992	1.113	1.066	1.068	1.071	0.956
	4.04	202	1.057	1.214	1.097	1.184	1.075	1.761	1.076	1.077	1.107	0.87	1.176	0.94
	4.06	203	1.191	1.29	1.298	1.278	1.122	1.887	1.063	1.104	1.133	0.877	1.133	1.025
	4.08	204	1.099	1.267	1.183	1.333	1.126	1.711	0.988	1.046	1.128	0.898	1.101	1.068
	4.1	205	1.172	1.142	1.3	1.262	1.079	1.552	1.11	1.227	1.076	1.12	0.984	1.002
	4.12	206	1.19	1.117	1.368	1.273	1.152	1.781	1.071	1.073	1.199	1.064	1.038	0.929
	4.14	207	1.129	1.317	1.208	1.198	1.184	1.727	1.06	1.142	1.158	1.13	0.92	1.053
	4.16	208	1.375	1.289	1.229	1.2	1.111	1.846	1.032	1.152	1.031	1.03	1.016	0.988
	4.18	209	1.147	1.245	1.211	1.278	1.028	1.622	1.083	1.161	1.058	0.948	0.989	0.961
	4.2	210	1.234	1.089	1.234	1.228	1.046	1.663	1.023	1.094	1.107	1.01	1.031	0.879
	4.22	211	1.174	1.033	1.346	1.228	0.982	1.695	0.996	1.241	1.015	0.999	1.008	0.988
	4.24	212	1.191	1.088	1.289	1.168	0.991	1.61	0.96	1.265	1.174	1.166	0.912	0.975
	4.26	213	1.174	1.078	1.091	1.232	1.11	1.644	1.066	1.219	1.099	1.029	0.934	0.93
	4.28	214	1.358	1.115	1.196	1.372	1.062	1.832	1.116	1.253	1.252	1.311	0.991	1.057
	4.3	215	1.227	1.155	1.158	1.389	0.973	1.838	1.162	1.249	1.119	1.244	0.941	1.017
	4.32	216	1.271	1.224	1.164	1.191	1.186	1.763	0.974	1.146	1.164	1.236	0.95	0.95
	4.34	217	1.144	1.145	1.091	1.168	1.019	1.697	1.002	1.353	1.105	1.148	1.082	1.037
	4.36	218	1.278	1.14	1.151	1.24	1.097	1.702	1.079	1.274	1.136	1.002	1.048	1.016
	4.38	219	1.206	1.281	1.092	1.207	1.053	1.696	0.998	1.331	1.141	0.919	1.015	1.057
	4.4	220	1.183	1.266	1.214	1.219	1.118	1.66	1.064	1.094	1.068	0.956	0.93	0.93
	4.42	221	1.227	1.311	1.225	1.095	1.119	1.65	1.189	1.164	1.152	1.005	1.029	0.955
	4.44	222	1.207	1.293	1.121	1.092	1.033	1.789	1.222	1.101	1.012	1.019	1.011	0.877
	4.46	223	1.205	1.288	1.004	1.116	1.1	1.695	1.117	1.272	1.015	0.958	1.014	0.987
	4.48	224	1.263	1.223	1.21	1.057	1.058	1.822	1.035	1.194	0.998	1.013	0.944	1.113
	4.5	225	1.323	1.24	1.033	1.16	1.181	1.753	1.127	1.233	1.03	1.14	1.119	1.054
	4.52	226	1.391	1.32	1.097	1.125	1.153	1.732	1.126	1.241	1.124	1.186	1.116	1.039
	4.54	227	1.282	1.274	1.182	1.153	0.996	1.75	1.072	1.359	1.109	1.167	0.998	1.069
	4.56	228	1.286	1.276	1.156	1.058	1.081	1.748	1.084	1.198	1.13	1.149	1.058	0.971
	4.58	229	1.196	1.227	1.18	1.263	1.008	1.644	1.088	1.177	1.049	1.068	1.013	1.029
	4.6	230	1.313	1.275	1.126	1.268	1.098	1.737	0.939	1.291	1.1	1.057	1.002	1.045
	4.62	231	1.314	1.307	1.172	1.188	1.174	1.734	1.111	1.394	1.083	1.086	0.983	0.906
	4.64	232	1.182	1.065	1.108	1.087	1.146	1.837	1.033	1.411	1.079	1.089	1.011	1.053
	4.66	233	1.173	1.239	1.331	1.191	1.056	1.909	1.114	1.321	1.107	1.053	1.102	0.961
	4.68	234	1.164	1.232	1.306	1.273	1.114	1.749	1.008	1.414	1.071	1.008	0.965	1.084
	4.7	235	1.311	1.234	1.123	1.23	1.137	1.93	1.08	1.354	1.016	0.931	0.946	1.015
	4.72	236	1.225	1.283	1.186	1.243	1.058	1.74	1.063	1.352	1.079	0.97	1.01	1.075
	4.74	237	1.316	1.181	1.169	1.279	1.147	1.55	1.147	1.266	0.984	1.097	1.019	1.135
	4.76	238	1.34	1.121	1.286	1.291	1.223	1.772	1.071	1.341	1.095	1.078	1.021	1.088
	4.78	239	1.352	1.355	1.181	1.313	1.203	1.817	1.127	1.33	1.078	1.003	1.013	1.064
	4.8	240	1.217	1.122	1.253	1.291	1.114	1.927	1.047	1.502	0.989	0.947	1.191	1.03
	4.82	241	1.293	1.118	0.941	1.243	1.094	1.879	1.114	1.363	1.061	0.939	1.131	0.969
	4.84	242	1.213	1.242	1.074	1.3	1.131	1.843	1.123	1.397	1.062	1.02	1.139	1.012
	4.86	243	1.273	1.328	1.146	1.17	1.091	1.74	1.199	1.411	1.065	0.981	1.14	0.973
	4.88	244	1.13	1.19	1.27	1.137	1.11	1.832	1.088	1.519	1.094	0.852	1.145	0.93
	4.9	245	1.261	1.232	1.201	1.189	1.125	1.772	1.014	1.546	1.136	0.941	1.212	1.027
	4.92	246	1.275	1.192	1.105	1.294	1.109	1.937	1.126	1.683	1.178	0.969	1.137	0.968
	4.94	247	1.378	1.014	1.065	1.062	1.111	1.781	1.042	1.577	1.086	1.129	1.091	1.04
	4.96	248	1.319	0.938	1.042	1.114	1.09	1.993	1.1	1.534	1.126	1.046	1.151	1.052
	4.98	249	1.299	1.12	1.356	1.158	1.15	1.76	1.146	1.516	1.179	1.143	1.021	0.988
	5	250	1.203	1.224	1.12	1.225	1.14	1.826	1.046	1.443	1.183	1.114	1.069	0.945
	5.02	251	1.23	1.157	1.117	1.267	1.075	1.76	1.078	1.369	1.197	1.138	1.044	1.051
	5.04	252	1.276	1.183	1.058	1.256	1.127	1.929	1.043	1.468	0.974	1.14	1.15	1.181
	5.06	253	1.228	1.177	1.068	1.161	1.16	1.84	1.03	1.307	1.141	1.235	1.056	1.082
	5.08	254	1.345	1.092	0.946	1.116	1.212	1.884	1.076	1.507	1.156	1.063	1.062	1.151
	5.1	255	1.279	1.207	0.977	1.101	1.191	1.868	1.028	1.471	1.095	0.967	0.993	1.077
	5.12	256	1.265	1.243	0.95	1.064	1.129	1.71	0.97	1.552	1.181	1.152	1.011	1.15
	5.14	257	1.29	1.317	1.194	1.167	1.152	1.781	1.08	1.533	1.19	1.112	1.091	1.102
	5.16	258	1.223	1.336	0.97	1.168	1.213	1.748	1.066	1.465	1.128	1.042	1.036	1.238
	5.18	259	1.213	1.207	1.047	1.212	1.162	1.823	0.974	1.473	1.237	1.34	1.109	1.176
	5.2	260	1.37	1.041	0.918	1.148	1.199	1.894	1.093	1.351	1.2	1.184	1.041	1.173
	5.22	261	1.14	1.085	0.954	1.176	1.149	1.77	1.016	1.527	1.184	1.135	0.944	1.086
	5.24	262	1.194	1.037	1.175	1.213	1.156	1.789	1.095	1.524	1.161	1.17	1.099	1.15
	5.26	263	1.17	1.009	1.164	1.221	1.034	1.757	1.146	1.613	1.116	1.162	1.108	1.197
	5.28	264	1.139	0.899	1.278	1.18	1.14	1.891	1.113	1.622	0.994	1.228	1.123	1.245
	5.3	265	1.314	0.985	1.271	1.259	1.192	1.805	1.038	1.659	1.172	1.087	0.996	1.129
	5.32	266	1.279	1.188	1.352	1.291	1.087	1.864	1.106	1.742	1.064	1.071	1.018	1.217
	5.34	267	1.326	1.316	1.242	1.241	1.074	1.783	1.19	1.621	1.096	1.12	1.126	1.218
	5.36	268	1.288	1.102	1.089	1.302	1.192	1.773	1.147	1.605	1.214	1.205	1.058	1.281
	5.38	269	1.272	1.083	1.047	1.247	1.141	1.803	1.155	1.499	1.095	1.065	1.104	1.234
	5.4	270	1.302	1.129	1.076	1.244	1.138	1.69	1.16	1.569	1.181	1.187	1.084	1.262
	5.42	271	1.374	1.244	1.189	1.259	1.116	1.802	1.195	1.464	1.062	1.24	1.067	1.128
	5.44	272	1.329	1.174	1.043	1.294	1.133	1.755	1.157	1.647	1.077	1.167	0.97	1.145
	5.46	273	1.326	1.291	1.036	1.196	1.197	1.881	1.231	1.616	1.069	1.215	1.178	1.153
	5.48	274	1.291	1.197	0.958	1.305	1.147	1.735	1.195	1.591	0.995	1.183	1.133	1.115
	5.5	275	1.304	1.254	1.036	1.194	1.125	1.861	1.207	1.837	1.089	1.355	1.204	1.246
	5.52	276	1.295	1.331	1.084	1.214	1.097	1.778	1.17	1.875	1.05	1.291	1.083	1.314
	5.54	277	1.306	1.209	1.033	1.241	1.091	1.773	1.108	1.681	1.059	1.368	1.023	1.13
	5.56	278	1.286	1.305	1.018	1.184	1.128	1.789	1.195	1.712	1.043	1.341	1.071	1.307
	5.58	279	1.317	1.22	1.09	1.217	1.098	1.878	1.08	1.681	1.131	1.242	1.099	1.224
	5.6	280	1.278	1.159	1.185	1.141	1.128	1.708	1.166	1.543	1.081	1.238	0.998	1.184
	5.62	281	1.424	1.129	1.1	1.206	1.144	1.65	1.116	1.456	0.983	1.311	0.958	1.217
	5.64	282	1.415	1.121	0.965	1.167	1.086	1.748	1.123	1.444	1.042	1.117	1.007	1.109
	5.66	283	1.476	1.197	1.092	1.092	1.147	1.634	1.041	1.558	1.037	1.179	1.003	1.225
	5.68	284	1.332	1.331	1.09	1.228	1.024	1.632	1.028	1.653	1.049	1.136	0.981	1.225
	5.7	285	1.345	1.027	1.102	1.152	1.094	1.807	1.155	1.5	1.093	1.301	1.106	1.316
	5.72	286	1.369	1.282	1.089	1.164	1.036	1.723	1.219	1.457	1.056	1.201	1.097	1.284
	5.74	287	1.369	1.273	1.018	1.265	1.103	1.698	1.037	1.364	1.068	1.117	0.999	1.334
	5.76	288	1.259	1.154	1.011	1.307	1.068	1.549	1.06	1.55	1.12	1.09	1.059	1.272
	5.78	289	1.343	1.175	1.058	1.081	1.035	1.65	1.008	1.442	1.117	1.191	1.2	1.52
	5.8	290	1.383	1.179	1.028	1.048	1.069	1.565	1.036	1.432	1.067	1.167	1.021	1.43
	5.82	291	1.395	1.232	1.273	1.089	0.928	1.663	1.128	1.425	1.082	1.056	1.029	1.233
	5.84	292	1.384	1.28	1.021	1.12	1.01	1.767	1.104	1.462	1.202	1.151	1.066	1.418
	5.86	293	1.402	1.181	1.184	1.06	1.079	1.597	1.193	1.592	1.119	1.207	0.944	1.312
	5.88	294	1.324	1.182	1.145	1.119	1.022	1.71	1.129	1.541	1.189	1.18	0.886	1.267
	5.9	295	1.394	1.12	1.201	1.083	1.03	1.707	0.993	1.616	1.194	1.37	1.002	1.184
	5.92	296	1.412	1.092	1.125	1.198	1.033	1.453	1.165	1.483	1.108	1.296	1.134	1.287
	5.94	297	1.46	1.167	1.098	1.16	1.009	1.594	1.008	1.547	1.104	1.238	1.011	1.354
	5.96	298	1.487	1.048	1.042	1.173	1.08	1.664	1.045	1.522	1.17	1.227	1.002	1.249
	5.98	299	1.328	1.105	0.94	1.111	1.031	1.697	1.075	1.569	1.111	1.315	1.16	1.295
	6	300	1.223	1.042	1.051	1.07	1.222	1.556	1.021	1.482	1.13	1.201	1.096	1.265
	6.02	301	1.36	1.03	1.194	1.003	1.049	1.738	1.125	1.651	1.203	1.174	1.027	1.305
	6.04	302	1.457	1.181	1.186	1.037	1.067	1.57	1.096	1.41	1.139	1.362	1.017	1.199
	6.06	303	1.359	0.996	1.157	1.118	1.089	1.506	1.067	1.509	1.201	1.209	1.1	1.254
	6.08	304	1.366	1.006	1.129	0.972	1.136	1.593	1.207	1.453	1.132	1.24	1.165	1.35
	6.1	305	1.296	0.986	1.089	1.031	1.07	1.722	1.169	1.49	1.094	1.188	1.055	1.195
	6.12	306	1.461	1.075	1.153	0.998	0.956	1.662	0.98	1.363	1.193	1.142	1.01	1.294
	6.14	307	1.272	1.121	1.107	0.896	0.926	1.743	1.108	1.5	1.191	1.148	1.071	1.332
	6.16	308	1.362	1.249	1.167	0.91	1.006	1.655	1.175	1.307	1.181	1.159	1.047	1.32
	6.18	309	1.303	1.144	1.167	0.925	1.024	1.638	1.178	1.475	1.312	1.104	0.968	1.261
	6.2	310	1.361	1.129	1.224	0.93	1.031	1.693	1.201	1.496	1.259	1.118	1.083	1.347
	6.22	311	1.33	1.086	1.223	1.086	1.019	1.767	1.233	1.434	1.164	1.258	1.208	1.318
	6.24	312	1.295	1.084	1.177	0.992	1.004	1.709	1.267	1.409	1.178	1.113	1.097	1.194
	6.26	313	1.278	1.001	1.141	1.024	1.067	1.588	1.351	1.56	1.266	1.047	1.176	1.2
	6.28	314	1.305	1.063	1.275	0.953	1.034	1.756	1.272	1.486	1.243	1.12	1.201	1.219
	6.3	315	1.327	1.139	1.158	0.967	1.03	1.55	1.173	1.625	1.297	0.993	1.141	1.367
	6.32	316	1.276	1.105	1.372	1.068	0.993	1.486	1.243	1.373	1.299	1.185	1.025	1.332
	6.34	317	1.175	1.103	1.31	0.973	1.073	1.555	1.247	1.334	1.237	1.051	1.204	1.336
	6.36	318	1.206	1.163	1.396	1.064	1.149	1.485	1.281	1.308	1.159	1.198	1.159	1.311
	6.38	319	1.222	0.998	1.61	1.098	1.029	1.471	1.243	1.227	1.17	1.056	1.204	1.224
	6.4	320	1.387	1.053	1.462	1.1	1.005	1.6	1.143	1.411	1.154	1.251	1.095	1.326
	6.42	321	1.345	1.099	1.399	0.96	1.156	1.67	1.203	1.509	1.178	1.294	1.149	1.377
	6.44	322	1.323	1.072	1.396	1.049	1.118	1.603	1.193	1.524	1.157	1.227	1.333	1.54
	6.46	323	1.331	1.012	1.412	0.986	1.039	1.656	1.266	1.511	1.162	1.108	1.2	1.381
	6.48	324	1.287	1.073	1.322	0.976	0.998	1.811	1.226	1.59	1.015	1.161	1.108	1.224
	6.5	325	1.265	1.043	1.393	1.094	1.145	1.793	1.159	1.593	1.126	1.158	1.182	1.341
	6.52	326	1.376	0.98	1.325	1.109	1.104	1.799	1.245	1.646	1.085	1.22	1.178	1.401
	6.54	327	1.312	1.011	1.375	1.133	1.092	1.788	1.251	1.541	1.285	1.316	1.228	1.423
	6.56	328	1.247	1.113	1.259	1.012	1.115	1.75	1.175	1.672	1.095	1.245	1.208	1.294
	6.58	329	1.282	0.943	1.238	1.047	1.213	1.786	1.272	1.903	1.124	1.26	1.207	1.382
	6.6	330	1.172	0.946	1.278	1.075	1.055	1.763	1.236	1.762	1.135	1.121	1.268	1.309
	6.62	331	1.355	1.083	1.308	1.108	1.107	1.873	1.191	1.808	1.134	1.198	1.317	1.336
	6.64	332	1.322	1.111	1.344	1.05	1.159	1.615	1.125	1.673	1.052	1.132	1.183	1.364
	6.66	333	1.275	1.057	1.305	1.062	1.167	1.914	1.088	1.652	1.067	1.185	1.345	1.451
	6.68	334	1.358	1.122	1.412	1.126	1.193	1.835	1.19	1.617	1.051	1.192	1.243	1.436
	6.7	335	1.322	1.242	1.321	1.095	1.192	1.826	1.217	1.682	1.045	1.209	1.182	1.5
	6.72	336	1.44	1.312	1.293	1.188	1.194	1.738	1.14	1.582	1.049	1.012	1.297	1.324
	6.74	337	1.402	1.175	1.295	1.172	1.274	1.775	1.148	1.611	1.048	1.056	1.284	1.567
	6.76	338	1.405	1.214	1.373	1.08	1.273	1.764	1.098	1.6	1.162	0.998	1.259	1.264
	6.78	339	1.395	1.254	1.338	1.106	1.184	1.774	1.163	1.69	1.166	1.193	1.252	1.292
	6.8	340	1.398	1.324	1.291	1.218	1.237	1.666	1.109	1.608	1.093	1.175	1.331	1.281
	6.82	341	1.472	1.227	1.31	1.13	1.22	1.613	1.2	1.62	1.086	1.191	1.219	1.269
	6.84	342	1.348	1.265	1.411	1.322	1.254	1.677	1.187	1.581	1.117	1.083	1.356	1.298
	6.86	343	1.373	1.231	1.454	1.137	1.342	1.679	1.171	1.6	1.14	1.147	1.357	1.341
	6.88	344	1.452	1.334	1.418	1.234	1.16	1.762	1.19	1.419	1.224	1.169	1.358	1.314
	6.9	345	1.53	1.275	1.29	1.28	1.274	1.785	1.245	1.625	1.214	1.183	1.254	1.344
	6.92	346	1.381	1.142	1.386	1.283	1.321	1.773	1.159	1.582	1.057	1.21	1.359	1.392
	6.94	347	1.356	1.044	1.354	1.195	1.226	1.756	1.225	1.628	1.074	1.041	1.302	1.341
	6.96	348	1.292	1.058	1.347	1.083	1.256	1.715	1.198	1.636	1.131	1.066	1.31	1.446
	6.98	349	1.37	1.17	1.426	1.008	1.345	1.785	1.192	1.566	1.202	1.098	1.368	1.272
	7	350	1.402	1.117	1.301	0.998	1.265	1.682	1.13	1.625	1.145	1.005	1.319	1.482
	7.02	351	1.345	1.11	1.367	1.087	1.253	1.649	1.293	1.641	1.12	0.952	1.318	1.482
	7.04	352	1.33	1.139	1.203	1.129	1.265	1.682	1.171	1.648	1.156	1.149	1.258	1.505
	7.06	353	1.288	1.107	1.246	1.033	1.25	1.602	1.162	1.816	1.157	1.052	1.243	1.407
	7.08	354	1.422	1.178	1.19	1.065	1.318	1.539	1.106	1.696	1.095	1.193	1.226	1.465
	7.1	355	1.338	1.107	1.232	1.06	1.379	1.524	1.149	1.765	1.154	1.238	1.323	1.288
	7.12	356	1.268	1.135	1.252	1.155	1.251	1.447	1.179	1.618	1.008	1.202	1.293	1.419
	7.14	357	1.259	1.106	1.186	1.045	1.294	1.595	1.098	1.474	1.099	1.08	1.312	1.342
	7.16	358	1.348	1.141	1.214	1.112	1.321	1.558	1.14	1.688	1.183	1.21	1.295	1.37
	7.18	359	1.259	1.252	1.234	1.076	1.218	1.498	1.267	1.658	1.014	1.26	1.334	1.363
	7.2	360	1.339	1.247	1.233	1.142	1.106	1.715	1.269	1.683	1.109	1.202	1.163	1.377
	7.22	361	1.234	1.232	1.202	1.169	1.399	1.813	1.383	1.681	1.093	1.232	1.203	1.423
	7.24	362	1.326	1.195	1.174	1.084	1.2	1.584	1.301	1.637	1.062	1.209	1.206	1.298
	7.26	363	1.369	1.068	1.226	1.141	1.163	1.877	1.347	1.616	1.12	1.218	1.268	1.25
	7.28	364	1.243	1.311	1.181	1.112	1.171	1.575	1.209	1.694	1.114	1.314	1.355	1.276
	7.3	365	1.346	1.188	1.252	1.091	1.183	1.65	1.234	1.665	1.116	1.227	1.46	1.162
	7.32	366	1.332	1.276	1.231	0.997	1.202	1.783	1.238	1.683	1.115	1.243	1.328	1.228
	7.34	367	1.243	1.219	1.251	1.098	1.101	1.802	1.188	1.683	1.043	1.265	1.333	1.099
	7.36	368	1.433	1.412	1.303	1.041	1.122	1.757	1.158	1.661	1.044	1.29	1.326	1.224
	7.38	369	1.305	1.449	1.178	1.078	1.213	1.819	1.148	1.617	1.039	1.322	1.296	1.224
	7.4	370	1.344	1.409	1.161	1.023	1.157	1.79	1.154	1.607	0.977	1.11	1.249	1.057
	7.42	371	1.377	1.363	1.189	1.004	1.153	1.709	1.211	1.622	0.924	1.281	1.244	1.133
	7.44	372	1.294	1.311	1.264	1.035	1.284	1.99	1.217	1.565	0.926	1.247	1.289	1.129
	7.46	373	1.358	1.345	1.239	0.976	1.367	1.86	1.121	1.668	1.089	1.224	1.315	1.197
	7.48	374	1.217	1.287	1.078	1.164	1.325	1.859	1.035	1.684	1.154	1.268	1.346	1.168
	7.5	375	1.321	1.371	1.137	1.062	1.435	1.905	1.042	1.668	1.225	1.19	1.335	1.135
	7.52	376	1.373	1.381	1.161	1.02	1.3	1.764	1.087	1.626	1.055	1.329	1.457	1.197
	7.54	377	1.373	1.244	1.26	1.089	1.355	1.758	1.125	1.67	1.069	1.263	1.243	1.141
	7.56	378	1.284	1.245	1.187	1.169	1.337	1.809	1.1	1.709	1.073	1.25	1.278	1.126
	7.58	379	1.289	1.308	1.294	0.968	1.269	1.721	1.058	1.686	1.14	1.32	1.207	1.253
	7.6	380	1.378	1.261	1.135	1.132	1.483	1.803	1.119	1.617	1.204	1.373	1.25	1.195
	7.62	381	1.301	1.392	1.244	1.167	1.476	1.606	1.034	1.543	1.211	1.445	1.231	1.3
	7.64	382	1.244	1.328	1.238	1.144	1.377	1.585	1.111	1.565	1.067	1.476	1.296	1.207
	7.66	383	1.314	1.359	1.154	1.228	1.376	1.778	1.009	1.677	1.094	1.543	1.25	1.181
	7.68	384	1.256	1.442	1.056	1.187	1.454	1.614	1.1	1.77	1.118	1.542	1.37	1.384
	7.7	385	1.33	1.349	1.045	1.192	1.377	1.658	1.039	1.655	1.194	1.607	1.326	1.242
	7.72	386	1.3	1.205	1.108	1.096	1.387	1.53	1.114	1.719	1.091	1.444	1.311	1.201
	7.74	387	1.446	1.369	1.141	1.128	1.293	1.555	1.077	1.779	1.166	1.454	1.259	1.187
	7.76	388	1.31	1.287	1.147	1.08	1.322	1.513	1.047	1.742	1.112	1.432	1.292	1.198
	7.78	389	1.369	1.304	1.117	1.122	1.384	1.636	1.091	1.777	1.154	1.481	1.276	1.224
	7.8	390	1.322	1.283	1.087	1.095	1.228	1.739	1.125	1.792	1.034	1.425	1.234	1.239
	7.82	391	1.435	1.167	1.103	1.09	1.282	1.762	1.102	1.808	1.073	1.436	1.307	1.296
	7.84	392	1.399	1.41	1.142	1.099	1.177	1.585	1.043	1.875	1.137	1.453	1.349	1.299
	7.86	393	1.343	1.191	1.092	1.067	1.302	1.782	1.099	1.746	1.064	1.51	1.282	1.299
	7.88	394	1.198	1.146	1.151	1.03	1.319	1.715	1.108	1.551	1.147	1.464	1.277	1.333
	7.9	395	1.364	1.254	1.069	1.013	1.307	1.757	1.109	1.687	1.021	1.517	1.294	1.294
	7.92	396	1.414	1.118	1.161	1.106	1.37	1.788	1.161	1.718	0.963	1.482	1.353	1.358
	7.94	397	1.36	1.197	1.213	0.964	1.35	1.898	1.036	1.866	1.009	1.498	1.239	1.25
	7.96	398	1.381	1.134	1.146	1.098	1.233	1.661	1.056	1.79	1.066	1.473	1.21	1.285
	7.98	399	1.33	1.124	1.178	1.032	1.264	1.715	1.075	1.661	1.058	1.566	1.268	1.181
	8	400	1.363	1.244	1.307	0.93	1.242	1.642	1.266	1.76	1.008	1.466	1.218	1.259
	8.02	401	1.455	1.23	1.232	0.97	1.341	1.603	1.241	1.78	1.156	1.455	1.304	1.243
	8.04	402	1.385	1.216	1.124	1.04	1.29	1.718	1.313	1.781	1.158	1.554	1.324	1.199
	8.06	403	1.432	1.328	1.022	0.982	1.288	1.704	1.198	1.71	1.113	1.489	1.381	1.306
	8.08	404	1.286	1.348	1.171	1.002	1.451	1.749	1.298	1.709	1.111	1.54	1.334	1.388
	8.1	405	1.231	1.408	1.152	1.191	1.367	1.709	1.242	1.605	1.007	1.487	1.348	1.419
	8.12	406	1.271	1.283	1.245	1.136	1.327	1.694	1.156	1.696	1.125	1.727	1.396	1.397
	8.14	407	1.34	1.368	1.125	1.107	1.451	1.745	1.274	1.773	1.13	1.841	1.412	1.42
	8.16	408	1.384	1.376	1.217	1.015	1.323	1.691	1.199	1.741	1.096	1.838	1.347	1.361
	8.18	409	1.333	1.314	1.189	0.944	1.316	1.667	1.333	1.747	1.133	1.753	1.344	1.285
	8.2	410	1.261	1.467	1.082	1.091	1.329	1.785	1.367	1.739	1.083	1.855	1.226	1.381
	8.22	411	1.473	1.45	1.195	1.092	1.405	1.625	1.204	1.747	1.17	1.773	1.341	1.325
	8.24	412	1.438	1.359	1.147	0.985	1.288	1.639	1.275	1.749	1.033	1.709	1.266	1.353
	8.26	413	1.374	1.301	1.146	1.175	1.254	1.657	1.288	1.675	1.118	1.657	1.384	1.298
	8.28	414	1.328	1.294	1.149	1.146	1.295	1.666	1.235	1.741	1.159	1.73	1.408	1.342
	8.3	415	1.311	1.292	1.2	1.129	1.307	1.673	1.188	1.734	1.003	1.609	1.409	1.416
	8.32	416	1.305	1.279	1.166	1.03	1.23	1.8	1.285	1.799	1.209	1.691	1.396	1.439
	8.34	417	1.441	1.26	1.089	0.984	1.273	1.899	1.186	1.8	1.072	1.806	1.369	1.358
	8.36	418	1.239	1.185	1.06	1.066	1.209	1.766	1.161	1.801	1.047	1.742	1.429	1.394
	8.38	419	1.226	1.356	1.109	1.142	1.147	1.798	1.172	1.709	1.04	1.708	1.418	1.31
	8.4	420	1.259	1.54	1.111	1.107	1.214	1.774	1.138	1.605	1.021	1.552	1.433	1.443
	8.42	421	1.299	1.336	1.205	1.106	1.14	1.771	1.251	1.689	1.12	1.568	1.307	1.387
	8.44	422	1.338	1.544	1.224	1.023	1.134	1.92	1.255	1.701	1.084	1.665	1.298	1.34
	8.46	423	1.424	1.355	1.169	0.945	1.239	1.964	1.234	1.579	1.099	1.684	1.386	1.314
	8.48	424	1.298	1.498	1.083	1.087	1.171	1.908	1.202	1.669	1.143	1.572	1.377	1.397
	8.5	425	1.28	1.404	1.091	1.13	1.192	1.735	1.25	1.612	1.22	1.566	1.433	1.387
	8.52	426	1.231	1.33	1.096	0.912	1.318	1.616	1.244	1.693	1.047	1.581	1.3	1.487
	8.54	427	1.249	1.307	1.167	0.978	1.266	1.617	1.093	1.577	1.137	1.597	1.333	1.334
	8.56	428	1.183	1.277	1.251	1.044	1.272	1.722	1.273	1.693	1.081	1.519	1.354	1.46
	8.58	429	1.324	1.21	1.318	0.994	1.31	1.801	1.201	1.68	1.103	1.436	1.309	1.459
	8.6	430	1.369	1.324	1.268	1.019	1.188	1.652	1.154	1.695	1.067	1.546	1.337	1.347
	8.62	431	1.292	1.488	1.394	0.992	1.113	1.634	1.132	1.571	1.006	1.646	1.396	1.333
	8.64	432	1.399	1.314	1.261	1.022	1.176	1.702	1.113	1.799	1.079	1.66	1.286	1.305
	8.66	433	1.357	1.239	1.269	1.019	1.177	1.737	1.169	1.6	1.004	1.813	1.289	1.365
	8.68	434	1.28	1.24	1.301	1.149	1.269	1.909	1.164	1.718	1.12	1.642	1.32	1.479
	8.7	435	1.467	1.165	1.419	1.033	1.232	1.836	1.145	1.767	1.102	1.661	1.274	1.406
	8.72	436	1.303	1.378	1.269	1.024	1.202	1.717	1.197	1.732	1.094	1.626	1.466	1.484
	8.74	437	1.499	1.353	1.323	1.058	1.171	1.757	1.196	1.734	1.105	1.559	1.326	1.484
	8.76	438	1.472	1.32	1.196	1.009	1.235	1.628	1.116	1.765	1.113	1.53	1.271	1.41
	8.78	439	1.4	1.302	1.228	1.018	1.202	1.769	1.183	1.694	1.081	1.576	1.344	1.463
	8.8	440	1.2	1.299	1.172	0.941	1.254	1.606	1.118	1.632	1.097	1.579	1.336	1.405
	8.82	441	1.233	1.215	1.31	0.917	1.194	1.559	1.156	1.509	1.101	1.499	1.438	1.321
	8.84	442	1.257	1.35	1.221	1.023	1.153	1.69	1.37	1.513	1.048	1.615	1.364	1.39
	8.86	443	1.182	1.228	1.262	0.962	1.238	1.538	1.12	1.556	1.189	1.508	1.374	1.437
	8.88	444	1.359	1.333	1.332	1.031	1.24	1.569	1.09	1.539	1.254	1.657	1.339	1.404
	8.9	445	1.315	1.339	1.233	0.948	1.354	1.622	1.1	1.544	1.149	1.554	1.517	1.485
	8.92	446	1.297	1.397	1.207	0.923	1.372	1.591	1.114	1.565	1.087	1.501	1.399	1.442
	8.94	447	1.304	1.311	1.125	1.001	1.326	1.695	1.009	1.601	1.244	1.583	1.328	1.375
	8.96	448	1.353	1.456	1.036	1.022	1.37	1.578	0.979	1.74	1.122	1.566	1.324	1.495
	8.98	449	1.363	1.339	1.079	0.967	1.304	1.757	1.114	1.658	1.076	1.556	1.313	1.474
	9	450	1.426	1.258	1.162	0.932	1.292	1.809	0.982	1.607	0.977	1.662	1.415	1.395
	9.02	451	1.457	1.299	0.987	0.961	1.355	1.754	0.965	1.668	1.01	1.659	1.288	1.355
	9.04	452	1.624	1.359	1.13	0.924	1.472	1.702	1.053	1.789	1.046	1.692	1.398	1.457
	9.06	453	1.603	1.277	0.993	0.908	1.314	1.671	0.978	1.73	1.037	1.739	1.375	1.468
	9.08	454	1.462	1.342	0.978	1.031	1.339	1.593	0.921	1.647	1.021	1.796	1.274	1.36
	9.1	455	1.547	1.344	1.081	0.923	1.405	1.636	0.946	1.842	0.959	1.793	1.359	1.439
	9.12	456	1.489	1.383	1.067	1.035	1.389	1.751	0.93	1.916	0.914	1.773	1.41	1.388
	9.14	457	1.425	1.28	1.182	1.11	1.353	1.675	0.988	1.831	0.966	1.701	1.374	1.394
	9.16	458	1.558	1.446	1.205	0.984	1.31	1.572	1.144	1.7	0.985	1.827	1.393	1.344
	9.18	459	1.509	1.322	1.219	0.909	1.377	1.623	1.182	1.7	0.947	1.726	1.35	1.369
	9.2	460	1.382	1.467	1.23	0.953	1.364	1.715	1.052	1.748	1.093	1.7	1.316	1.456
	9.22	461	1.424	1.332	1.18	0.959	1.413	1.776	1.051	1.76	1.118	1.662	1.402	1.389
	9.24	462	1.439	1.229	1.338	0.856	1.26	1.731	1.109	1.627	1.08	1.614	1.262	1.358
	9.26	463	1.492	1.337	1.374	0.936	1.324	1.834	1.078	1.715	1.108	1.605	1.343	1.424
	9.28	464	1.453	1.374	1.333	1.006	1.32	1.881	1.218	1.699	1.164	1.567	1.457	1.453
	9.3	465	1.371	1.196	1.262	0.953	1.278	1.809	1.085	1.793	1.091	1.601	1.36	1.423
	9.32	466	1.407	1.338	1.32	1.014	1.271	1.876	1.25	1.746	1.11	1.694	1.44	1.437
	9.34	467	1.367	1.205	1.3	1.011	1.456	1.772	1.099	1.687	1.129	1.742	1.288	1.494
	9.36	468	1.289	1.316	1.201	1.018	1.351	1.845	1.183	1.764	1.088	1.599	1.296	1.596
	9.38	469	1.41	1.33	1.182	1.012	1.265	1.63	1.164	1.757	1.024	1.757	1.218	1.593
	9.4	470	1.342	1.156	1.279	1.03	1.263	1.589	1.078	1.73	1	1.681	1.174	1.558
	9.42	471	1.306	1.32	1.322	1.017	1.333	1.689	1.164	1.762	0.987	1.745	1.356	1.548
	9.44	472	1.45	1.318	1.257	1.016	1.304	1.619	1.061	1.866	1.023	1.701	1.243	1.544
	9.46	473	1.384	1.285	1.301	0.925	1.376	1.734	1.088	1.861	1.087	1.717	1.261	1.366
	9.48	474	1.34	1.227	1.314	1.113	1.236	1.74	1.102	1.848	1.014	1.786	1.226	1.459
	9.5	475	1.408	1.182	1.189	1.129	1.198	1.66	1.1	1.813	1.127	1.74	1.167	1.451
	9.52	476	1.342	1.302	1.221	1.095	1.385	1.605	1.142	1.791	1.075	1.772	1.212	1.501
	9.54	477	1.312	1.367	1.282	1.091	1.205	1.741	1.131	1.707	1.122	1.636	1.166	1.39
	9.56	478	1.325	1.3	1.158	0.948	1.211	1.75	1.094	1.833	1.056	1.72	1.206	1.434
	9.58	479	1.275	1.358	1.264	1.157	1.299	1.796	1.09	1.956	1.08	1.629	1.29	1.609
	9.6	480	1.334	1.479	1.253	1.072	1.297	1.766	1.09	1.799	0.932	1.696	1.328	1.576
	9.62	481	1.192	1.289	1.469	0.988	1.351	1.765	1.1	1.686	0.997	1.747	1.385	1.83
	9.64	482	1.369	1.272	1.3	0.979	1.429	1.832	1.062	1.849	0.999	1.644	1.246	1.699
	9.66	483	1.37	1.141	1.203	1.061	1.311	1.943	1.093	1.765	1.009	1.749	1.41	1.683
	9.68	484	1.409	1.272	1.219	1.146	1.177	1.907	1.141	1.53	1.117	1.721	1.319	1.704
	9.7	485	1.284	1.26	1.27	1.147	1.319	1.952	1.149	1.618	1.155	1.646	1.265	1.627
	9.72	486	1.513	1.207	1.375	1.03	1.177	1.848	1.046	1.591	1	1.682	1.333	1.687
	9.74	487	1.416	1.194	1.306	0.945	1.316	1.869	1.063	1.707	1.059	1.618	1.343	1.647
	9.76	488	1.21	1.286	1.342	0.984	1.22	1.796	1.157	1.713	1.077	1.648	1.4	1.693
	9.78	489	1.206	1.402	1.31	1.015	1.147	1.82	1.1	1.636	1.041	1.586	1.294	1.55
	9.8	490	1.345	1.295	1.225	1.133	1.185	1.727	1.105	1.735	1.125	1.61	1.457	1.649
	9.82	491	1.343	1.264	1.259	1.021	1.22	1.807	1.101	1.645	1.134	1.492	1.323	1.664
	9.84	492	1.267	1.342	1.305	1.123	1.273	1.745	1.237	1.638	1.149	1.506	1.431	1.52
	9.86	493	1.124	1.314	1.213	1.072	1.185	1.794	1.062	1.808	1.1	1.573	1.328	1.643
	9.88	494	1.333	1.277	1.353	1.03	1.265	1.796	1.065	1.804	1.016	1.551	1.35	1.577
	9.9	495	1.209	1.289	1.32	1.057	1.325	1.872	1.241	1.707	1.116	1.576	1.277	1.579
	9.92	496	1.196	1.319	1.19	1.047	1.284	1.68	1.119	1.646	1.094	1.668	1.396	1.579
	9.94	497	1.397	1.278	1.288	1.084	1.233	1.896	1.066	1.658	1.105	1.69	1.317	1.432
	9.96	498	1.475	1.349	1.17	0.91	1.304	1.825	1.105	1.625	1.053	1.578	1.463	1.46
	9.98	499	1.495	1.319	1.181	0.938	1.29	1.949	1.137	1.585	1.099	1.527	1.393	1.426
	10	500	1.388	1.311	1.216	1.085	1.233	1.906	1.133	1.659	1.042	1.574	1.389	1.439
	10.02	501	1.484	1.235	1.309	1.045	1.292	1.791	1.138	1.614	1.136	1.495	1.433	1.469
	10.04	502	1.267	1.342	1.321	1.052	1.285	1.901	1.149	1.638	1.049	1.564	1.385	1.509
	10.06	503	1.443	1.258	1.281	1.031	1.243	1.852	1.131	1.639	0.979	1.5	1.285	1.421
	10.08	504	1.323	1.255	1.326	1.125	1.293	1.808	1.166	1.616	1.028	1.558	1.313	1.317
	10.1	505	1.268	1.262	1.25	1.069	1.323	1.718	1.179	1.605	1.042	1.517	1.33	1.354
	10.12	506	1.283	1.281	1.215	1.051	1.356	1.768	1.149	1.734	1.094	1.592	1.22	1.417
	10.14	507	1.295	1.244	1.31	1.096	1.231	1.754	1.015	1.713	1.131	1.564	1.19	1.397
	10.16	508	1.372	1.335	1.292	1.1	1.27	1.945	1.131	1.855	1.047	1.629	1.329	1.564
	10.18	509	1.488	1.302	1.277	1.023	1.226	1.659	1.118	1.769	1.023	1.557	1.236	1.473
	10.2	510	1.439	1.299	1.377	1.008	1.26	1.743	1.145	1.888	0.966	1.568	1.185	1.417
	10.22	511	1.474	1.319	1.376	1.087	1.175	1.766	1.126	1.677	1.07	1.597	1.227	1.259
	10.24	512	1.403	1.269	1.39	1.082	1.428	1.802	1.125	1.703	1.004	1.649	1.237	1.534
	10.26	513	1.459	1.369	1.231	0.976	1.437	1.69	1.175	1.708	1.107	1.566	1.297	1.441
	10.28	514	1.532	1.246	1.308	1.037	1.324	1.708	1.123	1.894	1.035	1.595	1.184	1.585
	10.3	515	1.488	1.415	1.247	0.957	1.308	1.741	1.138	1.733	1.084	1.696	1.148	1.449
	10.32	516	1.458	1.48	1.261	0.993	1.284	1.728	1.173	1.768	1.076	1.637	1.056	1.373
	10.34	517	1.429	1.419	1.368	1.175	1.236	1.645	1.15	1.761	1.089	1.578	1.145	1.304
	10.36	518	1.522	1.336	1.298	1.08	1.266	1.718	1.167	1.77	0.989	1.592	1.141	1.35
	10.38	519	1.531	1.327	1.315	1.01	1.284	1.817	1.049	1.8	1.082	1.499	1.261	1.451
	10.4	520	1.521	1.311	1.268	1.089	1.275	1.673	1.062	1.806	1.013	1.608	1.333	1.551
	10.42	521	1.587	1.382	1.246	0.977	1.262	1.676	1.223	1.795	1.062	1.605	1.061	1.663
	10.44	522	1.531	1.323	1.126	1.049	1.28	1.714	1.161	1.799	1.008	1.555	1.271	1.753
	10.46	523	1.599	1.315	1.212	1.149	1.33	1.622	1.117	1.664	1.033	1.609	1.233	1.591
	10.48	524	1.536	1.267	1.262	1.062	1.348	1.611	1.022	1.702	1.045	1.645	1.24	1.645
	10.5	525	1.367	1.317	1.304	1.083	1.376	1.597	0.993	1.862	1.086	1.575	1.312	1.599
	10.52	526	1.493	1.316	1.271	1.053	1.344	1.567	1.167	1.692	0.97	1.472	1.311	1.679
	10.54	527	1.563	1.324	1.176	1.116	1.43	1.615	1.114	1.952	1.052	1.579	1.228	1.683
	10.56	528	1.555	1.347	1.233	1.039	1.364	1.621	1.121	1.704	1.127	1.432	1.283	1.681
	10.58	529	1.586	1.395	1.235	0.988	1.53	1.492	1.111	1.715	1.118	1.481	1.346	1.578
	10.6	530	1.466	1.422	1.253	0.925	1.31	1.529	1.236	1.88	1.117	1.527	1.378	1.565
	10.62	531	1.504	1.315	1.343	1	1.436	1.635	1.245	1.775	0.989	1.624	1.296	1.688
	10.64	532	1.408	1.286	1.329	1.07	1.397	1.811	1.286	1.86	1.015	1.573	1.33	1.824
	10.66	533	1.611	1.373	1.466	1.012	1.354	1.752	1.239	1.688	1.022	1.549	1.271	1.949
	10.68	534	1.577	1.241	1.344	1.062	1.379	1.642	1.255	1.671	1.093	1.643	1.336	1.831
	10.7	535	1.533	1.321	1.303	1.231	1.451	1.718	1.159	1.701	1.077	1.554	1.349	1.791
	10.72	536	1.568	1.322	1.329	1.142	1.404	1.58	1.231	1.734	0.996	1.801	1.276	1.76
	10.74	537	1.626	1.302	1.298	1.047	1.459	1.56	1.224	1.712	1.188	1.7	1.387	1.968
	10.76	538	1.712	1.26	1.485	0.958	1.43	1.574	1.111	1.708	1.101	1.674	1.282	1.934
	10.78	539	1.548	1.304	1.436	1.065	1.441	1.621	1.141	1.692	1.056	1.699	1.319	1.962
	10.8	540	1.457	1.306	1.405	0.948	1.387	1.572	1.113	1.784	0.986	1.724	1.278	1.926
	10.82	541	1.533	1.253	1.36	1.034	1.33	1.576	1.074	1.62	1.021	1.735	1.14	1.978
	10.84	542	1.362	1.151	1.625	1.002	1.473	1.672	1.167	1.816	1.077	1.591	1.176	2.069
	10.86	543	1.509	1.332	1.38	1.024	1.411	1.619	1.1	1.797	1.082	1.662	1.139	1.87
	10.88	544	1.637	1.215	1.393	0.964	1.293	1.695	1.038	1.603	1.191	1.657	1.205	1.899
	10.9	545	1.51	1.354	1.325	1.107	1.414	1.818	1.154	1.731	1.065	1.74	1.172	1.73
	10.92	546	1.583	1.178	1.385	1.034	1.422	1.736	1.205	1.798	1.091	1.702	1.183	1.735
	10.94	547	1.453	1.197	1.381	1.062	1.396	1.712	1.179	1.693	1.118	1.689	1.254	1.641
	10.96	548	1.491	1.267	1.378	0.978	1.365	1.722	1.071	1.713	1.161	1.765	1.26	1.536
	10.98	549	1.567	1.27	1.388	1.15	1.418	1.654	1.096	1.686	1.104	1.874	1.339	1.674
	11	550	1.519	1.32	1.432	0.985	1.369	1.624	1.176	1.639	1.094	1.859	1.263	1.8
	11.02	551	1.528	1.258	1.302	1.019	1.42	1.695	1.169	1.804	1.085	2.036	1.205	1.77
	11.04	552	1.513	1.192	1.388	1.001	1.359	1.75	1.232	1.689	1.113	2.056	1.279	1.794
	11.06	553	1.457	1.308	1.421	1.036	1.5	1.615	1.156	1.751	1.11	2.152	1.386	1.692
	11.08	554	1.469	1.246	1.331	0.97	1.522	1.84	1.062	1.744	1.087	2.204	1.375	1.753
	11.1	555	1.576	1.207	1.317	0.993	1.47	1.601	1.122	1.556	1.123	2.149	1.255	1.8
	11.12	556	1.508	1.303	1.453	1.069	1.396	1.662	1.203	1.574	1.078	2.1	1.308	1.923
	11.14	557	1.394	1.367	1.451	1.136	1.409	1.693	1.06	1.637	1.134	2.038	1.249	1.912
	11.16	558	1.353	1.235	1.365	1.016	1.528	1.714	1.126	1.591	1.16	1.962	1.333	1.974
	11.18	559	1.281	1.278	1.366	1.047	1.489	1.637	1.172	1.638	1.11	1.93	1.308	2.037
	11.2	560	1.492	1.321	1.383	1.011	1.523	1.706	1.165	1.525	1.121	2.014	1.339	1.97
	11.22	561	1.485	1.256	1.415	0.998	1.668	1.636	1.014	1.799	1.083	1.993	1.368	2.13
	11.24	562	1.382	1.312	1.552	1.048	1.441	1.623	1.12	1.746	1.115	1.928	1.284	2.107
	11.26	563	1.401	1.299	1.464	1.106	1.372	1.648	1.066	1.791	1.048	2.02	1.455	2.013
	11.28	564	1.484	1.279	1.375	0.939	1.552	1.666	1.102	1.725	1.204	2.127	1.22	1.926
	11.3	565	1.476	1.116	1.312	0.984	1.487	1.67	1.141	1.754	1.109	1.905	1.382	1.896
	11.32	566	1.437	1.258	1.442	1.105	1.387	1.791	1.123	1.713	1.134	1.878	1.297	1.823
	11.34	567	1.408	1.252	1.352	1.091	1.348	1.678	1.091	1.762	1.169	1.957	1.322	1.884
	11.36	568	1.378	1.292	1.404	1.044	1.343	1.737	1.08	1.785	1.231	1.894	1.304	1.909
	11.38	569	1.447	1.281	1.439	1.082	1.459	1.714	1.123	1.706	1.183	1.838	1.309	2.139
	11.4	570	1.406	1.203	1.382	1.071	1.43	1.833	1.138	1.512	1.213	1.867	1.338	2.097
	11.42	571	1.431	1.219	1.359	1.071	1.471	1.721	1.107	1.67	1.222	1.995	1.355	1.983
	11.44	572	1.387	1.226	1.261	0.946	1.391	1.7	1.196	1.71	1.168	1.945	1.276	2.083
	11.46	573	1.504	1.261	1.362	1.098	1.447	1.693	1.063	1.647	1.157	1.824	1.337	1.818
	11.48	574	1.418	1.264	1.414	1.032	1.318	1.58	1.122	1.791	1.14	1.746	1.295	1.845
	11.5	575	1.487	1.286	1.41	1.038	1.399	1.561	1.168	1.728	1.247	1.912	1.342	1.805
	11.52	576	1.453	1.248	1.429	1.005	1.458	1.703	1.137	1.834	1.199	1.985	1.406	1.89
	11.54	577	1.434	1.333	1.405	1.075	1.414	1.65	1.172	1.693	1.269	1.907	1.378	1.901
	11.56	578	1.4	1.289	1.432	0.944	1.372	1.605	1.18	1.83	1.208	1.918	1.464	1.709
	11.58	579	1.512	1.233	1.347	0.966	1.398	1.646	1.039	1.806	1.251	1.773	1.327	1.694
	11.6	580	1.358	1.181	1.436	1.008	1.333	1.755	1.089	1.837	1.179	1.949	1.349	1.727
	11.62	581	1.452	1.278	1.358	0.972	1.462	1.701	1.168	1.743	1.182	1.891	1.378	1.694
	11.64	582	1.445	1.26	1.347	1.03	1.587	1.784	1.275	1.788	1.143	1.916	1.267	1.805
	11.66	583	1.554	1.222	1.395	0.992	1.292	1.75	1.143	1.528	1.279	1.798	1.22	1.785
	11.68	584	1.458	1.292	1.282	1.032	1.518	1.834	1.174	1.622	1.281	1.794	1.422	1.743
	11.7	585	1.378	1.25	1.285	1.017	1.377	1.817	1.192	1.71	1.209	1.884	1.387	1.629
	11.72	586	1.594	1.422	1.321	0.978	1.517	1.693	1.225	1.68	1.223	1.768	1.234	1.739
	11.74	587	1.482	1.248	1.337	0.909	1.397	1.72	1.324	1.747	1.3	1.705	1.406	1.915
	11.76	588	1.38	1.223	1.423	1.052	1.425	1.609	1.277	1.759	1.15	1.889	1.285	1.892
	11.78	589	1.278	1.193	1.327	1.095	1.346	1.718	1.373	1.812	1.159	1.859	1.356	1.715
	11.8	590	1.447	1.242	1.287	1.152	1.474	1.841	1.221	1.85	1.149	1.821	1.323	1.743
	11.82	591	1.434	1.126	1.289	1.026	1.367	1.736	1.179	1.895	1.225	1.852	1.197	1.759
	11.84	592	1.324	1.232	1.363	1.071	1.462	1.652	1.216	1.741	1.201	1.84	1.303	1.792
	11.86	593	1.411	1.262	1.349	0.994	1.448	1.729	1.162	1.889	1.22	1.696	1.275	1.767
	11.88	594	1.37	1.226	1.379	1.098	1.437	1.752	1.31	1.845	1.175	1.779	1.293	1.718
	11.9	595	1.533	1.151	1.358	1.031	1.479	1.765	1.149	1.723	1.223	1.936	1.354	1.656
	11.92	596	1.464	1.293	1.474	1.082	1.475	1.815	1.164	1.554	1.136	1.932	1.238	1.573
	11.94	597	1.432	1.228	1.511	1.066	1.39	1.725	1.296	1.676	1.191	1.929	1.237	1.688
	11.96	598	1.385	1.214	1.461	1.118	1.445	1.742	1.212	1.913	1.295	1.894	1.229	1.724
	11.98	599	1.497	1.328	1.48	1.044	1.458	1.698	1.231	1.722	1.24	1.987	1.273	1.715
	12	600	1.632	1.235	1.54	1.182	1.705	1.747	1.171	1.731	1.256	1.816	1.295	1.555
	12.02	601	1.397	1.3	1.49	1.203	1.506	1.849	1.253	1.752	1.1	1.718	1.227	1.596
	12.04	602	1.513	1.198	1.403	1.176	1.455	1.738	1.238	1.697	1.168	1.695	1.213	1.823
	12.06	603	1.374	1.183	1.378	1.224	1.439	1.743	1.254	1.781	1.34	1.823	1.189	1.658
	12.08	604	1.378	1.244	1.373	1.123	1.632	1.761	1.265	1.791	1.259	1.75	1.211	1.691
	12.1	605	1.347	1.313	1.335	1.266	1.521	1.642	1.181	1.775	1.163	1.766	1.245	1.683
	12.12	606	1.473	1.279	1.46	1.193	1.364	1.698	1.155	1.767	1.38	1.635	1.168	1.66
	12.14	607	1.362	1.286	1.363	1.343	1.412	1.738	1.168	1.849	1.141	1.735	1.215	1.739
	12.16	608	1.347	1.29	1.337	1.181	1.455	1.796	1.08	1.593	1.163	1.789	1.253	1.633
	12.18	609	1.533	1.27	1.324	1.106	1.367	1.866	1.158	1.651	1.19	1.734	1.236	1.477
	12.2	610	1.452	1.305	1.347	1.091	1.329	1.794	1.272	1.76	1.224	1.731	1.349	1.555
	12.22	611	1.355	1.259	1.423	1.12	1.323	1.862	1.223	1.732	1.231	1.763	1.266	1.575
	12.24	612	1.322	1.346	1.274	1.099	1.287	1.871	1.28	1.698	1.199	1.684	1.271	1.514
	12.26	613	1.305	1.392	1.337	1.125	1.347	1.782	1.2	1.69	1.315	1.62	1.14	1.512
	12.28	614	1.471	1.217	1.461	1.099	1.339	1.85	1.078	1.818	1.161	1.654	1.185	1.667
	12.3	615	1.491	1.242	1.503	1.143	1.258	1.826	1.203	1.744	1.113	1.689	1.16	1.597
	12.32	616	1.42	1.353	1.387	1.004	1.24	1.705	1.201	1.901	1.21	1.759	1.233	1.577
	12.34	617	1.463	1.331	1.341	1.113	1.354	1.634	1.185	1.821	1.114	1.725	1.29	1.545
	12.36	618	1.43	1.321	1.39	0.962	1.366	1.671	1.224	1.824	1.06	1.679	1.25	1.537
	12.38	619	1.562	1.247	1.477	1.025	1.27	1.822	1.168	1.724	1.154	1.619	1.305	1.519
	12.4	620	1.316	1.215	1.425	1.1	1.392	1.748	1.095	1.833	1.049	1.779	1.205	1.565
	12.42	621	1.31	1.353	1.357	1.028	1.229	1.807	1.08	1.624	1.125	1.747	1.307	1.506
	12.44	622	1.345	1.338	1.391	1.093	1.367	1.794	1.158	1.606	1.147	1.636	1.244	1.579
	12.46	623	1.304	1.301	1.473	1.192	1.255	1.945	1.229	1.684	1.055	1.685	1.23	1.763
	12.48	624	1.175	1.344	1.375	1.136	1.265	1.841	1.146	1.699	1.029	1.569	1.215	1.518
	12.5	625	1.252	1.206	1.323	1.069	1.275	1.889	1.188	1.794	1.106	1.683	1.194	1.486
	12.52	626	1.267	1.277	1.275	1.085	1.231	1.955	1.235	1.792	1.178	1.583	1.318	1.542
	12.54	627	1.244	1.256	1.374	1.066	1.347	2.07	1.196	1.842	1.27	1.599	1.323	1.5
	12.56	628	1.363	1.249	1.331	1.203	1.299	1.944	1.128	1.807	0.969	1.526	1.236	1.489
	12.58	629	1.365	1.277	1.352	0.979	1.291	1.951	1.118	1.843	1.124	1.635	1.271	1.593
	12.6	630	1.387	1.313	1.326	1.039	1.251	2.003	1.154	1.875	1.258	1.509	1.279	1.439
	12.62	631	1.235	1.331	1.356	1.021	1.328	1.879	1.257	1.662	1.07	1.595	1.233	1.531
	12.64	632	1.24	1.417	1.408	1.113	1.397	1.923	1.197	1.647	1.168	1.546	1.356	1.632
	12.66	633	1.256	1.221	1.317	1.063	1.438	1.945	1.162	1.761	1.143	1.568	1.328	1.486
	12.68	634	1.276	1.281	1.441	1.043	1.413	1.798	1.229	1.661	1.154	1.552	1.336	1.561
	12.7	635	1.299	1.371	1.374	1.182	1.44	1.721	1.262	1.759	1.121	1.494	1.154	1.647
	12.72	636	1.254	1.333	1.346	1.019	1.35	1.737	1.165	1.886	1.25	1.59	1.349	1.592
	12.74	637	1.267	1.178	1.342	1.144	1.334	1.842	1.312	1.658	1.147	1.513	1.262	1.807
	12.76	638	1.226	1.276	1.352	1.098	1.444	1.883	1.089	1.75	1.061	1.569	1.278	1.814
	12.78	639	1.354	1.179	1.364	1.099	1.455	1.805	1.271	1.793	1.114	1.482	1.3	1.669
	12.8	640	1.265	1.386	1.306	0.992	1.304	1.927	1.141	1.845	1.195	1.557	1.29	1.604
	12.82	641	1.378	1.365	1.386	1.083	1.248	1.833	1.238	1.78	1.131	1.527	1.365	1.664
	12.84	642	1.357	1.26	1.365	1.071	1.277	1.792	1.137	1.854	1.125	1.489	1.377	1.628
	12.86	643	1.405	1.26	1.425	1.079	1.334	1.906	1.151	1.806	1.077	1.531	1.23	1.632
	12.88	644	1.328	1.357	1.338	1.169	1.342	1.79	1.158	1.872	1.069	1.552	1.192	1.56
	12.9	645	1.355	1.276	1.533	1.136	1.334	1.838	1.227	1.744	1.144	1.508	1.32	1.65
	12.92	646	1.403	1.241	1.333	1.055	1.272	1.754	1.16	1.795	1.158	1.519	1.253	1.665
	12.94	647	1.447	1.125	1.425	1.034	1.199	1.733	1.166	1.903	1.126	1.58	1.276	1.61
	12.96	648	1.381	1.083	1.397	1.102	1.219	1.826	1.119	1.877	1.202	1.715	1.392	1.593
	12.98	649	1.481	1.143	1.46	1.026	1.211	1.754	1.152	1.589	1.172	1.623	1.308	1.601
	13	650	1.42	1.141	1.502	1.032	1.17	1.87	1.098	1.713	1.216	1.56	1.361	1.6
	13.02	651	1.481	1.178	1.489	0.988	1.191	1.802	1.139	1.72	1.267	1.509	1.284	1.541
	13.04	652	1.457	1.195	1.458	0.989	1.236	1.774	1.193	1.815	1.19	1.576	1.243	1.562
	13.06	653	1.479	1.276	1.312	1.089	1.316	1.917	1.181	1.875	1.185	1.633	1.266	1.652
	13.08	654	1.503	1.376	1.406	1.076	1.287	1.772	1.318	1.738	1.15	1.628	1.235	1.492
	13.1	655	1.563	1.32	1.444	1.088	1.243	1.894	1.112	1.815	1.282	1.595	1.19	1.499
	13.12	656	1.436	1.374	1.394	1.034	1.337	1.981	1.149	1.734	1.132	1.678	1.229	1.431
	13.14	657	1.498	1.343	1.343	1.011	1.268	1.797	1.273	1.923	1.203	1.484	1.208	1.654
	13.16	658	1.489	1.393	1.407	0.918	1.313	1.836	1.211	1.784	1.126	1.653	1.24	1.692
	13.18	659	1.443	1.338	1.385	1.049	1.312	1.938	1.127	1.702	1.162	1.553	1.248	1.672
	13.2	660	1.176	1.287	1.367	1.066	1.454	1.995	1.124	1.863	1.212	1.775	1.293	1.629
	13.22	661	1.396	1.411	1.363	1.004	1.375	2.038	1.16	1.872	1.306	1.635	1.385	1.528
	13.24	662	1.339	1.248	1.454	1.207	1.441	1.911	1.103	1.792	1.162	1.61	1.319	1.436
	13.26	663	1.236	1.355	1.377	1.22	1.453	1.977	1.17	1.849	1.212	1.702	1.326	1.53
	13.28	664	1.337	1.354	1.441	1.247	1.403	2.027	1.113	1.704	1.354	1.569	1.275	1.444
	13.3	665	1.391	1.286	1.417	1.144	1.349	2.036	1.152	1.883	1.218	1.623	1.351	1.571
	13.32	666	1.386	1.205	1.378	1.167	1.437	2.081	1.153	1.877	1.175	1.571	1.304	1.388
	13.34	667	1.325	1.198	1.375	1.186	1.411	2.061	1.142	1.75	1.186	1.577	1.243	1.427
	13.36	668	1.281	1.186	1.279	1.188	1.31	2.124	1.179	1.698	1.15	1.611	1.365	1.397
	13.38	669	1.369	1.299	1.341	1.241	1.365	2.1	1.341	1.707	1.256	1.541	1.25	1.431
	13.4	670	1.304	1.26	1.488	1.064	1.33	1.954	1.198	1.689	1.237	1.637	1.481	1.468
	13.42	671	1.193	1.302	1.481	1.117	1.217	2.06	1.126	1.766	1.089	1.679	1.378	1.368
	13.44	672	1.301	1.212	1.469	1.063	1.372	2.092	1.239	1.67	1.129	1.699	1.34	1.611
	13.46	673	1.205	1.328	1.403	1.087	1.264	2.015	1.231	1.716	1.162	1.804	1.313	1.362
	13.48	674	1.222	1.304	1.443	1.092	1.275	1.964	1.242	1.672	1.197	1.648	1.369	1.481
	13.5	675	1.351	1.278	1.403	1.071	1.336	2.038	1.137	1.652	1.11	1.59	1.357	1.511
	13.52	676	1.262	1.353	1.326	1.115	1.414	1.896	1.218	1.546	1.018	1.561	1.28	1.485
	13.54	677	1.293	1.391	1.351	1.191	1.184	2.014	1.254	1.6	1.131	1.498	1.219	1.459
	13.56	678	1.215	1.345	1.442	1.183	1.293	2.01	1.085	1.766	1.152	1.66	1.428	1.454
	13.58	679	1.228	1.319	1.464	1.137	1.22	2.041	1.108	1.767	1.138	1.72	1.299	1.399
	13.6	680	1.264	1.317	1.6	0.968	1.329	2.049	1.248	1.805	1.163	1.629	1.351	1.429
	13.62	681	1.247	1.347	1.359	1.061	1.329	1.919	1.055	1.696	1.074	1.684	1.327	1.463
	13.64	682	1.394	1.342	1.492	1.143	1.232	1.924	1.007	1.632	1.047	1.741	1.398	1.507
	13.66	683	1.295	1.264	1.382	0.951	1.335	1.926	1.173	1.654	1.12	1.693	1.351	1.463
	13.68	684	1.247	1.285	1.599	1.07	1.278	1.923	1.073	1.719	1.074	1.591	1.345	1.443
	13.7	685	1.276	1.313	1.442	1.008	1.214	1.948	1.119	1.652	1.008	1.636	1.321	1.569
	13.72	686	1.31	1.312	1.433	1.231	1.318	2.125	1.1	1.655	1.094	1.621	1.368	1.386
	13.74	687	1.332	1.259	1.534	1.21	1.197	1.986	1.189	1.786	0.977	1.624	1.365	1.535
	13.76	688	1.319	1.255	1.497	1.108	1.107	2.014	1.264	1.641	0.972	1.624	1.361	1.554
	13.78	689	1.281	1.409	1.442	1.059	1.232	2.018	1.14	1.641	1.149	1.634	1.309	1.603
	13.8	690	1.292	1.32	1.466	1.014	1.145	1.95	1.063	1.695	1.156	1.58	1.393	1.552
	13.82	691	1.323	1.315	1.448	1.121	1.176	2.057	1.056	1.62	1.301	1.679	1.218	1.487
	13.84	692	1.203	1.338	1.37	1.123	1.228	2.048	1.061	1.657	1.153	1.634	1.412	1.498
	13.86	693	1.251	1.435	1.487	1.043	1.231	2.079	1.178	1.633	1.12	1.548	1.355	1.411
	13.88	694	1.217	1.411	1.47	1.11	1.177	1.986	1.156	1.712	1.163	1.621	1.252	1.395
	13.9	695	1.26	1.365	1.419	1.084	1.159	1.994	1.144	1.607	1.195	1.461	1.324	1.525
	13.92	696	1.325	1.295	1.361	1.113	1.163	1.975	1.084	1.647	1.261	1.392	1.233	1.529
	13.94	697	1.251	1.269	1.418	1.182	1.143	1.95	1.159	1.664	1.095	1.531	1.248	1.388
	13.96	698	1.185	1.328	1.357	1.15	1.286	1.96	1.002	1.667	1.161	1.447	1.368	1.537
	13.98	699	1.318	1.361	1.372	1.218	1.254	1.921	1.134	1.739	1.183	1.454	1.193	1.567
	14	700	1.329	1.428	1.438	1.134	1.195	2.071	1.114	1.87	1.163	1.492	1.377	1.606
	14.02	701	1.212	1.264	1.465	1.179	1.245	2.002	1.185	1.732	1.05	1.439	1.41	1.593
	14.04	702	1.43	1.285	1.527	1.222	1.28	2.174	1.228	1.733	1.13	1.431	1.288	1.488
	14.06	703	1.361	1.339	1.464	1.224	1.342	2.118	1.169	1.745	1.033	1.408	1.421	1.568
	14.08	704	1.27	1.463	1.421	1.178	1.238	2.012	1.241	1.701	1.085	1.493	1.413	1.525
	14.1	705	1.41	1.201	1.422	1.211	1.259	1.943	1.287	1.706	1.028	1.519	1.442	1.511
	14.12	706	1.477	1.268	1.325	1.394	1.319	2.091	1.341	1.844	1.145	1.512	1.346	1.359
	14.14	707	1.489	1.133	1.388	1.336	1.218	2.023	1.345	1.72	1.115	1.549	1.499	1.494
	14.16	708	1.576	1.32	1.367	1.187	1.243	2.038	1.238	1.706	1.176	1.746	1.346	1.548
	14.18	709	1.559	1.195	1.374	1.128	1.261	2.012	1.232	1.832	1.154	1.54	1.272	1.481
	14.2	710	1.412	1.13	1.578	1.347	1.254	2.057	1.345	1.7	1.005	1.596	1.454	1.548
	14.22	711	1.311	1.173	1.556	1.345	1.289	2.047	1.231	1.674	1.297	1.655	1.331	1.565
	14.24	712	1.383	1.146	1.443	1.114	1.27	2.086	1.187	1.627	1.188	1.401	1.22	1.525
	14.26	713	1.409	1.136	1.508	1.212	1.322	2.052	1.315	1.855	1.123	1.499	1.362	1.514
	14.28	714	1.4	1.077	1.5	1.141	1.348	2.019	1.241	1.724	1.06	1.576	1.244	1.578
	14.3	715	1.438	1.048	1.485	1.22	1.348	1.961	1.332	1.69	1.111	1.435	1.307	1.507
	14.32	716	1.502	1.087	1.566	1.102	1.395	1.879	1.265	1.838	1.181	1.48	1.191	1.364
	14.34	717	1.37	1.173	1.557	1.104	1.37	1.954	1.282	1.685	1.177	1.487	1.283	1.562
	14.36	718	1.451	1.135	1.534	1.06	1.236	2.056	1.396	1.768	1.222	1.472	1.272	1.552
	14.38	719	1.391	1.254	1.468	1.116	1.296	2.018	1.481	1.715	1.174	1.518	1.268	1.623
	14.4	720	1.444	1.332	1.613	1.106	1.343	1.972	1.366	1.701	1.232	1.433	1.29	1.587
	14.42	721	1.396	1.246	1.482	1.066	1.267	1.961	1.317	1.68	1.17	1.344	1.247	1.605
	14.44	722	1.453	1.252	1.472	1.257	1.239	2.127	1.549	1.641	1.186	1.38	1.312	1.513
	14.46	723	1.387	1.258	1.357	1.25	1.299	2.111	1.367	1.636	1.195	1.433	1.291	1.527
	14.48	724	1.383	1.267	1.334	1.12	1.346	1.997	1.38	1.597	1.167	1.44	1.312	1.501
	14.5	725	1.383	1.288	1.576	1.133	1.275	1.924	1.375	1.667	1.035	1.378	1.32	1.586
	14.52	726	1.46	1.181	1.517	1.008	1.371	1.919	1.291	1.793	1.227	1.661	1.288	1.418
	14.54	727	1.468	1.303	1.56	1.06	1.292	1.924	1.267	1.724	1.167	1.576	1.287	1.501
	14.56	728	1.36	1.33	1.486	1.096	1.331	2.041	1.315	1.604	1.326	1.604	1.325	1.592
	14.58	729	1.347	1.296	1.472	1.059	1.35	2.113	1.321	1.862	1.295	1.59	1.27	1.479
	14.6	730	1.424	1.265	1.44	0.997	1.308	2.091	1.332	1.687	1.357	1.52	1.336	1.532
	14.62	731	1.404	1.372	1.47	1.12	1.316	2.051	1.325	1.581	1.199	1.495	1.323	1.483
	14.64	732	1.496	1.283	1.577	0.989	1.455	2.025	1.283	1.715	1.365	1.425	1.372	1.494
	14.66	733	1.49	1.342	1.364	1.081	1.335	2.001	1.379	1.736	1.24	1.53	1.364	1.611
	14.68	734	1.44	1.259	1.489	1.096	1.362	2.028	1.397	1.833	1.242	1.681	1.278	1.502
	14.7	735	1.383	1.393	1.343	1.073	1.291	1.998	1.37	1.759	1.145	1.656	1.239	1.527
	14.72	736	1.371	1.388	1.292	1.02	1.286	2.046	1.382	1.675	1.148	1.654	1.327	1.512
	14.74	737	1.362	1.315	1.499	1.018	1.295	2.056	1.378	1.652	1.358	1.682	1.308	1.475
	14.76	738	1.347	1.617	1.337	1.103	1.336	2.145	1.376	1.685	1.407	1.99	1.482	1.43
	14.78	739	1.443	1.319	1.394	1.269	1.249	1.972	1.349	1.607	1.541	1.727	1.439	1.546
	14.8	740	1.39	1.335	1.364	1.413	1.319	1.98	1.275	1.681	1.437	1.666	1.305	1.51
	14.82	741	1.391	1.19	1.355	1.195	1.327	1.961	1.259	1.675	1.226	1.663	1.288	1.513
	14.84	742	1.424	1.222	1.313	1.012	1.294	1.974	1.471	1.587	1.184	1.619	1.312	1.678
	14.86	743	1.421	1.321	1.485	1.141	1.316	1.913	1.322	1.656	1.187	1.561	1.404	1.66
	14.88	744	1.552	1.234	1.438	1.133	1.254	1.882	1.279	1.66	1.152	1.582	1.278	1.536
	14.9	745	1.363	1.217	1.266	1.008	1.259	1.985	1.226	1.549	1.212	1.513	1.486	1.533
	14.92	746	1.432	1.247	1.464	1.027	1.33	2.026	1.186	1.497	1.277	1.681	1.3	1.542
	14.94	747	1.557	1.27	1.271	1.045	1.27	1.882	1.335	1.645	1.291	1.524	1.294	1.569
	14.96	748	1.441	1.212	1.364	1.075	1.39	1.996	1.341	1.724	1.249	1.649	1.379	1.533
	14.98	749	1.533	1.322	1.287	1.027	1.243	1.873	1.223	1.641	1.264	1.645	1.306	1.54
	15	750	1.511	1.27	1.283	1.041	1.21	2.06	1.171	1.706	1.306	1.599	1.359	1.573
	15.02	751	1.502	1.203	1.321	1.036	1.227	1.995	1.206	1.702	1.339	1.553	1.364	1.504
	15.04	752	1.525	1.269	1.356	1.1	1.247	1.975	1.283	1.764	1.318	1.551	1.386	1.484
	15.06	753	1.479	1.343	1.338	1.024	1.196	1.92	1.428	1.737	1.25	1.557	1.386	1.591
	15.08	754	1.384	1.374	1.25	1.098	1.321	2.057	1.355	1.534	1.302	1.504	1.388	1.58
	15.1	755	1.453	1.195	1.273	1.121	1.311	1.891	1.363	1.691	1.271	1.488	1.365	1.471
	15.12	756	1.414	1.279	1.242	1.058	1.177	1.979	1.517	1.604	1.197	1.586	1.33	1.371
	15.14	757	1.286	1.326	1.319	1.215	1.189	2.1	1.346	1.664	1.126	1.484	1.323	1.415
	15.16	758	1.407	1.336	1.381	1.146	1.193	1.939	1.5	1.661	1.243	1.548	1.316	1.367
	15.18	759	1.537	1.337	1.397	1.123	1.276	2.017	1.532	1.606	1.247	1.551	1.43	1.347
	15.2	760	1.498	1.368	1.303	1.297	1.168	2.066	1.545	1.626	1.185	1.641	1.373	1.487
	15.22	761	1.515	1.397	1.352	1.116	1.226	2.073	1.52	1.531	1.197	1.495	1.4	1.375
	15.24	762	1.524	1.318	1.388	1.081	1.318	2.138	1.497	1.612	1.073	1.584	1.336	1.444
	15.26	763	1.453	1.286	1.306	1.174	1.275	1.934	1.472	1.773	1.154	1.696	1.361	1.514
	15.28	764	1.479	1.331	1.41	1.16	1.243	2.027	1.436	1.708	1.314	1.644	1.341	1.558
	15.3	765	1.321	1.316	1.38	1.208	1.285	1.975	1.472	1.75	1.412	1.581	1.281	1.6
	15.32	766	1.248	1.407	1.369	1.238	1.121	2.173	1.408	1.73	1.685	1.572	1.325	1.435
	15.34	767	1.329	1.284	1.511	1.223	1.246	2.038	1.315	1.789	1.448	1.583	1.35	1.47
	15.36	768	1.333	1.22	1.399	1.211	1.154	2.148	1.462	1.846	1.359	1.527	1.361	1.45
	15.38	769	1.35	1.282	1.476	1.124	1.201	2.06	1.473	1.714	1.332	1.565	1.309	1.433
	15.4	770	1.321	1.348	1.367	1.148	1.257	2.129	1.532	1.669	1.364	1.606	1.304	1.59
	15.42	771	1.338	1.333	1.395	1.099	1.253	2.157	1.442	1.71	1.301	1.484	1.33	1.473
	15.44	772	1.414	1.277	1.406	1.12	1.351	2.134	1.412	1.645	1.16	1.451	1.287	1.443
	15.46	773	1.304	1.311	1.345	1.24	1.243	2.013	1.393	1.769	1.111	1.385	1.277	1.47
	15.48	774	1.277	1.34	1.397	1.301	1.316	2.192	1.403	1.802	1.148	1.493	1.311	1.404
	15.5	775	1.311	1.439	1.317	1.197	1.342	2.091	1.362	1.828	1.158	1.572	1.364	1.509
	15.52	776	1.309	1.416	1.435	1.289	1.295	2.018	1.259	1.719	1.232	1.556	1.348	1.57
	15.54	777	1.302	1.418	1.424	1.28	1.313	2.184	1.45	1.85	1.122	1.533	1.257	1.517
	15.56	778	1.452	1.334	1.439	1.334	1.332	2.097	1.47	1.814	1.163	1.568	1.239	1.554
	15.58	779	1.514	1.299	1.451	1.369	1.203	2.172	1.464	1.756	1.169	1.422	1.284	1.549
	15.6	780	1.419	1.31	1.403	1.247	1.194	2.158	1.424	1.711	1.248	1.563	1.306	1.671
	15.62	781	1.347	1.396	1.519	1.218	1.284	2.136	1.579	1.706	1.276	1.487	1.33	1.593
	15.64	782	1.439	1.335	1.387	1.251	1.255	2.17	1.541	1.791	1.293	1.424	1.242	1.618
	15.66	783	1.355	1.41	1.512	1.207	1.272	2.101	1.531	2.012	1.299	1.549	1.297	1.573
	15.68	784	1.392	1.41	1.27	1.321	1.256	2.083	1.618	1.831	1.252	1.491	1.245	1.635
	15.7	785	1.497	1.263	1.369	1.357	1.261	2.225	1.549	1.783	1.176	1.406	1.322	1.677
	15.72	786	1.438	1.282	1.392	1.502	1.266	2.111	1.555	1.729	1.198	1.5	1.37	1.636
	15.74	787	1.487	1.264	1.323	1.307	1.359	2.035	1.581	1.751	1.191	1.568	1.237	1.667
	15.76	788	1.477	1.281	1.32	1.211	1.294	2.071	1.437	1.856	1.243	1.441	1.322	1.627
	15.78	789	1.461	1.32	1.32	1.099	1.248	1.993	1.498	1.706	1.108	1.472	1.249	1.587
	15.8	790	1.485	1.249	1.374	1.221	1.191	2.067	1.549	1.756	1.168	1.529	1.136	1.645
	15.82	791	1.422	1.253	1.33	1.021	1.228	2.062	1.56	1.66	1.144	1.574	1.296	1.541
	15.84	792	1.549	1.287	1.344	1.152	1.335	2.014	1.673	1.684	1.189	1.601	1.374	1.711
	15.86	793	1.534	1.206	1.335	1.125	1.245	2.003	1.596	1.714	1.214	1.64	1.289	1.622
	15.88	794	1.411	1.262	1.356	1.237	1.256	2.002	1.433	1.73	1.236	1.585	1.288	1.857
	15.9	795	1.439	1.235	1.337	1.17	1.319	2.072	1.464	1.859	1.194	1.483	1.311	1.43
	15.92	796	1.486	1.313	1.392	1.103	1.218	2.02	1.496	1.733	1.06	1.366	1.277	1.58
	15.94	797	1.541	1.318	1.397	1.16	1.199	1.994	1.614	1.691	1.207	1.372	1.305	1.503
	15.96	798	1.461	1.18	1.48	1.045	1.385	2.039	1.569	1.727	1.138	1.329	1.268	1.552
	15.98	799	1.378	1.398	1.478	0.947	1.393	2.043	1.596	1.635	1.131	1.497	1.332	1.446
	16	800	1.331	1.252	1.401	1.086	1.306	2.012	1.488	1.81	1.213	1.387	1.374	1.428
	16.02	801	1.31	1.309	1.386	1.165	1.276	2.076	1.594	1.661	1.167	1.478	1.327	1.442
	16.04	802	1.296	1.312	1.361	1.313	1.273	2.079	1.628	1.769	1.192	1.563	1.364	1.472
	16.06	803	1.378	1.395	1.424	1.164	1.497	2.014	1.62	1.677	1.094	1.659	1.386	1.513
	16.08	804	1.488	1.253	1.391	1.094	1.382	2.1	1.504	1.635	1.275	1.612	1.31	1.666
	16.1	805	1.376	1.197	1.413	1.011	1.418	2.085	1.577	1.731	1.202	1.559	1.202	1.569
	16.12	806	1.494	1.229	1.442	1.14	1.384	2.057	1.505	1.679	1.149	1.659	1.363	1.592
	16.14	807	1.469	1.343	1.454	1.056	1.303	1.954	1.476	1.586	1.067	1.582	1.359	1.522
	16.16	808	1.37	1.295	1.378	1.042	1.392	2.037	1.595	1.765	1.214	1.728	1.252	1.509
	16.18	809	1.338	1.22	1.351	1.07	1.338	2.036	1.56	1.826	1.222	1.522	1.246	1.535
	16.2	810	1.429	1.282	1.364	1.099	1.464	2.072	1.589	1.828	1.193	1.513	1.343	1.509
	16.22	811	1.542	1.353	1.323	0.913	1.442	1.958	1.612	1.838	1.234	1.665	1.264	1.587
	16.24	812	1.328	1.363	1.332	1.264	1.324	2.024	1.539	1.77	1.273	1.626	1.246	1.562
	16.26	813	1.394	1.356	1.362	1.173	1.298	1.845	1.589	1.714	1.184	1.718	1.266	1.542
	16.28	814	1.521	1.28	1.375	1.216	1.334	1.839	1.595	1.654	1.17	1.617	1.305	1.569
	16.3	815	1.374	1.272	1.359	1.277	1.28	1.895	1.628	1.88	1.185	1.524	1.348	1.428
	16.32	816	1.448	1.322	1.311	1.293	1.409	1.801	1.676	1.755	1.124	1.626	1.34	1.486
	16.34	817	1.383	1.332	1.368	1.216	1.283	1.964	1.556	1.792	1.221	1.65	1.369	1.534
	16.36	818	1.497	1.352	1.466	1.023	1.143	1.855	1.395	1.893	1.162	1.637	1.365	1.505
	16.38	819	1.5	1.16	1.372	1.086	1.262	1.96	1.438	1.769	1.124	1.736	1.202	1.501
	16.4	820	1.308	1.227	1.386	1.144	1.35	1.779	1.539	1.716	1.189	1.657	1.246	1.617
	16.42	821	1.391	1.172	1.332	1.278	1.329	1.89	1.425	1.702	1.171	1.575	1.401	1.635
	16.44	822	1.576	1.192	1.264	0.997	1.271	1.968	1.589	1.754	1.181	1.618	1.33	1.522
	16.46	823	1.477	1.218	1.308	1.115	1.263	1.939	1.447	1.711	1.157	1.638	1.198	1.643
	16.48	824	1.471	1.307	1.35	1.126	1.239	1.845	1.479	1.74	1.17	1.58	1.272	1.608
	16.5	825	1.499	1.334	1.275	1.181	1.295	1.981	1.408	1.701	1.103	1.648	1.326	1.656
	16.52	826	1.284	1.304	1.368	1.142	1.304	1.853	1.293	1.768	1.085	1.619	1.23	1.63
	16.54	827	1.343	1.216	1.244	1.149	1.215	1.851	1.361	1.698	1.164	1.7	1.308	1.593
	16.56	828	1.453	1.288	1.414	1.04	1.209	1.872	1.373	1.843	1.169	1.703	1.328	1.555
	16.58	829	1.458	1.238	1.361	1.194	1.256	1.809	1.331	1.787	1.097	1.63	1.295	1.528
	16.6	830	1.347	1.277	1.329	1.053	1.141	1.933	1.491	1.712	1.086	1.739	1.29	1.459
	16.62	831	1.414	1.337	1.24	1.151	1.184	1.789	1.381	1.709	1.125	1.731	1.264	1.453
	16.64	832	1.371	1.287	1.33	1.113	1.324	1.943	1.485	1.803	1.173	1.785	1.429	1.481
	16.66	833	1.397	1.339	1.339	1.033	1.251	2.034	1.421	1.638	1.385	1.748	1.23	1.554
	16.68	834	1.383	1.255	1.383	1.055	1.374	1.945	1.437	1.836	1.101	1.798	1.409	1.605
	16.7	835	1.362	1.331	1.194	1.139	1.293	2.107	1.456	1.821	1.122	1.767	1.308	1.688
	16.72	836	1.403	1.156	1.311	1.102	1.366	2.112	1.416	1.724	1.145	1.841	1.339	1.551
	16.74	837	1.387	1.242	1.322	1.108	1.442	2.07	1.451	1.854	1.142	1.69	1.34	1.569
	16.76	838	1.428	1.254	1.339	1.221	1.229	1.926	1.369	1.852	1.267	1.695	1.359	1.688
	16.78	839	1.393	1.251	1.397	1.217	1.197	2.149	1.295	1.817	1.148	1.663	1.308	1.56
	16.8	840	1.403	1.171	1.48	1.22	1.273	2.148	1.355	1.87	1.143	1.896	1.261	1.53
	16.82	841	1.403	1.313	1.371	1.14	1.213	2.043	1.359	2.009	1.258	1.845	1.273	1.592
	16.84	842	1.357	1.31	1.36	1.324	1.387	1.772	1.448	1.99	1.214	1.864	1.342	1.46
	16.86	843	1.348	1.301	1.533	1.343	1.531	1.918	1.414	1.831	1.174	1.799	1.328	1.451
	16.88	844	1.391	1.319	1.354	1.367	1.541	1.994	1.34	1.836	1.151	1.745	1.319	1.41
	16.9	845	1.231	1.307	1.407	1.24	1.475	1.951	1.262	1.879	1.312	1.687	1.357	1.41
	16.92	846	1.421	1.203	1.38	1.186	1.424	1.849	1.176	1.783	1.135	1.798	1.321	1.469
	16.94	847	1.416	1.253	1.384	1.245	1.348	1.798	1.211	1.922	1.164	1.83	1.457	1.495
	16.96	848	1.365	1.145	1.435	1.186	1.459	1.819	1.475	1.828	1.221	1.624	1.305	1.499
	16.98	849	1.301	1.291	1.232	1.271	1.417	1.727	1.382	1.811	1.154	1.763	1.399	1.555
	17	850	1.469	1.298	1.431	1.125	1.404	1.994	1.453	1.825	1.214	1.776	1.231	1.515
	17.02	851	1.386	1.266	1.364	1.103	1.4	1.951	1.51	1.901	1.288	1.778	1.25	1.571
	17.04	852	1.323	1.287	1.356	1.144	1.457	1.81	1.391	1.886	1.138	1.728	1.334	1.583
	17.06	853	1.433	1.268	1.425	1.232	1.42	1.828	1.484	1.936	1.236	1.869	1.219	1.565
	17.08	854	1.335	1.332	1.348	1.23	1.445	1.78	1.439	1.911	1.241	1.719	1.219	1.618
	17.1	855	1.278	1.26	1.337	1.122	1.393	1.861	1.388	1.75	1.117	1.824	1.249	1.441
	17.12	856	1.328	1.284	1.477	1.24	1.387	1.896	1.374	1.762	1.035	1.77	1.314	1.357
	17.14	857	1.363	1.352	1.381	1.285	1.435	1.897	1.373	1.77	1.15	1.812	1.246	1.416
	17.16	858	1.419	1.335	1.347	1.017	1.411	1.983	1.306	1.717	1.043	1.819	1.32	1.367
	17.18	859	1.416	1.25	1.389	1.136	1.422	1.966	1.248	1.923	1.047	1.813	1.205	1.58
	17.2	860	1.362	1.245	1.321	1.09	1.438	1.825	1.395	1.727	1.167	1.783	1.265	1.525
	17.22	861	1.29	1.275	1.406	1.091	1.398	1.896	1.298	1.814	1.001	1.845	1.413	1.556
	17.24	862	1.359	1.276	1.373	1.099	1.505	1.82	1.43	1.787	1.059	1.738	1.272	1.437
	17.26	863	1.481	1.313	1.341	1.222	1.399	1.936	1.365	1.818	1.121	1.764	1.335	1.478
	17.28	864	1.572	1.284	1.342	1.189	1.328	1.901	1.268	1.77	1.056	1.725	1.275	1.516
	17.3	865	1.398	1.261	1.432	1.206	1.41	1.772	1.296	1.877	1.072	1.717	1.359	1.508
	17.32	866	1.424	1.339	1.379	1.305	1.438	1.935	1.366	1.813	1.287	1.687	1.445	1.566
	17.34	867	1.537	1.336	1.282	1.154	1.353	1.751	1.282	1.914	1.224	1.773	1.36	1.464
	17.36	868	1.477	1.382	1.376	1.167	1.384	1.737	1.346	1.792	1.177	1.791	1.313	1.59
	17.38	869	1.424	1.375	1.4	1.187	1.426	1.647	1.18	1.628	1.071	1.683	1.312	1.493
	17.4	870	1.503	1.346	1.43	1.266	1.297	1.943	1.357	1.88	1.133	1.703	1.355	1.516
	17.42	871	1.528	1.267	1.272	1.25	1.366	1.648	1.227	1.761	1.123	1.842	1.357	1.561
	17.44	872	1.487	1.436	1.405	1.168	1.291	1.714	1.254	1.696	1.122	1.716	1.292	1.485
	17.46	873	1.45	1.473	1.484	1.264	1.275	1.884	1.298	1.675	1.214	1.629	1.381	1.611
	17.48	874	1.497	1.365	1.408	1.115	1.337	1.83	1.414	1.845	1.103	1.89	1.353	1.47
	17.5	875	1.426	1.376	1.293	1.176	1.344	1.78	1.43	1.697	1.134	1.877	1.258	1.491
	17.52	876	1.441	1.328	1.376	1.218	1.462	1.879	1.424	1.735	1.227	1.8	1.3	1.468
	17.54	877	1.406	1.291	1.456	1.389	1.459	1.846	1.434	1.775	1.254	1.797	1.312	1.31
	17.56	878	1.388	1.294	1.308	1.303	1.554	1.923	1.572	1.705	1.203	1.823	1.354	1.365
	17.58	879	1.513	1.407	1.385	1.153	1.575	1.739	1.657	1.758	1.172	1.773	1.378	1.406
	17.6	880	1.518	1.437	1.397	1.233	1.552	1.746	1.674	1.776	1.285	1.658	1.407	1.41
	17.62	881	1.513	1.41	1.254	1.33	1.495	1.817	1.572	1.801	1.268	1.566	1.36	1.599
	17.64	882	1.393	1.495	1.29	1.33	1.689	1.904	1.369	1.73	1.125	1.604	1.222	1.502
	17.66	883	1.451	1.508	1.421	1.285	1.687	1.697	1.428	1.741	1.256	1.553	1.292	1.446
	17.68	884	1.471	1.43	1.396	1.338	1.46	1.803	1.47	1.601	1.089	1.564	1.304	1.386
	17.7	885	1.436	1.425	1.321	1.289	1.463	1.772	1.416	1.661	1.145	1.485	1.334	1.631
	17.72	886	1.442	1.457	1.339	1.303	1.62	1.8	1.371	1.615	1.095	1.545	1.225	1.545
	17.74	887	1.563	1.367	1.44	1.335	1.49	1.668	1.36	1.671	1.218	1.533	1.255	1.589
	17.76	888	1.433	1.426	1.363	1.201	1.235	1.737	1.404	1.694	1.268	1.517	1.313	1.627
	17.78	889	1.365	1.37	1.455	1.242	1.357	1.768	1.361	1.724	1.106	1.518	1.261	1.756
	17.8	890	1.404	1.391	1.48	1.317	1.331	1.684	1.403	1.748	1.049	1.474	1.319	1.737
	17.82	891	1.39	1.371	1.413	1.322	1.399	1.731	1.375	1.635	1.002	1.62	1.447	1.763
	17.84	892	1.496	1.312	1.369	1.307	1.345	1.763	1.352	1.643	0.988	1.589	1.353	1.617
	17.86	893	1.541	1.315	1.431	1.363	1.393	1.763	1.406	1.664	1.124	1.57	1.273	1.708
	17.88	894	1.537	1.314	1.322	1.35	1.429	1.643	1.324	1.715	1.036	1.547	1.25	1.77
	17.9	895	1.447	1.319	1.435	1.286	1.457	1.781	1.294	1.639	0.998	1.597	1.157	1.601
	17.92	896	1.34	1.246	1.37	1.277	1.423	1.788	1.302	1.731	1.088	1.534	1.174	1.674
	17.94	897	1.609	1.276	1.352	1.305	1.396	1.775	1.334	1.731	1.076	1.524	1.3	1.396
	17.96	898	1.494	1.327	1.343	1.28	1.356	1.693	1.341	1.767	1.147	1.503	1.297	1.603
	17.98	899	1.357	1.255	1.456	1.459	1.462	1.811	1.37	1.771	1.054	1.558	1.355	1.545
	18	900	1.393	1.416	1.385	1.241	1.555	1.813	1.357	1.838	1.005	1.632	1.318	1.598
	18.02	901	1.381	1.285	1.377	1.347	1.443	1.682	1.432	1.727	1.022	1.467	1.427	1.681
	18.04	902	1.53	1.252	1.48	1.283	1.49	1.811	1.363	1.828	1.118	1.56	1.285	1.625
	18.06	903	1.353	1.347	1.482	1.319	1.485	1.7	1.404	1.884	1.086	1.45	1.328	1.642
	18.08	904	1.481	1.323	1.467	1.459	1.653	1.807	1.556	1.739	1.004	1.408	1.371	1.62
	18.1	905	1.495	1.298	1.357	1.228	1.551	1.774	1.481	1.7	1.086	1.518	1.357	1.592
	18.12	906	1.48	1.302	1.452	1.208	1.58	1.624	1.507	1.681	1.054	1.569	1.409	1.689
	18.14	907	1.655	1.381	1.473	1.022	1.487	1.569	1.547	1.743	1	1.562	1.409	1.669
	18.16	908	1.56	1.292	1.4	1.198	1.457	1.611	1.411	1.751	1.081	1.689	1.316	1.698
	18.18	909	1.484	1.357	1.509	1.212	1.509	1.654	1.459	1.704	1.14	1.743	1.343	1.637
	18.2	910	1.5	1.213	1.391	1.288	1.48	1.674	1.468	1.767	1.068	1.761	1.322	1.783
	18.22	911	1.468	1.341	1.31	1.251	1.541	1.663	1.39	1.801	1.025	1.517	1.523	1.578
	18.24	912	1.467	1.326	1.486	1.452	1.549	1.667	1.427	1.676	0.956	1.608	1.424	1.576
	18.26	913	1.441	1.303	1.49	1.34	1.487	1.758	1.36	1.669	1.022	1.589	1.378	1.671
	18.28	914	1.462	1.293	1.301	1.436	1.424	1.671	1.47	1.586	0.988	1.583	1.248	1.728
	18.3	915	1.426	1.179	1.411	1.437	1.485	1.72	1.365	1.683	0.939	1.595	1.246	1.66
	18.32	916	1.435	1.343	1.309	1.391	1.459	1.752	1.464	1.756	1.047	1.571	1.306	1.722
	18.34	917	1.595	1.232	1.407	1.399	1.59	1.669	1.448	1.721	1.061	1.528	1.251	1.664
	18.36	918	1.647	1.297	1.468	1.437	1.416	1.734	1.434	1.643	1.128	1.531	1.396	1.71
	18.38	919	1.542	1.215	1.566	1.352	1.643	1.732	1.417	1.748	1.207	1.547	1.292	1.714
	18.4	920	1.549	1.291	1.487	1.323	1.554	1.683	1.496	1.709	1.07	1.512	1.403	1.697
	18.42	921	1.546	1.404	1.46	1.373	1.508	1.816	1.651	1.644	1.103	1.492	1.255	1.759
	18.44	922	1.462	1.327	1.412	1.24	1.519	1.708	1.518	1.618	1.065	1.478	1.338	1.746
	18.46	923	1.56	1.273	1.361	1.31	1.426	1.706	1.504	1.784	1.17	1.615	1.395	1.731
	18.48	924	1.524	1.299	1.334	1.275	1.598	1.795	1.338	1.596	1.082	1.398	1.355	1.748
	18.5	925	1.444	1.348	1.344	1.241	1.608	1.888	1.301	1.55	1.054	1.625	1.376	1.668
	18.52	926	1.59	1.402	1.252	1.389	1.642	1.659	1.467	1.654	1.124	1.477	1.369	1.653
	18.54	927	1.48	1.483	1.42	1.31	1.572	1.892	1.499	1.777	1.089	1.509	1.416	1.757
	18.56	928	1.509	1.578	1.267	1.344	1.65	1.662	1.397	1.747	1.122	1.66	1.382	1.725
	18.58	929	1.519	1.512	1.394	1.227	1.66	1.622	1.362	1.753	1.166	1.747	1.273	1.691
	18.6	930	1.534	1.297	1.366	1.119	1.483	1.7	1.474	1.814	1.034	1.754	1.24	1.701
	18.62	931	1.469	1.519	1.356	1.266	1.57	1.726	1.411	1.696	1.331	1.801	1.326	1.736
	18.64	932	1.563	1.367	1.532	1.378	1.636	1.888	1.533	1.611	1.158	1.657	1.313	1.792
	18.66	933	1.421	1.385	1.42	1.196	1.595	1.729	1.436	1.783	1.157	1.648	1.246	1.759
	18.68	934	1.557	1.378	1.347	1.225	1.654	1.801	1.402	1.814	1.26	1.647	1.285	1.836
	18.7	935	1.511	1.428	1.369	1.398	1.611	1.697	1.361	1.783	1.135	1.893	1.243	1.687
	18.72	936	1.562	1.377	1.375	1.236	1.603	1.85	1.364	1.769	1.042	1.806	1.336	1.704
	18.74	937	1.427	1.389	1.336	1.251	1.614	1.728	1.4	1.749	1.134	1.77	1.313	1.782
	18.76	938	1.569	1.367	1.324	1.152	1.635	1.846	1.221	1.722	1.127	1.747	1.319	1.774
	18.78	939	1.486	1.333	1.356	1.363	1.642	1.759	1.283	1.725	1.02	1.665	1.189	1.727
	18.8	940	1.403	1.372	1.284	1.37	1.684	1.781	1.246	1.612	1.085	1.841	1.446	1.667
	18.82	941	1.493	1.392	1.288	1.234	1.741	1.817	1.283	1.782	1.196	1.892	1.328	1.751
	18.84	942	1.411	1.322	1.35	1.266	1.584	1.709	1.34	1.792	1.267	1.704	1.293	1.726
	18.86	943	1.569	1.209	1.31	1.226	1.563	1.801	1.371	1.686	1.09	1.733	1.293	1.79
	18.88	944	1.448	1.451	1.32	1.225	1.548	1.767	1.309	1.76	1.051	1.728	1.323	1.727
	18.9	945	1.546	1.451	1.499	1.252	1.502	1.794	1.263	1.789	1.125	1.782	1.22	1.701
	18.92	946	1.444	1.392	1.381	1.235	1.631	1.771	1.315	1.757	1.15	1.768	1.371	1.692
	18.94	947	1.58	1.237	1.427	1.108	1.51	1.817	1.394	1.693	1.171	1.681	1.388	1.763
	18.96	948	1.405	1.439	1.381	1.11	1.6	1.706	1.442	1.65	1.082	1.839	1.337	1.655
	18.98	949	1.501	1.426	1.281	1.089	1.425	1.738	1.4	1.738	1.05	1.749	1.344	1.608
	19	950	1.427	1.444	1.253	1.112	1.454	1.745	1.391	1.569	1.188	1.805	1.26	1.642
	19.02	951	1.497	1.328	1.354	1.28	1.526	1.785	1.321	1.648	1.121	1.87	1.267	1.737
	19.04	952	1.447	1.438	1.255	1.17	1.633	1.775	1.399	1.691	1.069	1.924	1.389	1.781
	19.06	953	1.417	1.461	1.389	1.154	1.715	1.748	1.412	1.548	1.086	1.853	1.59	1.762
	19.08	954	1.433	1.433	1.362	1.101	1.614	1.732	1.466	1.671	1.127	1.959	1.399	1.769
	19.1	955	1.44	1.476	1.391	1.19	1.923	1.809	1.357	1.552	1.017	1.954	1.318	1.75
	19.12	956	1.541	1.426	1.295	1.253	1.751	1.721	1.358	1.592	1.183	1.783	1.35	1.719
	19.14	957	1.498	1.42	1.181	1.195	1.757	1.663	1.278	1.555	1.034	1.866	1.353	1.834
	19.16	958	1.662	1.32	1.282	1.253	1.628	1.75	1.243	1.565	1.118	1.7	1.421	1.798
	19.18	959	1.496	1.319	1.382	1.24	1.737	1.64	1.37	1.681	1.154	1.737	1.365	1.74
	19.2	960	1.599	1.348	1.362	1.197	1.731	1.722	1.331	1.689	1.063	1.792	1.338	1.738
	19.22	961	1.572	1.353	1.424	1.286	1.512	1.6	1.261	1.781	1.08	1.772	1.262	1.76
	19.24	962	1.645	1.404	1.385	1.194	1.655	1.744	1.19	1.669	1.125	1.811	1.317	1.714
	19.26	963	1.584	1.404	1.39	1.291	1.708	1.765	1.33	1.638	1.085	1.866	1.453	1.651
	19.28	964	1.518	1.462	1.218	1.125	1.544	1.704	1.212	1.618	1.161	1.926	1.384	1.689
	19.3	965	1.527	1.471	1.262	1.115	1.563	1.803	1.313	1.766	1.173	1.826	1.278	1.709
	19.32	966	1.559	1.338	1.288	1.083	1.612	1.724	1.273	1.613	1.116	1.665	1.323	1.637
	19.34	967	1.413	1.464	1.385	1.195	1.559	1.776	1.393	1.695	1.084	1.858	1.287	1.628
	19.36	968	1.523	1.419	1.28	1.27	1.607	1.693	1.469	1.721	1.094	1.873	1.23	1.634
	19.38	969	1.718	1.49	1.344	1.086	1.663	1.711	1.657	1.743	1.044	1.916	1.27	1.799
	19.4	970	1.542	1.424	1.503	1.145	1.563	1.699	1.624	1.77	1.104	1.898	1.343	1.728
	19.42	971	1.531	1.345	1.395	1.138	1.574	1.72	1.55	1.708	1.154	1.938	1.202	1.7
	19.44	972	1.584	1.392	1.418	1.071	1.612	1.817	1.566	1.749	1.069	1.878	1.224	1.694
	19.46	973	1.57	1.483	1.451	1.111	1.579	1.768	1.603	1.69	1.158	2.008	1.373	1.837
	19.48	974	1.385	1.385	1.431	1.18	1.429	1.818	1.642	1.801	1.112	2.072	1.341	1.683
	19.5	975	1.548	1.406	1.284	1.235	1.585	1.844	1.462	1.776	1.06	2.163	1.341	1.694
	19.52	976	1.501	1.357	1.365	1.061	1.547	1.721	1.525	1.67	0.98	1.939	1.392	1.842
	19.54	977	1.435	1.354	1.395	1.217	1.551	1.663	1.599	1.544	1.109	2.108	1.441	1.877
	19.56	978	1.478	1.313	1.537	1.229	1.535	1.73	1.543	1.657	1.124	2.074	1.515	1.819
	19.58	979	1.643	1.289	1.368	1.071	1.709	1.703	1.599	1.599	1.067	2.037	1.379	1.814
	19.6	980	1.534	1.314	1.387	1.079	1.674	1.71	1.501	1.614	1.168	2.04	1.382	1.764
	19.62	981	1.51	1.236	1.204	1.171	1.69	1.712	1.574	1.602	1.171	2.108	1.322	1.783
	19.64	982	1.517	1.294	1.34	1.173	1.666	1.768	1.57	1.591	1.238	2.224	1.402	1.831
	19.66	983	1.395	1.237	1.27	1.181	1.644	1.654	1.629	1.637	1.205	2.037	1.478	1.813
	19.68	984	1.471	1.299	1.301	1.213	1.608	1.724	1.478	1.74	1.162	2.201	1.231	1.713
	19.7	985	1.624	1.377	1.374	1.382	1.508	1.725	1.522	1.613	1.133	2.186	1.286	1.779
	19.72	986	1.348	1.316	1.369	1.346	1.584	1.666	1.57	1.566	1.178	2.032	1.268	1.821
	19.74	987	1.438	1.439	1.417	1.173	1.529	1.798	1.53	1.524	1.115	2.059	1.394	1.81
	19.76	988	1.534	1.263	1.447	1.123	1.583	1.824	1.495	1.528	1.107	2.034	1.396	1.902
	19.78	989	1.428	1.213	1.538	1.186	1.609	1.795	1.594	1.581	1.2	1.996	1.349	1.767
	19.8	990	1.452	1.219	1.372	1.109	1.77	1.696	1.459	1.73	1.136	2.021	1.36	1.803
	19.82	991	1.353	1.249	1.375	1.057	1.626	1.811	1.588	1.658	1.158	1.993	1.402	1.851
	19.84	992	1.467	1.28	1.506	1.118	1.712	1.763	1.592	1.634	1.076	1.877	1.386	1.668
	19.86	993	1.487	1.393	1.337	1.173	1.491	1.728	1.498	1.726	1.144	1.922	1.408	1.619
	19.88	994	1.466	1.446	1.4	1.226	1.573	1.693	1.569	1.739	1.131	2.02	1.446	1.67
	19.9	995	1.588	1.27	1.435	1.143	1.533	1.722	1.625	1.861	1.155	1.992	1.427	1.702
	19.92	996	1.668	1.348	1.422	1.136	1.544	1.716	1.587	1.8	1.036	1.95	1.432	1.69
	19.94	997	1.641	1.301	1.471	1.197	1.475	1.694	1.529	1.572	1.175	2.052	1.362	1.698
	19.96	998	1.642	1.209	1.36	1.176	1.539	1.687	1.532	1.476	1.219	1.94	1.508	1.742
	19.98	999	1.656	1.356	1.397	1.127	1.538	1.74	1.494	1.603	1.259	1.982	1.371	1.694
	20	1000	1.587	1.329	1.391	1.127	1.486	1.781	1.564	1.529	1.137	2.006	1.379	1.671
	20.02	1001	1.551	1.287	1.402	1.098	1.639	1.773	1.532	1.583	1.09	2.046	1.383	1.585
	Average		1.30962	1.25393	1.25659	1.11374	1.26193	1.69373	1.20001	1.55487	1.11779	1.43235	1.22698	1.39371
	Average of 2			1.28177		1.18517		1.47783		1.37744		1.27507		1.31034

## Sheet: 8HG1(DPol) RMSF
6	RMSF values calculated during Molecular Dynamic Simulation (MDS) over the period of 20ns for the DPol_ligand complexes.																Analysis Details
	Residues	Gossypetin_1A	Gossypetin_1B	MPD3_1A	MPD3_1B	NaturalProduct_1A	NaturalProduct_1B	ExpressPick_1A	ExpressPick_1B	NaturalProduct_2A	NaturalProduct_2B	ExpressPick_2A	ExpressPick_2B				Dunnett's multiple comparisons test	Mean Diff.	95.00% CI of diff.	Below threshold?	Summary	Adjusted P Value	A-?
	1	1.406	1.875	2.474	1.834	2.122	3.281	1.96	1.454	1.983	1.253	2.701	1.491				Gossypetin_1 vs. MPD3_1	0.1185	0.09997 to 0.1370	Yes	****	<0.0001	B	MPD3_1
	2	1.283	1.288	1.189	1.369	1.465	1.448	2.198	1.374	1.437	1.111	1.442	1.419				Gossypetin_1 vs. NaturalProduct_1	-0.008347	-0.02988 to 0.01319	No	ns	0.7905	C	NaturalProduct_1
	3	1.095	1.177	0.96	1.145	1.298	1.303	1.748	1.152	0.979	0.94	1.28	1.214				Gossypetin_1 vs. ExpressPick_1	-0.09644	-0.1192 to -0.07368	Yes	****	<0.0001	D	ExpressPick_1
	4	0.968	1.021	0.82	0.905	1.072	1.019	1.451	0.956	0.859	0.816	1.018	1.049				Gossypetin_1 vs. NaturalProduct_2	0.1581	0.1404 to 0.1757	Yes	****	<0.0001	E	NaturalProduct_2
	5	0.893	0.927	0.722	0.856	0.954	0.9	1.308	0.882	0.767	0.758	0.933	1.004				Gossypetin_1 vs. ExpressPick_2	-0.1467	-0.1662 to -0.1272	Yes	****	<0.0001	F	ExpressPick_2
	6	0.812	0.793	0.675	0.761	0.774	0.687	1.101	0.751	0.69	0.652	0.787	0.868
	7	0.782	0.762	0.674	0.7	0.786	0.632	1.001	0.672	0.67	0.618	0.704	0.824				Test details	Mean 1	Mean 2	Mean Diff.	SE of diff.	n1	n2	q	DF
	8	0.695	0.658	0.573	0.673	0.969	0.571	0.851	0.595	0.542	0.612	0.605	0.658				Gossypetin_1 vs. MPD3_1	1.362	1.243	0.1185	0.007352	1005	1005	16.11	1004
	9	0.617	0.627	0.583	0.72	0.763	0.629	0.82	0.603	0.604	0.601	0.576	0.627				Gossypetin_1 vs. NaturalProduct_1	1.362	1.37	-0.008347	0.008561	1005	1005	0.975	1004
	10	0.62	0.714	0.677	0.767	0.781	0.833	0.796	0.673	0.687	0.659	0.639	0.654				Gossypetin_1 vs. ExpressPick_1	1.362	1.458	-0.09644	0.009046	1005	1005	10.66	1004
	11	0.738	0.899	0.841	1.012	0.986	1.206	0.908	0.835	0.972	0.783	0.918	0.855				Gossypetin_1 vs. NaturalProduct_2	1.362	1.204	0.1581	0.007004	1005	1005	22.57	1004
	12	1.036	1.2	0.859	1.17	0.908	1.572	0.999	1.112	1.253	0.934	1.181	1.178				Gossypetin_1 vs. ExpressPick_2	1.362	1.509	-0.1467	0.007766	1005	1005	18.89	1004
	13	1.959	1.716	0.983	1.638	1.387	2.565	1.421	1.306	1.343	1.273	2.002	1.681
	14	1.843	1.759	1.377	1.825	2.119	3.104	1.66	1.59	1.672	1.955	2.308	1.603
	15	2.16	1.615	1.361	2.083	2.537	3.28	2.284	1.766	1.968	1.925	2.896	1.367
	16	1.377	1.325	1.023	1.873	1.416	2.239	2.023	1.515	1.638	1.141	1.811	1.128
	17	0.868	1.457	0.863	1.182	0.983	1.485	1.199	0.987	1.22	0.905	1.491	1.182
	18	0.749	1.019	0.721	0.903	0.846	1.201	1.02	0.872	1.018	0.778	0.963	0.851
	19	0.637	0.826	0.661	0.85	0.721	0.969	0.863	0.736	0.792	0.672	0.729	0.713
	20	0.634	0.743	0.607	0.74	0.794	0.874	0.952	0.689	0.697	0.628	0.606	0.636
	21	0.67	0.701	0.622	0.719	0.865	0.713	0.96	0.661	0.646	0.639	0.611	0.65
	22	0.703	0.705	0.627	0.65	0.84	0.631	0.993	0.616	0.619	0.612	0.652	0.654
	23	0.797	0.792	0.665	0.696	0.859	0.715	1.163	0.697	0.681	0.625	0.751	0.757
	24	0.889	0.884	0.752	0.723	0.989	0.88	1.314	0.812	0.748	0.692	0.894	0.857
	25	1.008	1.106	0.92	0.89	1.235	1.181	1.466	1.02	0.928	0.802	1.1	1.044
	26	1.159	1.294	1.072	1.067	1.388	1.417	1.638	1.216	1.072	1.008	1.463	1.209
	27	1.239	1.333	1.202	1.077	1.383	1.453	1.764	1.273	1.148	1.131	1.638	1.225
	28	1.122	1.203	0.972	0.906	1.215	1.384	1.62	1.081	0.966	0.976	1.355	1.005
	29	1.096	1.129	0.868	0.852	1.165	1.156	1.566	0.97	0.894	0.95	1.256	0.927
	30	0.959	0.925	0.813	0.704	1.04	0.943	1.379	0.84	0.758	0.814	1.02	0.789
	31	0.875	0.96	0.798	0.79	0.994	0.936	1.37	0.905	0.857	0.784	0.911	0.804
	32	0.762	0.807	0.723	0.721	0.926	0.816	1.205	0.744	0.753	0.663	0.753	0.717
	33	0.78	0.844	0.733	0.793	0.908	0.972	1.202	0.789	0.801	0.716	0.712	0.728
	34	0.714	0.859	0.686	0.81	0.837	1.055	1.162	0.805	0.817	0.749	0.684	0.708
	35	0.731	1.032	0.712	0.9	0.819	1.207	1.028	0.837	0.795	0.947	0.728	0.765
	36	0.765	1.038	0.818	0.994	0.949	1.303	1.115	0.933	0.857	0.935	0.87	0.84
	37	0.715	1.068	0.82	1.056	1.02	1.315	0.969	0.851	0.86	0.878	1.023	0.856
	38	0.87	1.147	0.831	1.148	0.908	1.414	1.026	0.883	0.962	0.98	0.897	0.843
	39	0.903	1.187	0.862	1.155	0.96	1.387	1.09	0.938	0.936	1.056	0.959	0.851
	40	0.854	1.145	0.853	1.167	0.92	1.221	0.971	0.936	0.919	0.967	0.982	0.851
	41	0.924	1.112	0.944	1.152	1.304	1.182	1.07	1.165	1.005	1.08	1.169	0.988
	42	0.947	1.051	0.993	1.071	1.516	1.044	0.994	1.194	0.965	1.009	1.225	0.99
	43	1.127	1.29	1.192	1.224	1.798	1.225	1.256	1.26	1.166	1.142	1.426	1.219
	44	1.276	1.482	1.381	1.387	2.188	1.407	1.452	1.329	1.299	1.256	1.592	1.43
	45	1.443	1.698	1.564	1.596	2.369	1.58	1.555	1.483	1.519	1.388	1.695	1.68
	46	1.619	2.082	1.772	1.87	2.672	1.934	1.933	1.688	1.81	1.706	2.131	1.943
	47	1.511	1.956	1.646	1.676	2.337	1.786	1.843	1.583	1.743	1.668	2.055	1.803
	48	1.441	1.753	1.595	1.52	1.997	1.577	1.619	1.512	1.652	1.542	1.765	1.696
	49	1.675	2.243	1.918	1.819	2.266	1.94	1.942	1.784	1.972	1.884	2.18	2.08
	50	1.739	2.473	2.021	1.893	2.389	2.139	2.197	1.889	2.12	2.061	2.404	2.217
	51	1.666	2.397	1.882	1.784	2.108	2.075	2.109	1.799	2.105	1.926	2.371	2.075
	52	1.915	3.219	2.322	2.204	2.456	2.508	2.526	1.949	2.452	2.587	3.245	2.42
	53	1.918	2.86	2.342	2	2.179	2.332	2.458	1.797	2.322	2.32	3.031	2.261
	54	1.74	2.418	1.954	1.778	1.864	2.097	2.047	1.726	2.114	2.148	2.487	2.132
	55	1.471	1.776	1.511	1.547	1.496	1.75	1.7	1.47	1.693	1.997	1.92	1.76
	56	1.411	1.94	1.425	1.492	1.309	1.858	1.658	1.415	1.679	2.496	1.726	1.647
	57	1.249	1.606	1.362	1.366	1.308	1.592	1.392	1.362	1.547	1.211	1.573	1.54
	58	1.249	1.491	1.404	1.363	1.424	1.417	1.295	1.428	1.488	1.274	1.44	1.519
	59	1.235	1.591	1.449	1.439	1.629	1.582	1.218	1.431	1.46	1.36	1.509	1.613
	60	1.309	1.517	1.524	1.567	1.956	1.507	1.235	1.481	1.374	1.23	1.432	1.597
	61	1.253	1.383	1.428	1.339	1.87	1.348	1.2	1.432	1.206	1.13	1.405	1.409
	62	1.387	1.47	1.604	1.494	2.229	1.475	1.45	1.488	1.272	1.175	1.519	1.499
	63	1.302	1.428	1.415	1.339	2.243	1.421	1.461	1.31	1.171	1.095	1.622	1.423
	64	1.133	1.217	1.281	1.112	1.931	1.225	1.362	1.184	1	0.998	1.366	1.203
	65	1.104	1.121	1.01	1.016	1.767	1.207	1.341	1.09	0.941	0.946	1.398	1.146
	66	1.077	1.137	0.943	0.987	1.712	1.151	1.289	1.163	0.947	0.919	1.319	1.11
	67	1.048	1.163	0.855	0.89	1.447	1.234	1.246	1.192	0.953	0.967	1.128	1.029
	68	1.114	1.18	0.94	0.932	1.338	1.236	1.303	1.405	1.003	1.079	1.113	1.04
	69	1.02	1.165	0.922	0.912	1.26	1.118	1.277	1.217	1.015	1.013	1.027	1
	70	1.106	1.156	1.097	1.067	1.297	1.267	1.382	1.574	1.153	1.156	1.173	1.124
	71	1.081	1.162	1.175	1.141	1.245	1.367	1.541	1.471	1.224	1.173	1.308	1.225
	72	1.172	1.235	1.46	1.48	1.418	1.845	1.906	1.956	1.276	1.251	1.46	1.549
	73	1.205	1.248	1.301	1.527	1.474	1.704	1.842	1.762	1.331	1.148	1.418	1.762
	74	1.272	1.406	1.427	1.654	1.382	1.555	1.895	1.848	1.397	1.231	1.449	1.884
	75	1.425	1.601	1.752	1.967	1.509	1.801	2.174	2.06	1.492	1.421	1.778	2.145
	76	1.398	1.591	1.835	2.091	1.637	1.98	2.175	2.086	1.661	1.506	1.836	2.145
	77	1.365	1.626	2.049	1.854	1.929	1.818	2.043	1.888	1.516	1.45	1.485	1.887
	78	1.385	1.8	2.121	2.282	2.234	1.88	1.923	1.929	1.593	1.578	1.857	2.186
	79	1.384	1.671	1.53	1.713	1.647	1.315	1.646	1.816	1.385	1.352	1.654	1.707
	80	2.175	1.617	1.941	1.808	1.949	1.451	1.783	2.027	1.684	1.774	2.164	1.63
	81	2.229	1.482	1.833	1.664	1.741	1.47	1.83	2.157	1.857	1.736	2.179	1.54
	82	2.043	1.238	1.554	1.549	1.614	1.604	1.651	2.531	1.728	1.555	1.759	1.213
	83	2.542	1.358	1.779	1.817	1.927	2.01	1.834	2.077	1.524	1.481	2.219	1.306
	84	1.792	1.365	1.205	1.437	1.814	1.681	1.744	1.862	1.35	1.332	1.465	1.374
	85	1.475	1.453	1.301	1.239	1.995	1.566	1.641	1.526	1.36	1.304	1.836	1.405
	86	1.256	1.358	1.272	1.302	2.242	1.485	1.512	1.322	1.109	1.104	1.678	1.386
	87	1.269	1.431	1.332	1.379	2.426	1.49	1.503	1.381	1.129	1.209	1.6	1.444
	88	1.313	1.443	1.479	1.455	2.375	1.45	1.445	1.369	1.183	1.157	1.5	1.489
	89	1.219	1.247	1.36	1.256	1.984	1.238	1.284	1.293	1.082	1.088	1.386	1.275
	90	1.15	1.203	1.28	1.231	1.731	1.173	1.122	1.279	1.168	1.086	1.275	1.317
	91	1.013	1.11	1.152	1.14	1.407	1.084	0.952	1.21	1.108	1.036	1.14	1.153
	92	1.036	1.175	1.146	1.167	1.282	1.197	1.101	1.26	1.237	1.075	1.206	1.212
	93	0.95	1.115	1.036	1.166	1.045	1.249	1.09	1.091	1.143	1.066	1.062	1.064
	94	1.064	1.176	1.056	1.224	1.099	1.404	1.32	1.103	1.204	1.354	1.153	1.07
	95	1.151	1.308	1.095	1.357	1.189	1.695	1.476	1.051	1.248	1.321	1.179	1.137
	96	1.249	1.773	1.247	1.529	1.479	1.903	1.658	1.246	1.342	1.658	1.444	1.378
	97	1.232	1.919	1.363	1.544	1.67	1.949	1.695	1.385	1.33	1.7	1.576	1.423
	98	1.335	2.061	1.618	1.531	1.761	1.958	1.813	1.442	1.482	1.754	1.834	1.598
	99	1.545	2.429	1.837	1.825	2.2	2.284	2.072	1.649	1.727	2.019	2.115	1.946
	100	1.428	2.186	1.575	1.704	2.099	2.026	1.78	1.572	1.625	1.763	1.963	1.668
	101	1.647	2.796	2.031	2.434	2.611	2.723	2.342	1.795	2.353	2.237	2.287	2.251
	102	1.377	2.047	1.488	1.837	2.358	1.918	1.766	1.545	1.636	1.822	2.035	1.729
	103	1.162	1.516	1.319	1.455	2.104	1.472	1.39	1.357	1.311	1.458	1.647	1.319
	104	0.958	1.157	1.357	1.164	1.641	1.127	1.186	1.362	1.18	1.126	1.393	1.134
	105	0.882	1.059	1.401	1.144	1.544	1.082	1.259	1.286	1.27	1.051	1.37	1.114
	106	0.987	1.499	1.446	1.232	1.674	1.444	1.381	1.438	1.491	1.334	1.513	1.303
	107	0.983	1.495	1.302	1.178	1.455	1.477	1.629	1.247	1.331	1.347	1.319	1.239
	108	0.793	1.004	0.845	0.94	1.132	1.029	1.064	0.908	0.919	0.874	1.044	0.992
	109	0.739	0.899	0.777	0.964	0.992	0.978	0.851	0.856	0.939	0.713	0.876	1.01
	110	0.743	0.878	0.73	1.008	1.111	1.091	0.8	0.896	0.848	0.681	0.787	0.841
	111	0.746	0.72	0.695	0.963	1.127	1.2	0.697	0.839	0.882	0.632	0.727	0.901
	112	0.668	0.721	0.644	0.892	0.907	0.895	0.704	0.738	0.825	0.615	0.767	0.778
	113	0.695	0.811	0.711	0.993	0.93	0.961	0.745	0.798	0.788	0.673	0.808	0.794
	114	0.696	0.764	0.74	1.012	0.929	0.927	0.732	0.772	0.789	0.68	0.727	0.824
	115	0.658	0.714	0.654	0.922	0.939	0.759	0.743	0.735	0.709	0.629	0.745	0.768
	116	0.73	0.863	0.725	0.983	1.101	0.852	0.826	0.83	0.73	0.709	0.892	0.794
	117	0.806	0.973	0.841	1.123	1.166	0.967	0.879	0.917	0.844	0.815	0.911	0.846
	118	0.811	0.969	0.853	1.117	1.165	0.956	0.95	0.969	0.838	0.824	0.901	0.904
	119	0.922	1.005	0.892	1.134	1.264	0.964	1.037	1.086	0.853	0.839	1.004	0.972
	120	0.885	0.857	0.818	1.04	1.101	0.849	0.972	1.051	0.751	0.778	0.898	0.95
	121	0.839	0.872	0.743	1.001	1.191	0.911	1.037	1.021	0.749	0.895	0.926	0.985
	122	0.74	0.736	0.621	0.811	1.322	0.744	0.913	0.763	0.651	0.679	0.803	0.832
	123	0.865	0.881	0.664	0.868	1.259	0.833	1.168	0.886	0.663	0.729	0.892	1.057
	124	0.903	0.99	0.769	0.975	1.078	0.917	1.185	0.958	0.78	0.973	0.983	1.134
	125	0.974	1.021	0.807	0.996	1.094	0.966	1.403	1.014	0.819	0.936	1.013	1.165
	126	1.042	1.071	0.883	1.111	1.122	1.04	1.515	1.036	0.884	0.99	1.041	1.205
	127	1.144	1.185	1.014	1.251	1.295	1.305	1.763	1.201	1.012	1.081	1.181	1.298
	128	1.192	1.22	1.064	1.295	1.259	1.51	1.896	1.203	1.057	1.163	1.213	1.298
	129	1.645	1.412	1.234	1.763	1.406	2.156	2.145	1.322	1.343	1.498	1.429	1.52
	130	1.568	1.702	1.274	1.9	1.825	2.063	2.059	1.421	1.323	1.464	1.378	1.455
	131	2.019	2.031	1.732	2.452	1.968	2.207	2.33	1.632	1.379	1.867	1.344	1.534
	132	1.811	1.791	1.617	1.73	1.685	2.239	1.978	1.451	1.229	1.734	1.235	1.439
	133	1.225	1.385	1.178	1.316	1.439	1.482	1.601	1.18	1.091	1.24	1.065	1.263
	134	1.185	1.316	1.114	1.322	1.224	1.537	1.689	1.188	1.11	1.232	1.085	1.228
	135	1.144	1.243	1.027	1.19	1.212	1.458	1.659	1.165	1.175	1.122	1.116	1.095
	136	1.108	1.162	0.997	1.164	1.217	1.482	1.607	1.123	1.23	1.111	1.216	1.062
	137	1.167	1.143	0.978	1.124	1.298	1.509	1.605	1.173	1.211	1.164	1.3	1.273
	138	1.32	1.26	1.11	1.227	1.454	1.661	1.691	1.306	1.342	1.276	1.566	1.537
	139	1.124	1.13	1	1.054	1.304	1.416	1.619	1.125	1.17	1.042	1.736	1.323
	140	0.869	0.963	0.852	0.881	1.066	1.174	1.351	0.918	0.984	0.81	0.996	0.862
	141	0.915	1.031	0.861	0.919	1.038	1.253	1.388	0.956	0.982	0.865	0.863	0.845
	142	0.937	1.054	0.885	1.005	0.996	1.299	1.362	0.992	0.982	0.976	0.832	0.86
	143	0.937	1.187	0.884	1.126	0.975	1.313	1.501	1.018	0.962	1.023	0.939	0.927
	144	1.004	1.394	1.069	1.414	1.119	1.678	2.074	1.566	1.034	1.168	1.319	1.163
	145	1.022	1.333	1.023	1.649	1.051	1.523	1.629	1.644	1.07	1.072	1.329	1.305
	146	1.069	1.235	0.979	1.751	0.948	1.504	1.302	1.238	0.907	1.036	1.104	1.394
	147	1.206	1.394	1.147	1.872	1.191	1.552	1.494	1.212	1.033	1.228	1.319	1.678
	148	1.334	1.643	1.178	1.677	1.299	1.598	1.913	1.355	1.155	1.395	1.496	1.494
	149	1.391	1.439	1.207	1.343	1.152	1.5	1.597	1.224	0.995	1.204	1.384	1.347
	150	1.177	1.165	1.262	1.367	1.121	1.423	1.687	1.23	0.981	1.121	1.501	1.467
	151	1.452	1.395	1.677	1.63	1.354	2.022	2.153	1.913	1.149	1.37	2.334	2.109
	152	1.271	1.27	1.194	1.516	1.358	1.326	1.875	1.335	1.073	1.296	1.352	1.455
	153	1.207	1.217	1.082	1.359	1.369	1.239	1.726	1.234	0.996	1.22	1.282	1.354
	154	1.212	1.232	1.06	1.326	1.39	1.329	1.933	1.365	1.004	1.191	1.354	1.427
	155	1.3	1.273	1.087	1.302	1.427	1.421	2.075	1.506	1.02	1.243	1.499	1.489
	156	1.25	1.152	0.937	1.162	1.295	1.295	1.821	1.298	0.947	1.134	1.428	1.357
	157	1.219	1.118	0.938	1.063	1.305	1.364	1.683	1.18	0.997	1.06	1.481	1.35
	158	1.271	1.11	0.959	0.923	1.223	1.418	1.685	1.141	1.016	1.094	1.461	1.308
	159	1.139	1.079	0.835	0.868	1.186	1.326	1.471	1.102	0.941	0.923	1.243	1.117
	160	1.186	1.013	0.854	0.843	1.06	1.205	1.277	1.02	0.935	0.851	1.282	0.991
	161	1.06	0.89	0.78	0.719	0.952	0.867	1.07	0.836	0.789	0.703	0.981	0.865
	162	0.915	0.843	0.697	0.7	0.898	0.746	1.092	0.671	0.695	0.653	0.91	0.808
	163	0.802	0.859	0.656	0.789	0.884	0.765	0.938	0.634	0.62	0.674	0.86	0.848
	164	0.725	0.824	0.582	0.643	0.784	0.708	0.892	0.601	0.59	0.567	0.826	0.834
	165	0.723	0.874	0.594	0.613	0.661	0.807	0.873	0.671	0.626	0.596	0.76	0.748
	166	0.803	1.007	0.649	0.78	0.728	0.939	0.916	0.776	0.674	0.668	0.833	0.897
	167	0.873	1.206	0.634	0.977	0.753	1.111	0.897	0.865	0.708	0.607	0.894	0.981
	168	0.948	1.075	0.673	0.987	0.758	1.103	0.885	0.917	0.781	0.597	1.092	0.907
	169	1.08	0.99	0.792	1.181	0.8	1.278	0.901	1.073	0.85	0.658	1.075	0.899
	170	1.184	1.023	0.821	1.281	0.872	1.302	0.928	1.223	0.898	0.705	1.246	0.932
	171	1.432	1.105	0.88	1.501	0.9	1.288	1.001	1.388	1.109	0.76	1.482	0.99
	172	1.712	1.123	0.95	1.677	1.035	1.798	1.128	1.558	1.324	0.898	1.599	1.084
	173	2.09	1.369	1.071	2.092	1.301	1.827	1.3	2.025	1.777	1.403	2.073	1.347
	174	2.247	1.406	1.155	2.284	1.845	2.495	1.531	2.168	2.083	1.423	2.378	1.528
	175	2.06	1.255	1.101	2.146	1.618	2.845	1.294	1.927	1.543	1.14	2.093	1.592
	176	1.874	1.161	1.045	2.026	1.447	2.207	1.14	1.797	1.273	1.005	1.833	1.536
	177	1.655	1.102	0.937	1.598	1.221	1.698	1.041	1.536	1.081	0.849	1.551	1.16
	178	1.613	1.214	0.894	1.565	1.343	1.632	1.085	1.514	1.119	0.881	1.635	1.218
	179	1.36	1.17	0.838	1.355	1.238	1.411	1.005	1.193	0.962	0.809	1.499	1.238
	180	1.52	1.239	0.991	1.481	1.519	1.547	1.206	1.52	1.169	0.909	1.798	1.29
	181	1.617	1.266	1.008	1.571	1.437	1.597	1.269	1.455	1.202	0.922	1.936	1.172
	182	1.431	1.102	0.837	1.429	1.089	1.415	1.055	1.301	1.034	0.764	1.628	0.985
	183	1.273	1.078	0.782	1.267	0.978	1.207	1.028	1.155	0.928	0.708	1.542	0.94
	184	1.137	0.999	0.725	1.138	0.848	1.106	0.959	1.069	0.84	0.657	1.299	0.888
	185	1.181	1.033	0.757	1.243	0.815	1.132	1.018	1.15	0.956	0.68	1.301	0.939
	186	1.111	1.057	0.681	1.132	0.79	1.059	0.976	1.116	0.894	0.627	1.186	0.902
	187	1.012	0.977	0.607	0.937	0.765	0.973	0.93	0.866	0.832	0.577	1.114	0.832
	188	0.866	0.957	0.662	0.894	0.769	0.948	0.928	0.779	0.71	0.622	1.053	0.829
	189	0.776	0.889	0.647	0.78	0.808	0.869	0.915	0.708	0.703	0.653	0.969	0.849
	190	0.847	0.878	0.646	0.735	0.827	0.869	0.977	0.708	0.72	0.717	0.948	0.83
	191	0.757	0.983	0.773	1.093	1.364	0.914	0.983	0.672	0.757	0.8	1.041	1.1
	192	0.849	0.98	0.773	1.096	1.301	0.882	1.178	0.733	0.748	0.719	1.083	1.021
	193	0.987	0.986	0.835	0.961	1.332	0.939	1.331	0.759	0.843	0.767	1.223	0.973
	194	1.136	1.053	0.902	0.887	1.342	1.079	1.537	0.867	0.942	0.897	1.299	0.969
	195	1.349	1.268	1.098	1.117	1.528	1.231	1.682	1.024	1.258	1.095	1.594	1.155
	196	1.245	1.29	1.037	1.183	1.495	1.175	1.563	1.014	1.176	1.016	1.496	1.142
	197	1.092	1.166	0.968	1.246	1.516	1.035	1.405	0.894	1.113	0.922	1.513	1.134
	198	0.955	1.129	0.867	1.093	1.462	0.917	1.281	0.789	0.927	0.8	1.341	1.051
	199	0.858	1.062	0.81	1.04	1.486	0.887	1.19	0.75	0.884	0.844	1.304	1.018
	200	0.897	0.981	0.699	0.95	1.078	0.924	1.151	0.782	0.825	0.807	1.146	0.891
	201	0.855	0.966	0.768	1.01	1.117	0.96	1.019	0.799	0.868	0.712	1.241	0.854
	202	0.972	0.967	0.681	1.033	0.947	0.993	1.016	0.886	0.918	0.649	1.231	0.859
	203	1.026	0.929	0.657	1.047	0.966	0.934	1.051	0.931	0.947	0.634	1.306	0.885
	204	1.101	1.021	0.727	1.24	0.963	1.059	1.094	1.057	0.982	0.689	1.402	0.911
	205	1.212	1.074	0.787	1.263	0.996	1.057	1.106	1.132	0.967	0.734	1.535	0.936
	206	1.574	1.213	0.923	1.37	1.107	1.067	1.253	1.325	1.121	0.841	1.786	1.061
	207	1.936	1.274	1.144	1.433	1.145	1.18	1.29	1.41	1.37	1	1.992	1.467
	208	1.821	1.224	1.198	1.589	1.05	1.415	1.205	1.529	1.65	1.005	1.844	1.668
	209	1.887	1.407	1.201	1.727	1.096	1.395	1.304	1.688	1.62	1.116	2.042	1.692
	210	2.054	1.654	1.406	1.908	1.31	1.555	1.548	2.047	1.78	1.372	2.398	1.88
	211	2.073	1.745	1.575	2.043	1.619	1.558	1.702	2.17	1.821	1.658	2.568	1.869
	212	2.191	1.969	1.603	2.379	1.684	1.674	1.681	2.338	1.864	1.978	2.801	2.008
	213	2.066	1.689	1.384	2.172	1.441	1.598	1.471	2.039	1.691	1.65	2.413	1.853
	214	1.864	1.544	1.254	1.887	1.381	1.469	1.503	1.739	1.494	1.338	2.189	1.572
	215	2.231	1.834	1.48	2.27	1.548	1.6	1.701	2.088	1.763	1.849	2.486	1.726
	216	2.145	1.813	1.504	2.354	1.516	1.659	1.631	2.247	1.84	2.021	2.426	1.782
	217	1.809	1.58	1.348	2.058	1.551	1.57	1.532	1.932	1.656	1.687	2.125	1.603
	218	1.956	1.674	1.309	2.077	2.088	1.612	1.62	1.947	1.693	1.768	2.177	1.518
	219	2.333	2.033	1.418	2.265	2.237	1.791	1.781	2.373	1.988	1.694	2.465	1.835
	220	2.153	1.931	1.353	2.068	1.721	1.767	1.719	2.115	1.811	1.418	2.228	1.824
	221	2.166	1.891	1.317	1.987	1.997	1.765	1.76	1.905	1.713	1.421	2.106	1.823
	222	1.576	1.455	1.035	1.638	1.638	1.4	1.483	1.488	1.333	1.036	1.88	1.319
	223	1.561	1.338	0.997	1.563	1.712	1.314	1.513	1.337	1.285	1.08	2.013	1.382
	224	1.525	1.295	0.997	1.575	1.73	1.253	1.498	1.354	1.245	1.066	1.983	1.244
	225	1.481	1.32	1.019	1.438	1.706	1.139	1.496	1.26	1.227	1.138	2.008	1.208
	226	1.705	1.476	1.217	1.495	1.884	1.276	1.594	1.345	1.37	1.274	2.257	1.382
	227	1.608	1.393	1.19	1.457	1.987	1.278	1.628	1.34	1.377	1.295	2.179	1.363
	228	1.453	1.391	1.184	1.362	1.906	1.265	1.603	1.315	1.292	1.346	2.043	1.361
	229	1.67	1.626	1.273	1.552	2.178	1.391	1.801	1.475	1.5	1.535	2.188	1.541
	230	1.624	1.462	1.168	1.512	2.043	1.282	1.689	1.353	1.379	1.369	2.07	1.455
	231	1.375	1.246	1.018	1.325	1.762	1.091	1.535	1.167	1.203	1.315	1.81	1.213
	232	1.404	1.318	1.115	1.419	1.908	1.188	1.565	1.212	1.393	1.297	1.788	1.274
	233	1.215	1.162	0.922	1.169	1.558	0.999	1.442	1.033	1.201	1.427	1.575	1.118
	234	1.311	1.204	0.977	1.321	1.726	1.149	1.508	1.173	1.274	1.255	1.663	1.23
	235	1.292	1.2	0.929	1.405	1.734	1.177	1.381	1.188	1.287	1.213	1.607	1.269
	236	1.153	1.162	0.873	1.329	1.502	1.151	1.229	1.131	1.154	0.972	1.487	1.118
	237	1.157	1.13	0.821	1.341	1.34	1.162	1.253	1.14	1.091	0.833	1.493	1.03
	238	1.201	1.074	0.816	1.264	1.335	1.046	1.25	1.07	1.075	0.794	1.559	1.039
	239	1.271	1.125	0.866	1.371	1.303	1.092	1.256	1.16	1.085	0.795	1.648	1.051
	240	1.252	1.081	0.844	1.28	1.334	1.02	1.256	1.123	1.034	0.79	1.692	0.989
	241	1.285	1.08	0.879	1.288	1.343	1.05	1.232	1.138	0.981	0.8	1.787	0.983
	242	1.144	1.017	0.775	1.144	1.209	0.999	1.111	1.025	0.892	0.73	1.619	0.93
	243	1.164	1.061	0.859	1.103	1.423	1.016	1.263	1.035	0.926	0.82	1.719	1
	244	1.138	1.082	0.836	1.066	1.414	0.918	1.252	1.005	0.951	0.814	1.717	0.984
	245	0.996	0.956	0.727	0.978	1.173	0.864	1.076	0.927	0.891	0.702	1.458	0.886
	246	0.921	0.894	0.751	0.887	1.143	0.86	1.043	0.871	0.801	0.695	1.365	0.825
	247	0.966	0.961	0.829	0.881	1.289	0.849	1.157	0.871	0.842	0.767	1.479	0.874
	248	0.906	0.955	0.766	0.879	1.221	0.796	1.098	0.817	0.894	0.771	1.408	0.874
	249	0.862	0.869	0.708	0.855	1.077	0.78	0.984	0.758	0.805	0.715	1.183	0.798
	250	0.941	0.894	0.763	0.824	1.108	0.793	1.057	0.78	0.784	0.776	1.255	0.782
	251	0.886	0.97	0.807	0.807	1.166	0.782	1.111	0.792	0.88	0.863	1.323	0.819
	252	0.764	0.894	0.729	0.757	1.018	0.691	1.01	0.719	0.796	0.899	1.053	0.761
	253	0.691	1.055	0.702	0.704	0.874	0.69	0.966	0.734	0.769	1.033	0.901	0.736
	254	0.756	1.283	0.791	0.734	0.978	0.748	1.064	0.807	0.882	1.376	0.965	0.766
	255	0.812	1.058	0.851	0.739	1.042	0.759	1.083	0.796	0.823	1.16	0.96	0.793
	256	1.057	0.981	0.997	0.763	1.082	0.776	1.215	0.927	0.808	1.156	0.87	0.819
	257	0.784	0.776	0.734	0.627	0.869	0.652	0.983	0.669	0.661	0.644	0.719	0.72
	258	0.802	0.77	0.656	0.524	0.724	0.623	0.937	0.637	0.572	0.609	0.685	0.653
	259	0.791	0.755	0.6	0.559	0.707	0.702	0.891	0.622	0.531	0.613	0.733	0.702
	260	0.687	0.736	0.557	0.567	0.666	0.718	0.865	0.614	0.513	0.572	0.714	0.69
	261	0.683	0.754	0.596	0.586	0.662	0.875	0.866	0.64	0.551	0.549	0.747	0.803
	262	0.693	0.754	0.652	0.628	0.62	0.945	0.836	0.674	0.574	0.559	0.757	0.782
	263	0.75	0.746	0.707	0.707	0.593	0.944	0.863	0.665	0.627	0.579	0.792	0.83
	264	0.788	0.776	0.661	0.851	0.602	0.983	0.795	0.761	0.661	0.588	0.752	0.848
	265	0.821	1.071	0.695	0.851	0.636	0.984	0.791	0.9	0.646	0.606	0.8	0.8
	266	0.894	1.025	0.713	0.897	0.647	0.986	0.866	0.865	0.661	0.596	0.86	0.754
	267	0.969	0.962	0.702	1.021	0.743	1.041	0.879	1.02	0.767	0.638	0.981	0.805
	268	0.967	0.866	0.743	1.054	1.282	1.12	0.834	0.971	0.676	0.611	0.954	0.799
	269	0.888	1.01	0.732	0.921	0.897	1.039	0.848	0.946	0.66	0.579	0.905	0.788
	270	0.881	0.973	0.736	0.854	0.791	0.929	0.902	0.843	0.635	0.6	0.93	0.712
	271	1.031	0.916	0.723	0.999	1.113	1.03	0.921	0.964	0.723	0.64	1.076	0.775
	272	1.055	0.942	0.72	1.046	1.033	1.074	0.879	1.039	0.743	0.63	1.147	0.834
	273	0.965	0.919	0.716	0.904	0.951	0.926	0.906	0.912	0.688	0.623	1.138	0.809
	274	1.075	1.041	0.748	0.968	1.16	0.995	1.064	0.972	0.757	0.684	1.221	0.858
	275	1.221	1.033	0.778	1.129	1.317	1.164	1.096	1.04	0.845	0.732	1.368	0.926
	276	1.136	1.003	0.751	1.078	1.225	1.117	1.057	1.004	0.81	0.708	1.398	0.948
	277	1.159	1.018	0.807	1.021	1.282	1.048	1.144	1	0.839	0.75	1.411	0.933
	278	1.306	1.143	0.974	1.186	1.461	1.249	1.273	1.102	0.986	0.853	1.551	1.023
	279	1.364	1.178	1.097	1.302	1.533	1.338	1.323	1.223	1.035	0.912	1.793	1.126
	280	1.344	1.195	1.083	1.257	1.538	1.221	1.357	1.168	1.015	0.906	1.851	1.122
	281	1.379	1.264	1.115	1.24	1.68	1.316	1.464	1.25	1.079	0.967	1.85	1.223
	282	1.399	1.251	1.124	1.334	1.501	1.347	1.539	1.129	1.164	1.058	1.862	1.367
	283	1.278	1.144	1.137	1.175	1.25	1.078	1.404	1.06	1.061	0.98	1.636	0.963
	284	1.139	1.022	0.968	1.106	1.153	0.962	1.303	1.1	1.011	0.878	1.415	0.924
	285	0.997	0.965	0.783	0.887	0.924	0.858	1.107	0.929	0.748	0.755	1.162	0.736
	286	1	0.944	0.807	0.846	0.948	0.941	1.131	0.934	0.773	0.856	1.078	0.729
	287	0.893	0.831	0.746	0.727	0.889	0.929	1.125	0.831	0.715	0.881	0.956	0.739
	288	0.848	0.858	0.721	0.739	0.955	1.162	1.257	0.952	0.772	0.85	0.965	0.739
	289	0.768	0.81	0.729	0.743	0.888	1.134	1.233	0.957	0.749	0.841	0.875	0.693
	290	0.816	0.848	0.748	0.786	0.992	1.025	1.222	0.913	0.82	0.817	0.875	0.778
	291	0.933	0.947	0.786	0.89	1.066	1.275	1.331	1.016	0.954	0.871	0.978	0.841
	292	1.149	1.057	0.811	0.942	1.178	1.554	1.397	1.351	0.949	1.06	1.076	0.934
	293	1.319	1.223	0.916	1.063	1.158	2.003	1.514	1.78	0.998	1.246	1.247	1.002
	294	1.068	1.044	0.956	0.928	1.122	1.644	1.384	1.434	0.926	1.069	1.136	0.897
	295	0.994	1.016	0.858	0.863	1.095	1.378	1.369	1.111	0.878	0.979	1.104	0.853
	296	1.014	0.976	0.811	0.891	1.01	1.266	1.25	1.034	0.832	0.934	1.087	0.796
	297	1.079	1	0.809	0.92	0.967	1.138	1.25	0.987	0.812	0.836	1.097	0.746
	298	1.062	0.978	0.763	0.929	0.792	1.064	1.173	0.955	0.739	0.765	1.083	0.712
	299	1.223	1.046	0.883	1.169	0.833	1.147	1.282	1.082	0.825	0.784	1.183	0.805
	300	1.175	1.007	0.738	1.18	0.723	1.081	1.214	1.051	0.784	0.693	1.04	0.789
	301	1.261	1.329	0.933	1.43	0.805	1.39	1.365	1.269	0.942	0.869	1.14	0.981
	302	1.131	1.355	0.985	1.382	0.842	1.196	1.438	1.439	1.024	0.796	1.199	1.03
	303	1.215	1.619	1.228	1.352	0.747	1.085	1.411	1.435	1.005	0.889	1.186	1.13
	304	1.237	1.668	1.796	1.565	0.796	1.373	1.391	1.728	0.994	0.944	1.331	1.133
	305	1.304	1.81	1.412	1.616	0.802	1.308	1.41	1.912	1.012	1.134	1.412	1.441
	306	1.547	1.873	1.618	1.584	0.949	1.449	1.566	2.18	1.204	1.331	1.833	1.443
	307	1.733	1.985	2.104	1.891	0.988	1.517	1.833	3.114	1.661	1.573	1.847	1.64
	308	2.077	2.467	2.301	2.504	1.127	2.032	2.525	4.549	1.899	1.923	2.309	2.022
	309	2.17	2.451	2.289	2.334	1.206	1.982	2.246	4.647	2.413	1.875	2.368	1.899
	310	2.237	2.424	2.53	2.834	1.191	2.022	2.242	4.856	2.28	2.331	2.962	1.579
	311	2.12	2.361	2.61	2.152	1.124	2.028	2.045	3.141	2.426	1.911	2.835	1.475
	312	1.887	2.101	2.345	2.004	1.004	1.847	1.836	2.889	2.077	1.688	2.792	1.437
	313	1.679	1.849	1.508	1.617	0.903	1.564	1.547	2.59	1.604	1.386	2.388	1.213
	314	1.473	1.654	1.288	1.401	0.818	1.224	1.385	1.881	1.12	1.1	1.885	1.062
	315	1.387	1.599	1.132	1.394	0.868	1.129	1.294	1.964	1.074	1.028	1.508	1.04
	316	1.309	1.629	1.097	1.221	0.849	1.107	1.477	2.106	0.927	0.946	1.266	1.214
	317	1.189	1.465	1.42	1.152	0.82	1.127	1.516	2.01	0.908	0.829	1.106	1.015
	318	1.032	1.544	1	1.248	0.715	1.03	1.488	1.886	0.747	0.801	1.003	0.978
	319	0.958	1.339	0.781	1.301	0.671	1.16	1.435	1.503	0.689	0.889	0.946	0.941
	320	0.998	1.335	0.963	1.197	0.629	1.184	1.253	1.121	0.687	1.202	0.883	1
	321	0.942	0.954	0.7	1.006	0.655	1.062	1.132	0.967	0.625	0.7	0.846	0.745
	322	0.991	0.946	0.694	0.956	0.738	1.093	1.164	0.943	0.671	0.748	0.893	0.786
	323	0.989	0.85	0.801	0.771	0.721	0.969	1.043	0.793	0.65	0.925	1.035	0.716
	324	0.971	0.803	0.749	0.73	0.74	0.973	1.107	0.886	0.678	0.721	0.899	0.747
	325	0.762	0.751	0.759	0.701	0.777	0.802	1.097	0.854	0.673	0.725	0.732	0.692
	326	0.873	0.75	0.778	0.716	0.732	0.773	1.017	0.781	0.662	0.709	0.787	0.73
	327	0.711	0.707	0.605	0.556	0.695	0.607	0.939	0.636	0.532	0.581	0.639	0.596
	328	0.76	0.753	0.607	0.615	0.647	0.736	0.937	0.649	0.523	0.606	0.622	0.606
	329	0.685	0.755	0.565	0.666	0.603	0.826	0.905	0.649	0.504	0.583	0.597	0.611
	330	0.73	0.716	0.693	0.73	0.593	0.951	0.861	0.693	0.528	0.574	0.702	0.647
	331	0.752	0.692	0.852	0.74	0.554	0.861	0.833	0.673	0.54	0.541	0.75	0.696
	332	0.829	0.727	0.78	0.765	0.646	0.886	0.883	0.682	0.566	0.574	0.838	0.795
	333	0.862	0.794	0.788	0.854	0.677	0.932	0.913	0.728	0.604	0.637	0.839	0.978
	334	0.907	0.836	0.954	1.133	0.81	1.11	0.994	0.815	0.647	0.657	0.89	1.045
	335	1.048	0.767	0.891	1.156	0.777	1.055	0.999	0.748	0.696	0.69	0.892	0.874
	336	1.115	0.889	0.863	1.033	0.804	1.041	1.022	0.779	0.709	0.818	0.996	0.902
	337	1.169	1.118	0.997	1.135	0.875	1.196	1.082	0.874	0.748	0.794	1.055	1.076
	338	1.482	1.173	1.215	1.62	1.189	1.312	1.248	0.893	0.906	0.997	1.13	1.091
	339	1.594	1.342	1.187	1.755	1.208	1.319	1.197	0.893	0.981	1.208	1.272	0.953
	340	1.344	1.216	0.983	1.702	1.157	1.185	1.049	0.956	1.058	1.332	1.308	1.004
	341	1.513	1.568	0.95	1.29	1.069	1.038	1.069	1.178	1.123	1.339	1.394	1.171
	342	1.305	1.075	0.86	1.13	0.867	0.94	0.965	1.042	1	1.257	1.203	0.95
	343	1.406	1.497	0.791	1.281	0.882	0.802	0.913	1.112	0.976	1.19	1.233	1.123
	344	1.038	1.088	0.803	1.123	0.759	0.808	0.991	1.082	0.935	1.105	1.228	1.163
	345	0.953	0.856	0.817	0.93	0.692	0.811	1.036	1.108	0.944	0.869	0.891	0.909
	346	1.058	0.923	1.008	1.008	0.809	0.792	1.054	1.059	1.149	1.004	0.893	0.896
	347	1.033	0.857	0.958	0.89	0.853	0.771	0.866	0.892	1.052	0.798	0.798	1.022
	348	1.214	1.06	1.179	0.999	0.854	0.892	1.028	1.069	1.004	1.178	0.881	1.12
	349	1.137	0.968	1.11	0.991	0.766	0.971	0.918	1.126	1.006	1.153	0.962	0.918
	350	1.001	0.757	0.925	0.969	0.796	0.915	0.904	1.018	0.925	0.966	0.899	0.808
	351	1.09	0.837	0.967	0.971	0.89	1.002	0.891	1.027	0.917	1.046	0.959	0.943
	352	1.189	0.979	1.084	1.154	0.876	1.137	0.931	1.172	1.018	1.07	1.143	0.957
	353	1.154	0.99	1.182	1.366	1.104	1.093	1.069	1.246	1.085	1.211	1.13	0.981
	354	1.075	0.907	1.037	1.016	0.913	0.991	1.093	0.976	0.97	1.063	1.041	0.987
	355	1.08	0.977	1.052	0.992	1.009	1.037	1.094	0.903	0.966	0.897	1.061	1.086
	356	1.095	1.009	1.072	1.12	0.98	1.104	1.231	1.026	1.056	0.972	1.16	1.008
	357	1.172	1.075	1.083	1.241	1.112	1.167	1.423	0.983	1.117	1.046	1.215	1.021
	358	1.332	1.163	1.18	1.498	1.278	1.344	1.552	1.128	1.219	1.124	1.459	1.123
	359	1.43	1.224	1.28	1.619	1.271	1.478	1.712	1.213	1.291	1.19	1.541	1.198
	360	1.684	1.342	1.362	1.825	1.401	1.635	1.874	1.366	1.438	1.329	1.702	1.409
	361	1.809	1.419	1.47	2.014	1.432	1.793	1.895	1.51	1.512	1.408	1.793	1.505
	362	1.9	1.493	1.594	2.181	1.544	1.93	2.029	1.65	1.594	1.545	1.89	1.627
	363	2.024	1.563	1.734	2.41	1.6	2.086	2.089	1.882	1.685	1.624	1.951	1.777
	364	2.179	1.642	1.761	2.417	1.688	2.205	2.052	2.054	1.798	1.669	1.94	1.886
	365	2.248	1.854	1.844	2.428	1.76	2.354	2.15	2.385	1.951	1.776	2.078	2.118
	366	2.384	2.198	2.003	2.493	1.972	2.581	2.319	2.681	2.21	1.907	2.274	2.396
	367	2.262	1.983	1.829	2.413	1.695	2.295	2.055	2.306	1.974	1.796	2.02	2.174
	368	1.969	1.646	1.583	2.17	1.401	2.008	1.824	1.915	1.635	1.509	1.708	1.769
	369	1.882	1.489	1.52	2.098	1.3	1.883	1.797	1.79	1.526	1.412	1.71	1.63
	370	1.8	1.404	1.441	1.973	1.224	1.781	1.77	1.66	1.416	1.323	1.683	1.463
	371	1.632	1.289	1.32	1.761	1.193	1.609	1.702	1.406	1.336	1.239	1.593	1.302
	372	1.554	1.287	1.287	1.7	1.265	1.548	1.771	1.309	1.324	1.232	1.61	1.256
	373	1.448	1.252	1.209	1.527	1.287	1.379	1.72	1.174	1.301	1.203	1.596	1.213
	374	1.444	1.348	1.238	1.535	1.46	1.382	1.859	1.175	1.362	1.241	1.668	1.367
	375	1.492	1.472	1.293	1.582	1.722	1.44	1.954	1.226	1.418	1.332	1.808	1.511
	376	1.724	1.591	1.391	1.752	1.823	1.596	2.134	1.372	1.594	1.464	2.032	1.702
	377	1.611	1.413	1.299	1.704	1.594	1.476	1.98	1.267	1.487	1.36	1.866	1.52
	378	1.406	1.327	1.207	1.509	1.541	1.334	1.878	1.165	1.478	1.272	1.74	1.351
	379	1.343	1.338	1.225	1.439	1.786	1.304	1.956	1.194	1.406	1.237	1.806	1.361
	380	1.318	1.414	1.2	1.33	1.883	1.268	1.928	1.153	1.296	1.197	1.755	1.438
	381	1.195	1.364	1.131	1.234	1.683	1.199	1.763	1.087	1.146	1.097	1.528	1.362
	382	1.111	1.158	1.062	1.184	1.404	1.13	1.523	0.951	1.036	1.04	1.333	1.172
	383	1.126	1.129	1.047	1.233	1.29	1.151	1.514	0.941	1.044	1.034	1.3	1.14
	384	1.09	1.253	1.086	1.193	1.408	1.199	1.582	1.019	1.084	1.052	1.342	1.253
	385	0.999	1.163	1.035	1.059	1.257	1.101	1.366	0.887	0.977	0.967	1.203	1.202
	386	1.038	1.01	0.995	1.04	1.019	1.08	1.25	0.827	0.949	0.93	1.142	1.053
	387	1.087	1.101	1.061	1.148	1.13	1.188	1.359	0.968	1.029	0.97	1.236	1.088
	388	1.038	1.157	1.032	1.123	1.178	1.203	1.265	0.956	1.046	0.952	1.191	1.186
	389	1.008	1.055	0.942	1.084	0.966	1.207	1.067	0.786	0.938	0.896	1.094	1.267
	390	1.126	1.01	1.016	1.095	0.923	1.227	1.17	0.994	0.964	0.868	1.186	1.103
	391	1.267	1.204	1.105	1.234	1.018	1.444	1.286	1.203	1.048	1.007	1.262	1.327
	392	1.136	1.091	0.994	1.091	0.865	1.31	1.087	1.04	0.989	0.921	1.136	1.284
	393	1.063	1.159	1.032	1.249	0.928	1.398	1.028	1.151	1.02	0.967	1.105	1.22
	394	1.259	1.343	1.232	1.415	0.87	1.447	1.116	1.378	1.157	0.982	1.156	1.367
	395	1.199	1.236	1.077	1.359	0.848	1.414	1.036	1.394	1.138	0.967	1.128	1.295
	396	1.172	1.139	1.059	1.34	0.914	1.358	1.053	1.299	1.158	0.979	1.141	1.118
	397	1.287	1.191	1.155	1.414	0.863	1.393	1.068	1.432	1.218	1.031	1.269	1.183
	398	1.474	1.205	1.247	1.579	0.991	1.469	1.24	1.499	1.279	1.115	1.431	1.234
	399	1.618	1.331	1.41	1.738	1.193	1.596	1.406	1.643	1.468	1.228	1.668	1.371
	400	1.613	1.322	1.528	1.732	1.327	1.56	1.329	1.739	1.553	1.267	1.611	1.386
	401	1.78	1.467	1.603	1.77	1.313	1.759	1.473	1.926	1.574	1.388	1.549	1.488
	402	1.723	1.38	1.384	1.762	1.155	1.721	1.245	1.855	1.547	1.263	1.52	1.488
	403	1.543	1.325	1.267	1.56	1.015	1.59	1.123	1.719	1.389	1.149	1.331	1.385
	404	1.537	1.314	1.247	1.559	1.065	1.601	1.227	1.704	1.364	1.121	1.332	1.401
	405	1.481	1.331	1.212	1.539	1.02	1.587	1.214	1.652	1.314	1.079	1.328	1.437
	406	1.466	1.281	1.234	1.531	0.98	1.52	1.282	1.551	1.281	1.09	1.294	1.296
	407	1.744	1.445	1.39	1.842	1.115	1.775	1.525	1.802	1.427	1.21	1.459	1.468
	408	1.719	1.436	1.413	1.804	1.127	1.728	1.565	1.687	1.376	1.222	1.516	1.352
	409	1.532	1.271	1.312	1.576	1.102	1.54	1.473	1.442	1.234	1.129	1.509	1.19
	410	1.635	1.384	1.366	1.698	1.235	1.642	1.69	1.573	1.339	1.254	1.644	1.257
	411	1.555	1.386	1.336	1.588	1.385	1.574	1.734	1.51	1.341	1.284	1.65	1.3
	412	1.756	1.582	1.477	1.932	1.635	1.725	2.054	1.882	1.514	1.421	1.876	1.479
	413	2.046	1.81	1.654	2.319	2.068	1.904	2.317	2.357	1.739	1.643	2.107	1.794
	414	2.024	1.643	1.395	2.116	1.967	1.643	2.219	2.327	1.548	1.529	1.902	1.616
	415	1.499	1.353	1.265	1.567	1.487	1.447	1.834	1.327	1.385	1.268	1.66	1.339
	416	1.404	1.258	1.203	1.501	1.247	1.407	1.662	1.211	1.245	1.158	1.535	1.153
	417	1.563	1.309	1.278	1.689	1.172	1.561	1.706	1.369	1.312	1.209	1.585	1.215
	418	1.524	1.269	1.26	1.621	1.037	1.512	1.519	1.378	1.241	1.132	1.471	1.161
	419	1.681	1.409	1.344	1.793	1.066	1.681	1.573	1.58	1.331	1.204	1.52	1.307
	420	1.62	1.336	1.29	1.734	1.079	1.647	1.437	1.631	1.36	1.179	1.429	1.364
	421	1.787	1.46	1.411	1.891	1.21	1.841	1.511	1.883	1.518	1.316	1.531	1.592
	422	1.842	1.413	1.5	1.942	1.291	1.857	1.534	1.877	1.478	1.457	1.537	1.565
	423	2.142	1.74	1.793	2.24	1.664	2.158	1.775	2.092	1.891	1.747	1.815	2.085
	424	2.189	2.011	1.767	2.276	1.833	2.239	1.938	2.364	2.187	1.756	2.034	2.275
	425	2.116	1.677	1.722	2.233	1.644	2.137	1.888	2.108	1.89	1.656	2.047	1.973
	426	2.326	1.813	1.904	2.392	1.887	2.301	2.166	2.286	2.057	1.85	2.313	2.09
	427	2.139	1.658	1.722	2.261	1.784	2.089	2.048	1.878	1.839	1.652	2.09	1.893
	428	2.072	1.606	1.671	2.219	1.72	2	2.084	1.717	1.733	1.599	2.004	1.818
	429	1.779	1.389	1.469	1.904	1.517	1.742	1.871	1.48	1.516	1.403	1.808	1.496
	430	1.596	1.276	1.318	1.713	1.304	1.591	1.581	1.389	1.398	1.275	1.638	1.332
	431	1.409	1.157	1.189	1.504	1.146	1.398	1.393	1.272	1.247	1.143	1.455	1.143
	432	1.269	1.047	1.093	1.347	0.941	1.271	1.236	1.142	1.142	1.011	1.284	1.009
	433	1.096	1.032	1.063	1.183	0.817	1.195	1.09	1.1	1.057	0.941	1.123	0.969
	434	1.03	1.063	1.037	1.028	0.832	1.193	0.994	1.084	0.945	0.921	1.099	0.943
	435	1.136	1.153	1.209	1.275	0.969	1.555	1.154	1.296	1.094	1.114	1.244	1.126
	436	1.255	1.332	1.276	1.302	1.066	1.724	1.14	1.539	1.133	1.129	1.27	1.32
	437	1.437	1.271	1.556	1.32	1.543	2.019	1.43	1.721	1.551	1.362	1.566	1.542
	438	1.667	1.554	1.603	1.508	2.057	2.045	1.786	2.525	1.869	1.676	1.951	2.305
	439	2.158	1.548	1.289	1.601	1.526	2.302	1.363	2.356	2.015	1.488	1.729	1.813
	440	1.925	1.43	1.494	1.819	1.701	2.454	1.714	2.595	2.32	1.911	1.815	1.698
	441	2.267	1.639	1.261	1.816	1.586	2.217	1.372	2.861	2.824	1.759	1.959	1.857
	442	2.207	1.793	1.31	1.983	1.296	2.374	1.375	3.133	4.115	2.033	1.834	2.035
	443	1.971	1.593	1.489	2.068	1.222	2.456	1.646	3.664	3.878	1.807	2.565	1.736
	444	1.965	1.424	1.411	2.009	1.339	2.1	1.444	3.155	3.115	1.22	2.401	1.471
	445	2.06	1.443	1.225	1.926	1.036	1.93	1.247	2.9	3.797	1.31	1.899	1.779
	446	2.206	1.684	1.453	2.095	1.233	2.333	1.626	3.54	5.245	1.749	2.575	2.233
	447	2.051	1.688	1.552	2.221	1.322	2.138	1.644	3.31	5.409	1.711	2.628	2.125
	448	1.872	1.476	1.389	2.063	1.142	1.771	1.381	2.494	4.321	1.365	2.234	1.971
	449	1.759	1.396	1.43	2.397	1.31	1.891	1.23	2.34	3.287	1.677	2.064	2.105
	450	1.77	1.385	1.715	2.222	1.296	1.614	1.216	2.183	2.234	2.019	1.964	1.846
	451	1.983	1.377	1.779	2.17	1.238	1.757	1.253	2.412	2.661	2.273	2.149	2.093
	452	1.851	1.24	1.498	2.05	1.024	1.734	1.276	2.228	2.72	1.534	2.035	1.759
	453	1.567	1.19	1.355	2.033	1.024	1.447	1.209	1.881	2.062	1.393	1.943	1.585
	454	1.408	1.241	1.093	1.761	1.079	1.478	1.277	1.871	1.638	1.304	1.724	1.403
	455	1.608	1.486	1.373	1.67	1.019	1.678	1.457	1.908	2.012	1.289	1.734	1.442
	456	1.554	1.46	1.197	1.616	0.914	1.575	1.199	1.646	1.726	1.113	1.608	1.333
	457	1.32	1.179	0.87	1.45	0.977	1.406	1.011	1.454	1.303	1.035	1.452	1.13
	458	1.534	1.432	1.097	1.29	1.036	1.538	1.227	1.658	1.768	1.113	1.522	1.186
	459	1.582	1.442	1.18	1.313	0.913	1.497	1.055	1.528	1.628	1.06	1.435	1.16
	460	1.304	1.081	0.98	1.071	0.865	1.202	0.879	1.053	1.045	0.917	1.115	1.068
	461	1.03	0.912	0.845	0.831	0.744	1.053	0.958	0.809	0.906	0.751	1.025	1.112
	462	0.941	0.883	0.859	0.9	0.773	1.073	0.96	0.778	0.86	0.723	0.95	1.165
	463	0.97	1.034	0.835	0.943	0.747	1.027	0.892	0.897	0.892	0.664	0.856	1.044
	464	0.866	1.11	0.801	0.915	0.773	0.917	0.912	0.841	0.861	0.643	0.809	1.058
	465	0.888	1.048	0.849	0.869	0.748	0.926	1.011	0.844	0.868	0.679	0.929	1.205
	466	0.857	1.092	0.893	0.844	0.738	0.98	0.977	0.867	0.914	0.688	0.924	1.085
	467	0.843	0.956	0.777	0.845	0.734	0.979	0.9	0.786	0.755	0.639	0.835	1.03
	468	0.92	0.835	0.718	0.76	0.74	0.898	0.942	0.653	0.68	0.597	0.872	1.005
	469	1.025	0.886	0.772	0.765	0.758	0.847	0.987	0.665	0.782	0.653	0.981	1.01
	470	0.977	0.775	0.751	0.778	0.763	0.867	0.968	0.67	0.698	0.613	0.919	1.02
	471	0.969	0.831	0.696	0.661	0.832	0.844	0.984	0.662	0.639	0.573	0.894	0.918
	472	1.272	0.949	0.843	0.771	0.906	0.933	1.149	0.782	0.803	0.712	1.133	1.011
	473	1.406	0.82	0.888	0.917	0.874	1.055	1.145	0.792	0.734	0.769	1.197	1.023
	474	1.324	0.812	0.842	0.768	0.934	1.087	1.148	0.738	0.711	0.725	1.178	0.993
	475	1.284	1.018	0.811	0.763	0.961	1.042	1.168	0.745	0.771	0.708	1.291	1.024
	476	1.017	0.839	0.671	0.72	1.081	0.86	1.005	0.703	0.64	0.644	1.002	0.855
	477	1.045	0.929	0.671	1.217	1.247	0.795	1.171	0.802	0.69	0.668	1.07	0.769
	478	1.031	1.033	0.767	0.928	1.348	0.916	1.43	0.865	0.798	0.7	1.23	0.838
	479	0.898	0.944	0.727	0.779	1.035	0.981	1.28	0.795	0.75	0.647	1.148	0.853
	480	0.819	0.879	0.617	0.758	1.18	0.857	1.023	0.721	0.644	0.628	0.912	0.809
	481	0.833	0.859	0.673	0.724	1.098	0.796	1.101	0.799	0.7	0.737	0.978	0.881
	482	0.905	0.907	0.757	0.809	1.109	0.885	1.301	0.987	0.914	0.846	1.111	1.064
	483	0.836	0.837	0.663	0.815	1.067	0.938	1.14	0.959	0.904	0.768	1.03	1.09
	484	0.767	0.734	0.601	0.706	1.026	0.729	0.962	0.709	0.685	0.664	0.853	0.925
	485	0.932	0.879	0.727	0.785	1.101	0.846	1.144	0.867	0.721	0.943	0.942	1.173
	486	0.824	0.925	0.684	0.827	1.083	0.937	1.168	0.813	0.76	1.076	1.064	1.256
	487	0.747	0.794	0.621	0.798	0.857	0.819	0.968	0.762	0.71	0.873	0.947	1.111
	488	0.708	0.741	0.633	0.83	0.97	0.687	0.868	0.725	0.674	0.709	0.833	0.914
	489	0.675	0.667	0.605	0.859	0.88	0.643	0.812	0.763	0.749	0.647	0.745	0.866
	490	0.652	0.631	0.62	0.792	0.857	0.707	0.745	0.766	0.66	0.616	0.651	0.796
	491	0.703	0.683	0.591	0.752	0.903	0.681	0.782	0.746	0.618	0.617	0.711	0.78
	492	0.751	0.758	0.604	0.82	0.9	0.754	0.753	1.008	0.703	0.625	0.71	0.837
	493	0.723	0.729	0.617	0.859	0.761	0.812	0.749	0.802	0.745	0.631	0.754	0.836
	494	0.792	0.781	0.681	0.86	0.802	0.786	0.923	0.795	0.682	0.669	0.867	0.969
	495	1.06	0.879	0.696	0.94	0.972	0.86	0.935	0.868	0.687	0.662	1.048	1.181
	496	1.12	0.973	0.753	0.991	0.85	0.911	0.987	0.974	0.789	0.765	1.105	1.152
	497	1.211	0.915	0.866	0.99	0.705	0.945	1.156	0.97	0.835	0.875	1.12	1.069
	498	1.204	1.113	0.967	1.065	0.782	0.971	1.519	0.977	1.013	1.011	1.209	1.097
	499	1.113	1.062	0.936	0.882	0.771	1.15	1.459	0.795	1.156	1.012	1.274	1.062
	500	1.07	1.096	0.922	0.904	0.933	1.26	1.399	0.876	1.191	1.072	1.386	0.986
	501	0.938	0.992	0.816	0.871	0.778	1.09	1.219	0.962	0.918	1.121	1.364	1.048
	502	0.932	0.879	0.758	0.772	0.729	0.969	0.882	0.822	0.765	1.061	1.212	1.083
	503	0.871	0.975	0.766	0.747	0.793	0.848	0.914	0.976	0.795	0.955	1.247	0.91
	504	0.796	0.975	0.764	0.785	0.949	0.911	0.928	0.957	0.851	0.887	1.215	0.909
	505	0.831	0.844	0.807	0.789	1.003	0.848	0.843	0.878	0.88	0.824	1.308	0.908
	506	0.762	0.925	0.765	0.746	0.907	0.902	1.093	0.856	0.822	0.782	1.303	0.835
	507	0.737	0.922	0.677	0.706	0.873	0.917	1.241	0.757	0.821	0.667	1.173	0.778
	508	0.736	0.901	0.666	0.739	1.02	0.905	1.001	0.739	0.8	0.638	1.107	0.809
	509	0.777	0.976	0.757	0.773	1.126	0.966	1.089	0.833	0.851	0.691	1.265	0.891
	510	0.79	0.913	0.813	0.71	1.118	0.927	1.287	0.842	0.9	0.692	1.367	0.874
	511	0.822	0.904	0.88	0.761	1.177	0.911	1.213	0.855	0.857	0.721	1.348	0.882
	512	0.88	1.008	1.024	0.964	1.266	0.951	1.06	1.068	0.943	0.824	1.445	1.036
	513	0.973	1.171	1.142	1.11	1.395	1.195	1.222	1.252	1.164	0.975	1.559	1.167
	514	1.02	1.243	1.083	1.114	1.432	1.28	1.315	1.081	1.103	1.06	1.38	1.131
	515	1.025	1.129	1.189	1.102	1.495	1.17	1.296	1.064	1.031	0.987	1.374	1.168
	516	0.992	1.026	1.032	0.982	1.461	1.179	1.288	0.954	0.959	0.89	1.239	1.073
	517	0.993	1.135	0.995	0.96	1.484	1.1	1.21	1.074	0.964	0.869	1.336	1.048
	518	0.954	1.104	0.908	0.9	1.382	1.093	1.205	1.167	0.978	0.892	1.165	1.006
	519	1.123	1.166	0.953	1.103	1.408	1.169	1.282	1.333	1.081	1.041	1.315	1.15
	520	1.214	1.181	1.094	1.15	1.439	1.352	1.434	1.531	1.201	1.158	1.333	1.25
	521	1.439	1.311	1.418	1.418	1.589	1.617	1.583	1.978	1.489	1.44	1.608	1.402
	522	1.485	1.369	1.419	1.417	1.544	1.887	1.806	1.841	1.486	1.663	1.596	1.438
	523	1.606	1.467	1.394	1.486	1.705	2.233	2.19	1.775	1.523	1.945	1.632	1.679
	524	1.506	1.234	1.17	1.404	1.462	2.175	2.255	1.501	1.271	1.581	1.604	1.452
	525	1.659	1.406	1.278	1.695	1.649	2.5	2.647	1.676	1.367	1.443	1.944	1.59
	526	1.602	1.512	1.242	1.633	1.508	2.63	2.755	1.676	1.41	1.453	1.98	1.564
	527	1.512	1.49	1.204	1.614	1.298	2.398	2.593	1.704	1.371	1.373	1.794	1.612
	528	1.529	1.708	1.334	1.725	1.318	2.366	2.606	1.762	1.576	1.44	2.015	1.843
	529	1.359	1.339	1.14	2.028	1.162	1.898	2.276	1.704	1.456	1.344	1.979	1.682
	530	1.383	1.249	1.117	1.765	1.181	1.771	2.129	1.818	1.485	1.256	1.968	1.869
	531	1.391	1.202	1.059	1.987	1.082	1.811	2.007	1.779	1.335	1.044	1.703	1.665
	532	1.503	1.398	0.902	1.725	1.036	1.308	1.649	1.749	1.308	0.939	1.501	1.643
	533	2.428	1.951	0.824	1.205	1.042	0.924	1.514	1.787	1.426	0.994	1.253	1.629
	534	1.683	1.461	0.772	0.849	0.898	0.921	1.155	1.173	0.953	0.913	1.173	1.461
	535	1.51	1.154	0.798	0.862	1.019	0.849	1.066	1.095	0.906	0.903	1.165	1.301
	536	1.652	1.163	0.886	1.069	1.243	1.006	1.059	1.204	1.005	1.026	1.275	1.485
	537	1.312	1.051	0.76	0.953	1.315	0.997	0.957	1.056	0.92	0.949	1.002	1.422
	538	1.492	1.159	0.86	1.003	1.453	1.005	1.191	1.15	1.009	1.066	1.272	1.731
	539	1.518	1.163	0.901	1.092	1.507	1.084	1.353	1.2	1.057	1.147	1.16	1.875
	540	1.356	1.117	0.86	1.108	1.477	1.093	1.261	1.262	1.055	1.132	1.035	1.903
	541	1.315	1.215	0.859	1.157	1.555	1.153	1.352	1.298	1.007	1.171	1.135	2.054
	542	1.438	1.221	0.945	1.102	1.6	1.158	1.342	1.231	1.105	1.136	1.2	2.032
	543	1.476	1.501	0.998	1.264	1.735	1.337	1.606	1.513	1.235	1.429	1.779	2.297
	544	1.417	1.484	0.958	1.207	1.75	1.279	1.664	1.225	1.125	1.384	1.806	2.141
	545	1.283	1.444	0.893	1.089	1.658	1.127	1.608	1.115	0.982	1.283	1.83	1.814
	546	1.025	1.216	0.758	0.901	1.446	1.006	1.331	0.879	0.831	1.046	1.517	1.498
	547	0.982	1.225	0.766	0.825	1.392	1.064	1.321	0.789	0.825	0.99	1.564	1.347
	548	0.822	1.109	0.696	0.708	1.245	1.053	1.143	0.725	0.739	0.873	1.305	1.1
	549	0.803	1.036	0.722	0.647	1.236	1.078	1.127	0.675	0.753	0.789	1.13	0.969
	550	0.788	0.999	0.7	0.631	1.034	1.095	1.081	0.687	0.739	0.737	1.062	0.887
	551	0.715	1.006	0.719	0.602	0.902	1.029	0.982	0.724	0.719	0.671	0.851	0.842
	552	0.82	1.421	0.818	0.713	0.964	1.149	1.179	0.895	0.884	0.862	1.069	0.997
	553	0.82	1.208	0.716	0.676	0.841	1.068	1.22	0.876	0.805	0.97	1.124	1.006
	554	0.745	0.861	0.646	0.635	0.704	0.889	1.023	0.761	0.712	0.702	0.831	0.845
	555	0.844	0.84	0.639	0.685	0.643	0.941	1.082	0.829	0.83	0.685	0.881	0.864
	556	0.746	0.903	0.638	0.659	0.653	0.918	1.21	0.876	0.807	0.683	1.144	0.915
	557	0.662	0.817	0.622	0.604	0.622	0.866	1.06	0.858	0.722	0.699	1.045	0.819
	558	0.801	0.727	0.605	0.629	0.591	0.786	0.926	0.861	0.712	0.672	0.763	0.743
	559	0.751	0.731	0.6	0.627	0.614	0.796	1.009	0.753	0.738	0.616	0.838	0.743
	560	0.705	0.758	0.62	0.629	0.643	0.813	1.045	0.778	0.766	0.699	1.052	0.726
	561	0.81	0.777	0.664	0.682	0.633	0.776	0.94	1.066	0.766	0.842	1.227	0.721
	562	0.869	0.783	0.708	0.76	0.7	0.798	0.917	1.039	0.779	0.768	1.039	0.77
	563	0.728	0.721	0.604	0.679	0.699	0.749	0.917	0.893	0.756	0.686	0.875	0.774
	564	0.808	0.748	0.593	0.692	0.708	0.744	0.959	0.855	0.746	0.675	0.804	0.81
	565	0.822	0.79	0.591	0.647	0.806	0.746	1.056	0.852	0.795	0.694	0.922	0.848
	566	0.968	0.968	0.741	0.78	1.005	0.885	1.129	1.08	0.947	0.869	1.081	1.082
	567	0.905	0.893	0.704	0.727	1.063	0.873	1.142	1.063	0.944	0.842	1.022	1.043
	568	0.82	0.828	0.671	0.765	0.909	0.851	0.989	1.043	0.876	0.777	0.887	1.001
	569	0.888	0.909	0.727	0.856	0.938	0.865	0.993	1.138	0.919	0.806	0.874	1.116
	570	0.955	1.066	0.875	1.035	1.069	1.036	1.093	1.313	1.013	0.904	0.947	1.283
	571	1.037	1.261	1.011	1.156	1.158	1.157	1.309	1.41	1.088	0.957	1.107	1.357
	572	1.114	1.108	1.022	1.237	1.153	1.263	1.477	1.433	1.124	0.979	1.091	1.356
	573	1.154	1.21	1.236	1.396	1.206	1.458	1.684	1.62	1.289	1.112	1.289	1.422
	574	1.214	1.335	1.415	1.616	1.296	1.603	1.886	1.734	1.38	1.207	1.502	1.578
	575	1.55	1.458	1.721	1.877	1.532	1.963	2.109	1.969	1.609	1.322	1.81	1.784
	576	1.706	1.764	2.083	2.24	1.832	2.289	2.429	2.205	1.823	1.553	2.218	1.907
	577	1.775	1.95	2.188	2.54	2.009	2.514	2.807	2.357	2.022	1.698	2.385	2.163
	578	1.914	2.103	2.295	2.644	2.238	2.493	3.006	2.403	2.245	1.818	2.455	2.22
	579	2.118	2.289	2.69	2.909	2.75	2.655	3.4	2.722	2.338	1.903	2.525	2.478
	580	1.819	2.363	2.406	2.788	2.532	2.386	3.028	2.635	2.445	1.645	2.213	2.581
	581	1.755	2.074	1.867	2.586	2.066	2.132	2.887	2.638	2.396	1.518	2.104	2.166
	582	2.118	2.322	2.406	2.829	2.665	2.286	3.18	2.764	2.647	1.647	2.376	2.089
	583	1.872	2.248	2.441	2.712	2.671	2.32	2.786	2.634	2.495	1.639	2.228	2.337
	584	1.537	1.836	1.883	2.344	2.254	1.942	2.337	2.623	2.111	1.534	1.842	2.064
	585	1.602	1.726	1.807	2.214	2.268	1.856	2.415	2.824	2.116	1.551	1.927	1.854
	586	1.719	1.97	2.179	2.335	2.405	2.079	2.527	2.743	2.169	1.645	2.121	1.984
	587	1.513	1.803	1.832	2.121	2.202	2.063	2.292	2.227	1.784	1.519	1.809	1.818
	588	1.413	1.499	1.607	1.812	1.952	1.629	2.171	1.858	1.502	1.342	1.5	1.709
	589	1.583	1.582	1.69	1.892	1.887	1.692	2.11	1.887	1.592	1.474	1.759	1.6
	590	1.704	1.735	1.845	2.036	1.96	2.04	2.266	2.183	1.73	1.617	1.998	1.716
	591	1.618	1.575	1.663	1.799	1.824	1.909	2.039	2.081	1.57	1.514	1.774	1.706
	592	1.498	1.344	1.377	1.59	1.524	1.569	1.777	1.795	1.365	1.382	1.567	1.534
	593	1.647	1.48	1.564	1.77	1.588	1.63	1.977	1.941	1.524	1.589	1.631	1.58
	594	1.586	1.663	1.498	1.738	1.55	1.499	1.943	1.814	1.428	1.502	1.559	1.279
	595	1.694	1.817	1.378	1.858	1.586	1.541	2.096	1.935	1.714	1.513	1.809	1.508
	596	1.326	1.349	1.049	1.504	1.28	1.289	1.604	1.564	1.316	1.238	1.388	1.239
	597	1.153	1.094	0.94	1.295	1.066	1.105	1.322	1.373	1.049	1.077	1.165	1.043
	598	1.134	0.947	0.925	1.168	0.995	0.979	1.265	1.291	1.067	0.972	1.028	0.962
	599	1.153	1.031	0.916	1.162	0.991	1.068	1.312	1.305	1.075	0.953	1.062	1.035
	600	1.169	1.001	0.874	1.079	0.934	0.984	1.235	1.252	0.984	0.91	1.032	0.99
	601	1.28	1.071	1.049	1.29	1.014	1.266	1.364	1.441	1.111	1.026	1.28	1.216
	602	1.338	1.207	1.105	1.399	1.122	1.347	1.453	1.439	1.105	1.084	1.401	1.233
	603	1.437	1.325	1.272	1.693	1.238	1.608	1.679	1.535	1.236	1.304	1.826	1.394
	604	1.502	1.35	1.347	1.792	1.332	1.75	1.927	1.567	1.343	1.371	1.81	1.496
	605	1.59	1.532	1.355	1.922	1.455	1.941	2.108	1.598	1.348	1.489	1.972	1.55
	606	1.747	1.754	1.618	2.201	1.614	2.004	2.424	1.867	1.582	1.782	2.301	1.813
	607	1.981	1.881	1.847	2.443	1.751	2.309	2.594	2.057	1.804	2	2.599	2.048
	608	2.008	1.896	1.952	2.404	1.81	2.405	2.682	2.207	1.863	1.911	2.498	2.157
	609	1.705	1.608	1.69	2.031	1.574	2.105	2.317	1.984	1.623	1.533	2.127	1.873
	610	1.642	1.547	1.659	2.121	1.531	2.102	2.25	1.948	1.657	1.48	2.141	1.824
	611	1.4	1.351	1.426	1.765	1.32	1.733	2.018	1.694	1.363	1.303	1.772	1.556
	612	1.2	1.164	1.18	1.473	1.16	1.434	1.708	1.507	1.24	1.173	1.42	1.35
	613	1.226	1.066	1.074	1.245	1.062	1.28	1.481	1.415	1.167	0.985	1.184	1.218
	614	1.097	0.994	0.876	1.08	0.963	1.065	1.253	1.235	1.009	0.878	0.992	1.108
	615	1.009	0.954	0.845	1.034	0.941	1.013	1.178	1.264	1.011	0.878	0.937	1.089
	616	0.879	0.825	0.725	0.905	0.846	0.862	0.981	1.134	0.907	0.798	0.857	0.989
	617	0.917	0.905	0.782	1.002	0.954	0.942	1.05	1.205	0.955	0.899	0.952	1.081
	618	1.033	0.911	0.866	1.123	1.07	1.014	1.205	1.234	0.983	1.003	1.099	1.098
	619	1.197	1.125	1.013	1.382	1.316	1.2	1.388	1.383	1.104	1.19	1.272	1.297
	620	1.013	1.071	0.999	1.136	1.335	1.13	1.302	1.153	1.12	1.08	1.204	1.046
	621	0.878	1.022	0.996	0.901	1.133	0.904	1.219	0.976	0.927	0.899	1.202	1.072
	622	0.787	0.817	0.677	0.678	0.895	0.815	1.104	0.824	0.853	0.718	1.082	0.906
	623	0.784	0.833	0.646	0.62	0.967	0.806	1.374	0.741	0.866	0.69	1.153	0.788
	624	0.774	0.834	0.614	0.604	0.818	0.782	1.401	0.723	0.798	0.682	1.162	0.784
	625	0.718	0.814	0.647	0.616	0.801	0.792	1.332	0.712	0.761	0.688	1.214	0.791
	626	0.726	0.904	0.71	0.685	0.905	0.838	1.422	0.713	0.843	0.694	1.191	0.791
	627	0.791	1.04	0.755	0.729	0.865	0.832	1.638	0.721	0.875	0.677	1.155	0.761
	628	0.727	0.893	0.715	0.705	0.742	0.811	1.726	0.675	0.809	0.65	1.232	0.766
	629	0.785	1.063	0.852	0.869	0.871	0.942	1.747	0.755	0.871	0.739	1.288	0.837
	630	0.987	1.259	0.994	0.998	1.058	1.17	1.934	0.836	0.984	0.878	1.34	0.879
	631	0.807	1.137	0.735	0.77	0.777	1.149	2.213	0.694	0.953	0.834	1.319	0.811
	632	0.809	1.135	0.732	0.715	0.781	1.265	2.527	0.691	0.952	0.781	1.415	0.853
	633	0.896	1.363	0.914	0.805	1.019	1.388	2.356	0.719	1.048	0.816	1.456	0.933
	634	0.813	1.377	0.886	0.768	1.024	1.424	2.121	0.699	1.163	0.789	1.502	1.051
	635	0.862	1.204	0.851	0.767	1.033	1.479	2.849	0.668	1.196	0.773	1.57	1.232
	636	0.93	1.398	1.119	0.837	1.284	1.657	3.157	0.736	1.28	0.909	1.754	1.435
	637	0.901	1.592	1.196	0.878	1.468	1.721	2.531	0.774	1.34	0.945	1.748	1.405
	638	0.915	1.36	0.978	0.899	1.456	1.72	2.526	0.754	1.237	0.957	1.705	1.466
	639	1.048	1.374	1.217	0.951	1.73	1.875	3.425	0.856	1.272	1.078	2.052	1.772
	640	1.197	1.672	1.453	1.033	2.11	2.056	3.47	1.041	1.469	1.276	2.357	1.911
	641	1.189	1.589	1.268	1.09	2.316	1.726	2.876	1.081	1.422	1.222	2.123	1.551
	642	1.349	1.477	1.266	1.311	2.532	1.599	3.555	1.181	1.425	1.292	2.213	1.395
	643	1.888	1.941	1.651	1.786	3.093	2.005	4.433	1.593	1.819	1.633	2.743	1.753
	644	1.857	1.897	1.593	1.74	3.504	2.069	3.998	1.556	1.824	1.6	2.656	1.856
	645	1.563	1.587	1.27	1.393	3.616	1.626	3.67	1.208	1.585	1.319	2.203	1.58
	646	2.038	2.047	1.484	1.404	4.748	1.563	4.713	1.69	1.753	1.65	2.406	2.187
	647	1.379	1.503	1.161	1.116	4.431	1.264	4.483	1.225	1.273	1.156	1.773	1.45
	648	1.208	1.377	1.136	1.11	4.161	1.174	4.668	1.308	1.167	1.12	1.632	1.243
	649	1.096	1.438	1.131	1.013	3.819	1.093	4.103	1.231	1.081	1.125	1.431	1.176
	650	1.222	1.515	1.127	0.973	3.33	1.257	3.32	1.002	1.162	1.022	1.61	1.224
	651	1.149	1.377	1.128	1.009	2.994	1.297	3.659	0.882	1.087	0.986	1.702	1.113
	652	1.075	1.336	1.11	0.955	2.835	1.098	3.93	0.847	0.995	0.986	1.485	1.015
	653	1.021	1.494	0.982	0.858	2.318	1.073	3.254	0.82	1.045	0.829	1.434	1.027
	654	0.969	1.406	0.908	0.892	1.921	1.184	2.92	0.799	1.022	0.877	1.645	1.028
	655	1.008	1.264	0.981	0.959	1.972	1.161	3.585	0.777	0.903	0.923	1.683	0.991
	656	0.978	1.322	0.902	0.849	1.813	0.985	3.69	0.693	0.873	0.833	1.517	0.946
	657	0.919	1.461	0.789	0.829	1.154	1.012	2.95	0.661	0.888	0.807	1.621	1.002
	658	0.909	1.299	0.844	0.91	1.113	1.117	3.032	0.662	0.84	0.886	1.78	0.987
	659	0.954	1.267	0.897	0.923	1.2	1.069	3.807	0.685	0.825	0.877	1.842	0.983
	660	0.945	1.332	0.827	0.848	1.062	1.051	3.669	0.676	1.051	0.806	1.906	0.983
	661	0.849	1.245	0.775	0.829	0.773	1.075	2.945	0.675	1.076	0.754	1.499	0.868
	662	0.897	1.127	0.893	0.908	0.841	1.002	2.867	0.688	0.826	0.789	1.377	0.921
	663	0.965	1.176	0.927	0.879	0.89	1.025	3.047	0.693	0.809	0.813	1.425	0.854
	664	0.814	1.125	0.865	0.778	0.697	0.968	2.771	0.67	0.757	0.733	1.261	0.79
	665	0.81	1.046	0.796	0.78	0.716	0.872	2.209	0.685	0.802	0.722	1.121	0.827
	666	0.98	1.035	0.813	0.833	0.819	0.961	1.989	0.718	0.862	0.803	1.155	0.898
	667	0.916	1.058	0.845	0.858	0.769	0.921	2.138	0.766	0.823	0.836	1.074	0.944
	668	0.878	1.011	0.91	0.871	0.754	0.974	2.176	0.793	0.831	0.788	1.023	0.958
	669	0.935	1.022	0.912	0.877	0.788	1.268	1.923	0.802	0.899	0.76	1.173	1.137
	670	0.972	1.087	0.941	0.986	0.83	1.962	1.985	0.897	0.954	0.852	1.302	1.161
	671	1.029	1.193	0.979	1.042	0.818	2.005	2.027	0.93	0.967	0.838	1.366	0.974
	672	1.035	0.997	0.761	0.884	0.867	1.219	1.485	0.823	0.874	0.78	1.327	0.922
	673	1.146	1.148	0.892	1.142	0.942	0.959	1.735	1.019	0.972	0.933	1.59	1.091
	674	1.262	1.388	1.057	1.285	0.932	1.307	2.311	1.142	1.04	1.035	1.709	1.137
	675	1.407	1.56	1.172	1.356	1.045	1.698	2.536	1.252	1.075	1.292	1.968	1.158
	676	1.542	1.65	1.349	1.472	1.163	2.392	2.979	1.432	1.334	1.473	2.149	1.383
	677	1.338	1.362	1.138	1.221	1.016	2.18	2.413	1.177	1.078	1.245	1.841	1.159
	678	1.366	1.292	1.092	1.14	1.191	2.432	2.066	1.301	1.203	1.286	2.143	1.27
	679	1.158	1.153	0.89	0.921	0.999	1.437	1.649	1.047	1.049	1.042	1.534	1.046
	680	1.116	1.097	0.797	0.894	0.936	1.235	1.694	0.94	0.833	0.918	1.4	0.935
	681	1.034	0.96	0.745	0.874	0.95	1.133	1.426	0.917	0.884	0.851	1.24	0.955
	682	1.126	0.964	0.824	1.025	1.021	1.205	1.545	1.02	0.925	0.893	1.329	1.115
	683	1.065	0.966	0.807	0.997	0.933	1.052	1.341	1.026	0.984	0.87	1.195	1.093
	684	0.967	0.825	0.636	0.822	0.817	0.932	1.148	0.883	0.852	0.768	1.023	0.897
	685	1.09	0.931	0.719	0.946	0.843	0.968	1.31	0.895	0.823	0.777	1.11	0.941
	686	1.175	0.881	0.802	1.046	0.864	0.987	1.35	0.963	0.896	0.823	1.117	1.056
	687	1.099	0.83	0.69	0.919	0.761	0.881	1.139	0.913	0.863	0.747	0.994	0.932
	688	1.103	0.845	0.671	0.851	0.702	0.885	1.088	0.873	0.778	0.741	0.938	0.865
	689	1.309	0.892	0.854	0.912	0.803	0.892	1.325	0.953	0.832	0.759	1.025	0.995
	690	1.36	0.864	0.828	0.921	0.826	0.862	1.217	0.976	0.896	0.768	1.079	0.967
	691	1.251	0.869	0.722	0.807	0.746	0.749	0.979	0.84	0.84	0.723	0.855	0.812
	692	1.358	0.981	0.809	0.815	0.753	0.835	1.015	0.791	0.807	0.768	0.865	0.9
	693	1.4	0.937	0.802	0.781	0.831	0.804	1.071	0.857	0.86	0.779	0.988	1.049
	694	1.441	0.88	0.764	0.797	0.864	0.708	1	0.845	0.893	0.785	1.055	1.09
	695	1.211	0.825	0.768	0.764	0.792	0.706	0.861	0.757	0.791	0.743	0.922	0.98
	696	1.148	0.844	0.785	0.71	0.794	0.728	0.827	0.689	0.779	0.747	0.888	1.144
	697	1.382	0.854	0.759	0.752	0.905	0.69	0.835	0.751	0.863	0.81	1.138	1.345
	698	1.407	0.902	0.772	0.833	0.972	0.709	0.893	0.784	0.901	0.839	1.289	1.374
	699	1.283	1.025	0.795	0.836	1.002	0.76	0.981	0.744	0.864	0.858	1.213	1.423
	700	1.42	1.072	0.812	0.826	1.127	0.811	0.982	0.731	0.835	0.921	1.277	1.604
	701	1.631	1.165	0.89	0.913	1.277	0.876	1.119	0.857	0.969	1.002	1.638	1.903
	702	1.599	1.258	0.891	1.02	1.273	1.01	1.278	0.846	1.008	1.007	1.724	1.952
	703	1.531	1.292	0.888	0.95	1.355	1.106	1.361	0.825	0.966	1.021	1.652	2.116
	704	1.62	1.282	0.894	1.025	1.437	1.016	1.349	0.902	1.002	1.094	1.703	2.616
	705	1.763	1.488	1.041	1.379	1.716	1.371	1.673	1.094	1.24	1.301	2.178	2.766
	706	1.786	1.523	1.046	1.365	1.71	1.466	1.738	1.016	1.222	1.258	2.244	2.406
	707	1.839	1.667	1.203	1.578	1.823	1.748	1.897	1.125	1.418	1.351	2.79	2.859
	708	1.956	2.006	1.278	1.624	1.94	1.922	2.046	1.175	1.478	1.413	2.862	2.909
	709	2.309	2.065	1.488	1.931	2.24	2.228	2.405	1.402	1.736	1.684	3.132	3.246
	710	2.553	2.518	1.676	2.055	2.393	2.436	2.723	1.542	1.918	2.054	3.957	3.547
	711	2.381	2.402	1.582	1.824	2.183	2.224	2.525	1.432	1.82	1.795	3.446	3.314
	712	2.275	2.206	1.49	1.749	2.036	1.99	2.269	1.351	1.705	1.555	3.148	3.174
	713	1.979	1.878	1.299	1.526	1.818	1.725	1.984	1.151	1.461	1.367	2.694	2.902
	714	2.023	1.8	1.237	1.582	1.777	1.645	1.926	1.172	1.431	1.34	2.633	2.936
	715	1.857	1.585	1.073	1.341	1.545	1.379	1.66	1.027	1.234	1.202	2.262	2.794
	716	1.913	1.543	1.088	1.423	1.561	1.344	1.641	1.095	1.257	1.234	2.257	3.084
	717	1.957	1.492	1.166	1.452	1.498	1.225	1.5	1.125	1.276	1.233	2.223	2.376
	718	2.07	1.622	1.307	1.551	1.483	1.29	1.489	1.187	1.343	1.325	2.324	2.303
	719	1.744	1.432	1.217	1.447	1.352	1.187	1.339	1.001	1.184	1.256	2.099	1.987
	720	1.81	1.503	1.403	1.663	1.435	1.287	1.383	1.361	1.308	1.466	2.278	1.949
	721	1.644	1.256	1.221	1.569	1.156	1.075	1.561	1.397	1.224	1.354	1.804	1.579
	722	1.781	1.421	1.287	1.474	1.255	1.155	1.987	1.987	1.472	2.048	2.175	1.776
	723	1.801	1.227	1.33	1.546	1.174	1.309	1.927	2.177	1.55	1.96	1.867	1.504
	724	2.032	1.54	1.664	2.026	1.355	1.559	1.97	1.792	1.781	1.856	2.037	1.521
	725	2.264	1.849	1.908	2.451	1.58	2.013	2.179	1.763	1.896	2.459	2.396	1.86
	726	2.167	1.636	1.817	2.597	1.507	2.026	2.342	1.751	1.781	2.872	2.115	1.776
	727	2.299	1.666	1.978	3.1	1.864	2.793	3.037	1.964	1.969	3.497	2.207	2.201
	728	2.004	1.555	1.786	2.819	1.577	2.46	2.533	1.597	1.692	2.778	2.202	1.845
	729	2.039	1.769	1.681	3.07	2.153	2.64	2.483	1.441	1.875	2.014	2.609	2.147
	730	1.746	1.664	1.56	2.327	2.588	1.66	1.752	1.379	1.868	1.63	2.383	2.297
	731	2.122	1.8	1.536	1.99	2.106	1.627	1.75	1.372	1.721	1.497	2.608	2.604
	732	2.062	1.728	1.293	1.618	1.738	1.503	1.712	1.209	1.464	1.359	2.462	2.679
	733	2.221	1.881	1.401	1.753	1.81	1.68	1.986	1.306	1.57	1.451	2.698	2.865
	734	2.123	1.911	1.404	1.628	1.792	1.688	2.037	1.291	1.572	1.399	2.663	2.756
	735	2.271	2.144	1.503	1.693	1.953	1.896	2.279	1.375	1.71	1.54	3.063	2.993
	736	2.095	2.068	1.428	1.48	1.934	1.89	2.25	1.308	1.656	1.506	2.987	2.926
	737	2.268	2.238	1.589	1.586	2.1	2.081	2.526	1.442	1.836	1.691	3.274	3.199
	738	2.213	2.287	1.535	1.594	2.122	2.182	2.52	1.401	1.76	1.718	3.331	3.261
	739	2.46	2.534	1.731	1.911	2.363	2.52	2.814	1.575	1.973	2.031	3.863	3.663
	740	2.631	2.53	1.815	2.107	2.453	2.549	2.925	1.607	2.056	2.185	4.06	3.853
	741	2.766	2.35	1.858	2.234	2.58	2.67	2.956	1.659	2.059	2.188	3.759	3.801
	742	2.287	2.073	1.56	1.907	2.297	2.379	2.659	1.468	1.835	1.872	3.196	3.336
	743	2.123	1.906	1.401	1.828	2.152	2.2	2.412	1.34	1.669	1.687	3.162	3.266
	744	1.807	1.831	1.261	1.662	1.939	1.95	2.088	1.191	1.492	1.494	2.88	2.928
	745	1.695	1.695	1.15	1.537	1.827	1.711	1.817	1.153	1.477	1.432	2.64	2.492
	746	1.448	1.425	0.97	1.328	1.629	1.434	1.537	0.964	1.166	1.224	2.063	2.054
	747	1.344	1.234	0.886	1.056	1.5	1.107	1.348	0.914	1.029	1.123	1.757	1.78
	748	1.095	1.083	0.747	0.88	1.335	0.901	1.104	0.799	0.83	0.937	1.38	1.512
	749	1.144	1.031	0.735	0.851	1.339	0.932	1.045	0.867	0.83	0.931	1.202	1.437
	750	1.03	0.877	0.654	0.735	1.14	0.869	0.842	0.794	0.763	0.804	0.882	1.145
	751	1.049	0.908	0.7	0.735	1.048	0.877	0.845	0.761	0.815	0.785	0.786	1.006
	752	1.051	0.874	0.779	0.722	0.91	0.946	1.001	0.784	0.789	0.749	0.842	1.016
	753	1.069	0.979	0.783	0.795	0.841	0.95	1.225	0.854	0.785	0.758	0.94	0.97
	754	1.125	0.923	0.672	0.62	0.875	0.966	0.928	0.659	0.687	0.628	0.782	0.804
	755	0.838	0.859	0.664	0.62	1.002	0.996	0.883	0.638	0.665	0.684	0.804	0.834
	756	0.813	0.853	0.649	0.664	1.117	0.93	0.836	0.623	0.671	0.724	0.854	0.89
	757	0.822	0.952	0.642	0.718	1.203	0.925	0.963	0.683	0.699	0.815	1.033	1.061
	758	0.998	1.101	0.736	0.83	1.332	0.975	1.162	0.735	0.795	0.975	1.397	1.336
	759	1.169	1.306	0.838	1.021	1.562	1.173	1.342	0.882	0.885	1.084	1.591	1.711
	760	1.518	1.505	1.034	1.129	1.67	1.531	1.715	1.028	1.025	1.346	2.208	2.064
	761	1.858	1.844	1.195	1.308	1.881	1.84	2.085	1.398	1.205	1.617	2.223	2.432
	762	1.837	2.096	1.302	1.465	1.897	2.279	2.163	1.64	1.326	1.689	2.308	2.557
	763	1.885	2.184	1.221	1.488	1.966	3.303	2.197	1.716	1.298	1.657	2.285	2.664
	764	2.056	2.085	1.313	1.448	1.999	2.407	2.369	1.693	1.376	1.714	2.579	2.87
	765	1.839	1.946	1.2	1.297	1.861	2.285	2.171	1.513	1.298	1.583	2.41	2.365
	766	2.098	2.15	1.358	1.365	2.042	2.139	2.276	1.629	1.516	1.655	2.693	2.907
	767	2.047	2.128	1.33	1.347	2.065	2.115	2.276	1.479	1.46	1.59	2.693	2.618
	768	1.638	1.882	1.139	1.165	1.818	1.998	2.005	1.166	1.271	1.364	2.294	2.17
	769	1.609	1.943	1.149	1.076	1.778	1.911	2.007	1.184	1.355	1.34	2.361	2.169
	770	1.829	2.181	1.264	1.208	1.945	1.91	2.17	1.284	1.535	1.457	2.714	2.49
	771	1.677	1.965	1.15	1.126	1.805	1.783	1.966	1.096	1.366	1.332	2.462	2.207
	772	1.408	1.581	1.036	0.953	1.635	1.594	1.711	0.981	1.208	1.155	2.023	1.715
	773	1.492	1.739	1.152	0.989	1.675	1.667	1.867	1.082	1.342	1.254	2.246	2.085
	774	1.582	1.783	1.174	1.056	1.702	1.674	1.884	1.11	1.409	1.299	2.414	2.307
	775	1.411	1.545	1.061	0.948	1.545	1.445	1.603	0.958	1.244	1.133	2.023	1.824
	776	1.285	1.45	1.033	0.825	1.415	1.362	1.533	0.924	1.153	1.03	1.757	1.586
	777	1.501	1.604	1.165	0.917	1.503	1.473	1.68	1.073	1.3	1.177	2.093	1.96
	778	1.56	1.553	1.177	0.992	1.484	1.382	1.608	1.052	1.253	1.155	2.082	1.978
	779	1.292	1.34	0.988	0.834	1.276	1.187	1.279	0.884	1.029	0.974	1.69	1.589
	780	1.237	1.34	0.991	0.833	1.234	1.229	1.329	0.974	1.057	0.983	1.669	1.542
	781	1.482	1.502	1.133	1.018	1.397	1.282	1.478	1.14	1.223	1.162	1.957	1.841
	782	1.649	1.483	1.135	1.062	1.45	1.176	1.444	1.01	1.215	1.106	2.029	1.927
	783	1.46	1.294	0.968	0.884	1.255	1.042	1.125	0.881	1.044	0.971	1.667	1.651
	784	1.179	1.145	0.881	0.82	1.019	0.966	1.01	0.961	0.912	0.84	1.316	1.332
	785	1.248	1.23	0.927	0.992	0.964	1.007	1.31	1.352	1.001	1.095	1.422	1.319
	786	1.125	1.141	0.95	1.099	0.904	1.003	1.339	1.841	1.026	1.488	1.778	1.219
	787	0.899	1.202	0.829	0.813	0.829	0.979	1.195	1.567	0.889	1.405	1.302	1.279
	788	0.81	0.966	0.767	0.707	0.827	0.975	1.052	1.083	0.804	0.859	1.024	1.029
	789	0.825	1.062	0.851	0.712	1.024	1.061	1.181	0.989	0.864	0.868	1.096	1.137
	790	0.792	1.156	0.805	0.647	1.052	1.096	1.114	0.823	0.828	0.845	1.187	1.102
	791	0.963	1.289	0.873	0.705	1.186	1.364	1.345	0.87	0.941	0.898	1.622	1.201
	792	1.044	1.278	0.868	0.751	1.361	1.379	1.415	0.855	0.962	0.945	1.734	1.253
	793	1.139	1.335	0.923	0.849	1.301	1.484	1.467	0.926	0.981	1.04	1.929	1.299
	794	1.186	1.39	0.897	0.951	1.416	1.178	1.487	0.968	1.003	1.13	1.957	1.451
	795	1.194	1.373	0.864	0.987	1.491	1.111	1.511	0.975	0.957	1.132	1.87	1.542
	796	1.118	1.281	0.794	0.946	1.423	1.086	1.387	0.986	0.906	1.07	1.61	1.568
	797	1.296	1.481	0.897	1.082	1.593	1.195	1.609	1.107	1.029	1.199	1.76	1.913
	798	1.328	1.395	0.891	1.182	1.608	1.223	1.596	1.33	1.072	1.174	1.6	2.074
	799	1.105	1.125	0.759	1.024	1.432	1.069	1.31	1.095	0.916	1.047	1.219	1.745
	800	1.202	1.054	0.758	1.177	1.372	1.118	1.237	1.162	0.955	1.051	1.004	1.86
	801	1.31	0.933	0.791	1.044	1.255	1.047	1.15	1.109	0.949	1.01	0.875	1.661
	802	1.876	0.913	0.92	1.215	1.191	1.149	1.126	1.229	1.246	1.095	1.046	1.926
	803	1.638	0.932	0.943	1.193	1.192	1.197	1.167	1.289	1.192	1.021	1.14	1.719
	804	1.538	0.997	0.862	1.04	1.167	1.229	1.229	1.166	1.053	0.988	1.198	1.688
	805	1.553	0.931	0.902	1.012	1.193	1.202	1.156	1.065	1.024	0.953	1.23	1.671
	806	1.545	0.907	0.822	1.132	1.023	1.138	1.094	1.128	1.041	0.956	1.232	1.626
	807	1.256	0.915	0.73	1.036	1.164	1.126	1.04	1.058	0.904	0.936	1.054	1.618
	808	1.22	1.025	0.777	1.039	1.239	1.237	1.177	1.156	0.949	1.002	1.316	1.835
	809	1.236	1.197	0.806	1.041	1.383	1.202	1.359	1.129	0.964	1.047	1.49	1.815
	810	1.467	1.515	0.937	1.162	1.535	1.328	1.59	1.227	1.109	1.199	1.882	1.979
	811	1.446	1.57	0.935	1.096	1.479	1.259	1.646	1.157	1.097	1.158	1.887	1.773
	812	1.592	1.758	1.037	1.162	1.624	1.32	1.902	1.267	1.237	1.36	2.191	1.936
	813	1.612	1.865	1.134	1.143	1.671	1.668	1.978	1.314	1.409	1.409	2.212	2.07
	814	1.631	1.883	1.244	1.115	1.816	1.806	2.114	1.287	1.616	1.553	2.296	2.1
	815	2.149	2.879	1.65	1.366	2.199	2.35	2.775	1.762	2.712	1.975	2.897	3.012
	816	2.689	2.918	1.543	1.358	2.016	2.355	2.801	1.755	2.655	2.04	2.936	3.017
	817	3.11	3.087	1.817	1.893	2.379	2.386	3.14	1.946	2.621	2.185	3.315	3.308
	818	4.273	3.217	2.039	2.242	2.729	2.253	3.457	2.183	2.733	2.431	3.49	3.5
	819	3.097	3.332	2.009	2.117	2.711	2.469	3.527	2.154	2.288	2.366	3.687	3.509
	820	3.173	3.092	1.746	1.717	2.236	2.395	3.027	1.884	2.123	2.07	3.313	3.122
	821	2.649	2.813	1.609	1.654	1.95	2.027	2.641	1.77	1.857	1.89	2.917	2.778
	822	2.056	2.215	1.272	1.408	1.761	1.614	2.198	1.471	1.482	1.544	2.467	2.322
	823	1.93	2.013	1.181	1.346	1.661	1.541	1.976	1.442	1.392	1.409	2.331	2.177
	824	1.712	1.723	1.053	1.243	1.591	1.407	1.649	1.372	1.258	1.275	2.145	2.167
	825	1.529	1.416	0.918	1.167	1.444	1.305	1.387	1.24	1.121	1.087	1.784	1.93
	826	1.522	1.399	0.87	1.123	1.285	1.283	1.392	1.217	1.06	1.104	1.653	2.081
	827	1.577	1.086	0.872	1.142	1.252	1.19	1.176	1.134	1.071	1.148	1.609	1.924
	828	1.775	1.008	1.029	1.221	1.038	1.281	1.322	1.384	1.152	1.132	2.057	2.158
	829	1.385	0.838	0.928	1.059	1.014	1.352	1.197	1.17	1.044	0.933	1.605	1.913
	830	1.194	1.031	1.039	1.022	0.907	1.466	1.182	1.323	1.168	0.915	1.544	1.593
	831	1.318	1.176	1.016	1.042	1.114	1.471	1.34	1.312	1.206	0.979	1.985	1.65
	832	1.434	1.301	1.061	1.094	1.287	1.49	1.46	1.448	1.152	1.058	2.468	1.917
	833	1.25	1.309	0.953	0.969	0.945	1.454	1.309	0.976	0.98	0.924	2.209	1.748
	834	1.336	1.702	0.951	0.916	0.91	1.566	1.334	1.023	0.852	1.075	2.393	1.685
	835	1.246	1.614	0.962	0.953	0.931	1.554	1.295	1.232	0.899	1.043	2.027	1.78
	836	1.147	1.332	0.898	0.925	0.811	1.357	1.081	1.058	0.827	1.011	1.433	1.356
	837	1.214	1.37	0.923	0.939	0.769	1.14	1.011	1.04	0.823	0.992	1.281	0.909
	838	1.353	1.308	1.08	0.978	0.868	1.147	1.146	1.215	1.056	0.973	1.359	0.889
	839	1.36	1.233	1.062	0.982	0.839	1.204	1.161	1.322	1.074	0.876	1.3	0.997
	840	1.262	1.1	0.963	0.911	0.789	1.205	1.117	1.252	0.949	0.895	1.258	1.075
	841	1.285	1.193	1.007	0.97	0.945	1.07	1.189	1.277	1.093	1.013	1.399	1.227
	842	1.505	1.338	1.207	1.115	1.082	1.239	1.318	1.439	1.33	1.193	1.514	1.369
	843	1.311	1.287	1.174	1.105	1.012	1.248	1.299	1.443	1.366	1.349	1.345	1.609
	844	1.196	1.061	0.988	1.024	0.925	1.098	1.23	1.333	1.18	1.194	1.203	1.748
	845	1.423	1.146	1.052	1.117	1.033	1.42	1.345	1.453	1.306	1.207	1.301	2.031
	846	1.486	1.364	1.167	1.349	1.223	1.66	1.543	1.794	1.581	1.428	1.423	2.233
	847	1.311	1.299	1.072	1.335	1.162	1.502	1.475	1.76	1.464	1.352	1.241	2.26
	848	1.247	1.207	0.994	1.327	1.118	1.458	1.404	1.504	1.331	1.33	1.198	2.21
	849	1.513	1.457	1.111	1.475	1.303	1.725	1.665	1.634	1.586	1.563	1.275	2.399
	850	1.64	1.732	1.184	1.649	1.528	1.747	1.744	1.862	1.83	1.621	1.279	2.697
	851	1.475	2.001	1.075	1.641	1.625	1.826	1.69	1.863	1.725	1.535	1.23	2.716
	852	1.425	2.395	1.078	1.757	1.696	1.962	1.819	1.754	1.702	1.746	1.418	2.748
	853	1.775	2.118	1.389	2.006	2.007	2.458	2.068	1.851	2.287	1.874	1.695	3.242
	854	2.054	1.707	1.534	2.123	2.386	2.555	2.147	2.2	2.504	1.657	1.735	3.468
	855	1.937	2.032	1.482	2.311	2.48	2.763	2.234	2.332	2.291	1.65	1.593	3.652
	856	1.89	2.283	1.686	2.663	2.628	3.316	2.585	2.35	2.434	1.866	1.687	3.909
	857	2.363	2.215	2.177	3.939	2.889	4.009	3.187	2.733	3.067	2.088	2.193	4.39
	858	2.517	2.566	2.349	4.239	3.069	4.443	3.058	3.134	3.216	2.153	2.72	4.579
	859	2.655	2.285	2.061	3.75	2.974	4.7	2.762	3.316	3.161	2.295	2.731	4.623
	860	2.529	2.538	1.725	3.815	2.77	3.435	2.412	2.963	2.577	2.072	2.871	4.24
	861	2.877	3.234	2.317	4.719	2.579	3.522	2.935	3.263	3.277	2.522	2.861	4.732
	862	2.614	2.507	1.91	3.625	2.345	2.975	3.328	3.111	2.889	2.45	2.579	3.701
	863	2.295	2.117	1.929	3.101	2.144	2.532	3.471	3.484	2.694	2.49	2.452	3.357
	864	2.724	1.824	2.015	2.783	2.11	2.61	3.361	3.294	2.862	2.115	2.651	3.66
	865	2.643	1.76	1.783	2.257	1.989	2.256	2.363	2.567	2.5	2.168	2.303	3.389
	866	2.261	1.668	1.643	2.102	1.791	1.964	1.837	2.567	1.933	2.19	1.955	2.741
	867	2.325	1.679	1.767	2.236	1.794	2.043	1.951	2.964	1.989	1.826	2.188	2.858
	868	2.06	1.675	1.75	2.175	1.773	1.941	1.852	2.592	1.955	1.603	1.804	2.93
	869	1.604	1.524	1.46	1.797	1.613	1.632	1.56	2.088	1.735	1.519	1.511	2.569
	870	1.731	1.565	1.475	1.799	1.66	1.657	1.569	2.242	1.704	1.403	1.63	2.438
	871	1.851	1.63	1.665	2.056	1.736	1.816	1.741	2.515	1.797	1.363	1.728	2.543
	872	1.616	1.59	1.57	1.839	1.692	1.632	1.728	2.261	1.745	1.381	1.645	2.495
	873	1.529	1.566	1.384	1.576	1.761	1.465	1.557	2.084	1.669	1.277	1.719	2.269
	874	1.747	1.626	1.495	1.778	1.881	1.661	1.6	2.334	1.746	1.274	1.941	2.274
	875	1.82	1.577	1.632	1.791	1.864	1.643	1.671	2.279	1.748	1.362	1.794	2.289
	876	1.951	1.53	1.442	1.766	1.656	1.479	1.577	2.139	1.622	1.369	1.67	2.154
	877	1.986	1.401	1.322	1.669	1.473	1.287	1.428	1.859	1.411	1.3	1.533	1.817
	878	1.927	1.507	1.504	1.508	1.775	1.387	1.527	1.935	1.513	1.377	1.618	1.935
	879	1.951	1.579	1.59	1.603	1.867	1.519	1.593	2.069	1.635	1.518	1.694	2.043
	880	1.78	1.476	1.456	1.396	1.647	1.416	1.5	1.845	1.478	1.314	1.55	1.83
	881	1.736	1.454	1.477	1.431	1.626	1.319	1.447	1.711	1.39	1.244	1.572	1.755
	882	2.101	1.643	2.06	1.914	2.01	1.647	1.712	1.989	1.708	1.595	1.853	2.343
	883	2.161	1.722	2.041	1.719	2.199	1.819	1.8	2.149	1.69	1.553	1.995	2.095
	884	2.004	1.604	1.625	1.544	1.89	1.544	1.612	1.877	1.63	1.454	2.046	1.768
	885	2.047	1.796	1.711	1.663	1.849	1.846	1.817	2.07	1.824	1.64	2.504	1.794
	886	1.772	1.62	1.369	1.386	1.454	1.555	1.475	1.861	1.453	1.373	1.93	1.479
	887	1.786	1.564	1.314	1.334	1.483	1.332	1.262	1.628	1.28	1.176	1.456	1.387
	888	1.569	1.412	1.077	1.19	1.201	1.07	1.029	1.349	1.105	0.969	1.178	1.3
	889	1.555	1.43	1.062	1.157	1.172	1.095	1.054	1.387	1.131	0.923	1.072	1.255
	890	1.397	1.305	0.993	1.044	0.923	1.098	1.087	1.378	1.092	0.832	1.11	1.096
	891	1.254	1.289	0.885	0.947	0.809	0.933	0.927	1.117	0.913	0.792	1.082	1.109
	892	1.294	1.235	0.847	1.005	0.818	0.89	0.839	1.009	0.869	0.803	1.055	1.114
	893	1.361	1.237	0.766	1.052	0.778	0.792	0.822	0.927	0.762	0.807	1.143	1.119
	894	1.195	1.225	0.776	1.02	0.85	0.826	0.824	0.996	0.799	0.797	1.196	1.081
	895	1.323	1.284	0.945	0.953	0.824	0.839	0.898	1.176	0.89	0.858	1.408	1.094
	896	1.31	1.284	0.935	0.994	0.849	0.858	0.999	1.269	0.925	0.889	1.366	1.055
	897	1.333	1.206	0.962	1.052	0.867	0.866	1.02	1.481	0.929	0.936	1.436	1.007
	898	1.405	1.386	1.127	1.191	0.812	1.01	1.151	1.796	1.052	1.04	1.7	1.026
	899	1.627	1.574	1.344	1.41	0.888	1.237	1.314	2.125	1.277	1.246	2.051	1.143
	900	1.746	1.804	1.644	1.546	0.961	1.403	1.487	2.295	1.788	1.368	2.267	1.253
	901	2.137	2.097	2.059	1.733	1.45	1.886	1.754	2.459	2.232	1.728	2.455	1.76
	902	2.753	2.558	2.65	2.278	2.041	2.6	2.252	3.009	2.797	2.228	2.848	2.604
	903	2.857	2.484	2.48	2.729	2.033	2.472	2.265	2.997	2.386	2.332	2.912	2.758
	904	3.075	2.404	2.316	3.149	2.189	2.257	2.367	2.901	1.893	2.58	3.071	2.683
	905	3.068	2.358	2.363	3.028	2.222	2.123	1.927	3.128	1.989	2.122	2.763	2.356
	906	2.48	1.715	1.852	2.149	1.579	1.497	1.404	2.645	1.709	1.651	2.481	1.675
	907	2.713	1.495	1.86	2.289	1.818	1.359	1.391	2.711	1.516	1.64	2.506	1.515
	908	2.211	1.323	1.504	1.738	1.579	1.14	1.366	2.553	1.272	1.35	2.275	1.343
	909	2.01	1.373	1.423	1.731	1.401	1.116	1.31	2.133	1.286	1.232	2.094	1.316
	910	2.591	1.362	1.517	2.206	1.45	1.179	1.379	2.264	1.343	1.295	2.272	1.397
	911	2.076	1.185	1.216	1.576	1.401	1.054	1.193	1.719	1.173	1.123	2.118	1.226
	912	1.55	1.163	1.012	1.338	1.039	0.941	1.084	1.756	1.049	1.028	1.791	1.189
	913	2.186	1.289	1.305	1.729	1.169	1.111	1.328	2.398	1.283	1.259	2.03	1.52
	914	2.307	1.298	1.226	1.741	1.308	1.225	1.386	2.524	1.38	1.293	2.252	1.706
	915	1.68	1.223	1.029	1.451	1.095	1.123	1.144	2.23	1.179	1.139	1.881	1.499
	916	2.005	1.298	1.246	1.56	1.067	1.143	1.226	2.4	1.185	1.299	1.827	1.562
	917	2.647	1.51	1.202	1.841	1.287	1.463	1.518	2.902	1.522	1.563	2.143	1.886
	918	2.186	1.672	1.577	1.845	1.405	1.61	1.48	2.912	1.569	1.499	2.058	1.904
	919	1.636	1.428	1.335	1.835	1.236	1.499	1.262	2.545	1.31	1.275	1.881	1.856
	920	2.131	1.539	1.249	2.36	1.367	1.672	1.446	2.026	1.413	1.444	1.786	2.105
	921	2.513	1.334	0.993	3.285	1.459	1.728	1.454	1.715	1.484	1.346	1.786	1.902
	922	1.844	1.236	0.884	2.516	1.217	1.314	1.209	1.847	1.204	1.05	1.538	1.538
	923	1.21	1.195	0.86	1.836	0.874	0.957	1.024	1.615	1.012	0.912	1.213	1.307
	924	1.521	1.271	0.849	1.275	0.921	0.994	1.079	1.833	0.934	0.921	1.27	1.307
	925	1.565	1.334	1.024	1.077	0.996	1.027	1.159	1.793	0.947	0.952	1.415	1.333
	926	1.452	1.401	1.056	1.113	0.931	1.033	1.099	1.608	0.915	0.891	1.276	1.328
	927	1.372	1.33	0.837	1.062	0.857	0.881	0.991	1.38	0.832	0.805	1.025	1.393
	928	1.174	1.293	0.783	0.996	0.878	0.829	0.921	1.121	0.801	0.785	1.063	1.314
	929	1.158	1.178	0.745	1.049	0.897	0.781	0.832	1.172	0.792	0.843	1.074	1.132
	930	1.234	1.142	0.715	1.058	0.855	0.741	0.789	1.076	0.769	0.791	1.064	1.121
	931	1.28	1.184	0.8	1.1	0.853	0.775	0.831	1.038	0.755	0.793	1.16	1.048
	932	1.276	1.208	0.86	1.033	0.817	0.818	0.877	1.046	0.759	0.813	1.181	1.08
	933	1.267	1.183	0.98	1.076	0.916	0.898	0.966	1.113	0.806	0.906	1.331	1.111
	934	1.433	1.272	1.114	1.174	1.059	1.021	1.062	1.252	0.961	0.977	1.428	1.23
	935	1.579	1.327	1.294	1.336	1.287	1.215	1.192	1.395	1.119	1.114	1.616	1.383
	936	1.796	1.481	1.478	1.521	1.546	1.392	1.383	1.626	1.332	1.269	1.81	1.556
	937	1.935	1.544	1.593	1.575	1.74	1.484	1.506	1.752	1.505	1.307	1.861	1.626
	938	2.12	1.601	1.808	1.776	1.984	1.647	1.642	1.855	1.662	1.5	2.062	1.774
	939	1.909	1.445	1.692	1.626	1.827	1.506	1.602	1.651	1.589	1.389	1.919	1.653
	940	1.926	1.481	1.729	1.635	1.892	1.522	1.574	1.746	1.578	1.383	1.887	1.673
	941	1.731	1.362	1.573	1.514	1.73	1.372	1.43	1.717	1.366	1.26	1.723	1.558
	942	1.668	1.29	1.537	1.501	1.692	1.33	1.4	1.629	1.3	1.261	1.71	1.502
	943	1.771	1.375	1.643	1.719	1.983	1.5	1.573	2.002	1.462	1.378	1.781	1.728
	944	1.921	1.508	1.794	1.825	2.128	1.633	1.614	2.007	1.591	1.6	1.95	1.688
	945	1.604	1.313	1.583	1.627	1.774	1.411	1.455	1.633	1.392	1.405	1.837	1.571
	946	1.874	1.697	1.8	2.033	2.089	1.685	1.596	1.87	1.756	1.664	2.205	1.92
	947	1.55	1.427	1.485	1.77	1.721	1.477	1.494	1.632	1.417	1.411	2.005	1.583
	948	1.35	1.289	1.217	1.475	1.349	1.273	1.296	1.424	1.151	1.234	1.711	1.349
	949	1.507	1.335	1.308	1.589	1.401	1.334	1.299	1.555	1.211	1.289	1.844	1.368
	950	1.621	1.442	1.457	1.692	1.433	1.418	1.348	1.651	1.263	1.313	1.928	1.426
	951	1.442	1.233	1.221	1.356	1.181	1.168	1.16	1.396	1.022	1.111	1.674	1.239
	952	1.35	1.193	1.053	1.248	1.08	0.96	1.03	1.333	0.928	0.993	1.562	1.081
	953	1.388	1.295	1.015	1.243	1.044	0.949	0.954	1.272	0.933	0.931	1.447	1.243
	954	1.411	1.181	0.867	1.314	1.059	0.856	0.875	1.263	0.895	0.863	1.281	1.152
	955	1.565	1.191	0.903	1.35	1.13	0.893	0.901	1.326	0.962	0.897	1.135	1.159
	956	1.571	1.436	1.046	1.574	1.481	1.073	1.019	1.53	1.143	0.96	1.194	1.171
	957	1.797	1.684	1.255	1.935	2.115	1.368	1.183	1.816	1.366	1.118	1.358	1.227
	958	1.853	1.446	1.284	1.997	2.007	1.55	1.435	2.004	1.447	1.122	1.639	1.553
	959	1.748	1.324	1.146	1.553	1.589	1.395	1.305	1.631	1.292	0.991	1.443	1.361
	960	1.97	1.445	1.322	1.63	1.689	1.518	1.408	1.745	1.493	1.094	1.718	1.496
	961	1.985	1.429	1.333	1.53	1.589	1.499	1.456	1.663	1.456	1.128	1.743	1.561
	962	2.182	1.636	1.563	1.717	1.89	1.706	1.652	1.989	1.621	1.434	1.948	1.819
	963	2.255	1.715	1.728	1.836	2.021	1.775	1.718	2.114	1.74	1.513	2.082	1.814
	964	2.13	1.711	1.662	1.729	1.883	1.658	1.613	1.992	1.616	1.45	2.013	1.754
	965	1.837	1.511	1.42	1.462	1.503	1.35	1.31	1.648	1.342	1.186	1.727	1.545
	966	1.665	1.42	1.297	1.285	1.362	1.201	1.184	1.476	1.172	1.046	1.557	1.449
	967	1.45	1.302	1.125	1.126	1.102	1.02	1.07	1.26	1.003	0.92	1.368	1.3
	968	1.352	1.231	1.133	1.118	1.085	0.992	1.074	1.196	0.957	0.93	1.388	1.26
	969	1.308	1.224	1.116	1.083	1.09	0.986	1.077	1.23	0.992	0.919	1.325	1.279
	970	1.294	1.187	1.199	1.158	1.213	1.051	1.121	1.261	1.05	0.997	1.411	1.319
	971	1.164	1.134	1.066	1.108	1.04	0.949	1.016	1.159	0.953	0.949	1.376	1.213
	972	1.08	1.113	0.909	0.978	0.856	0.865	0.985	1.113	0.888	0.859	1.237	1.17
	973	1.147	1.161	1.023	1.072	0.998	0.953	1.064	1.281	1.043	0.928	1.271	1.392
	974	1.18	1.169	1.122	1.162	1.1	0.995	1.069	1.275	1.082	1.009	1.333	1.448
	975	1.056	1.127	0.958	1.081	0.918	0.912	1.063	1.127	0.995	0.971	1.295	1.39
	976	1.056	1.117	0.871	1.036	0.828	0.939	1.11	1.241	1.035	0.958	1.252	1.455
	977	1.187	1.134	1.065	1.243	0.993	0.986	1.226	1.51	1.269	1.078	1.209	1.679
	978	1.255	1.273	1.091	1.294	1.02	1.019	1.21	1.468	1.256	1.122	1.29	1.665
	979	1.238	1.277	0.942	1.173	0.947	1.043	1.231	1.345	1.163	1.166	1.358	1.681
	980	1.343	1.142	1.016	1.326	1.074	1.196	1.501	1.636	1.488	1.203	1.21	1.861
	981	1.586	1.228	1.172	1.504	1.051	1.249	1.733	1.86	1.699	1.317	1.26	1.979
	982	1.585	1.53	1.131	1.507	1.339	1.281	1.628	1.717	1.52	1.377	1.353	2.028
	983	1.625	1.409	1.08	1.483	1.529	1.449	1.591	1.695	1.51	1.333	1.403	2.171
	984	1.644	1.403	1.235	1.682	1.555	1.643	1.974	2.055	1.706	1.543	1.515	2.426
	985	1.847	1.707	1.443	1.97	1.968	2.179	2.296	2.476	1.955	1.976	1.821	2.753
	986	1.776	1.573	1.6	2.074	1.867	2.127	2.564	2.835	1.93	1.956	1.849	2.676
	987	2.264	1.609	1.8	2.021	2.025	2.215	2.08	2.675	1.79	1.928	1.919	2.581
	988	2.661	1.622	1.935	2.258	2.18	2.303	2.431	3.08	2.163	1.933	2.063	2.729
	989	2.143	1.583	1.756	2.114	2.004	2.101	2.203	2.844	1.945	1.891	1.887	2.574
	990	1.824	1.475	1.6	1.857	1.78	1.762	1.582	2.135	1.569	1.705	1.774	2.243
	991	1.956	1.503	1.78	1.973	2.008	1.908	1.793	2.16	1.777	1.807	1.907	2.263
	992	2.038	1.642	1.93	2.128	2.174	1.996	1.99	2.311	1.993	1.839	1.994	2.451
	993	1.816	1.527	1.694	1.858	1.888	1.674	1.651	2.059	1.702	1.621	1.789	2.218
	994	1.652	1.379	1.6	1.711	1.746	1.514	1.446	1.785	1.549	1.514	1.701	2.008
	995	1.932	1.531	1.873	1.99	2.093	1.801	1.685	1.962	1.761	1.639	1.922	2.223
	996	1.962	1.647	1.907	1.975	2.131	1.791	1.741	2.028	1.757	1.551	1.91	2.222
	997	1.698	1.537	1.712	1.633	1.797	1.49	1.496	1.752	1.508	1.423	1.694	1.877
	998	1.654	1.428	1.684	1.619	1.696	1.458	1.334	1.587	1.44	1.368	1.681	1.78
	999	1.991	1.54	1.929	1.978	2.014	1.728	1.538	1.784	1.732	1.541	1.807	2.076
	1000	2.057	1.531	1.921	2.004	2.11	1.797	1.587	1.91	1.892	1.619	1.897	2.14
	1001	2.082	1.51	1.904	2.028	2.287	1.825	1.77	1.984	1.985	1.707	1.938	2.196
	1002	2.007	1.335	1.588	1.849	1.882	1.626	1.63	2.003	2.044	1.566	1.845	1.902
	1003	2.195	1.311	1.765	2.122	2.204	1.666	1.825	2.472	2.63	1.712	2.233	2.103
	1004	2.767	1.274	2.346	2.343	2.376	1.533	1.937	2.926	3.329	1.634	2.007	2.241
	1005	3.631	1.182	3.201	3.157	3.619	1.547	1.785	4.27	4.174	1.82	2.711	2.44
	Average	1.39533	1.32835	1.14034	1.34641	1.35191	1.38847	1.53764	1.37892	1.24989	1.15768	1.55871	1.45837
	Average of 2		1.36184		1.24337		1.37019		1.45828		1.20379		1.50854

## Sheet: 4QWO(A42R) RMSF
7	RMSF values calculated during Molecular Dynamic Simulation (MDS) over the period of 20ns for the A42R_ligand complexes.																Analysis Details
		Residues	Standard_A	Standard_B	ExopressPick1_A	ExopressPick1_B	ExopressPick2_A	ExopressPick2_B	ExopressPick3_A	ExopressPick3_B	Emanime1_A	Emanime1_B	NatProd_A	NatProd1_B
		1	2.141	1.266	2.719	3.878	1.001	3.201	2.84	5.352	2.602	5.808	2.155	3.378					Dunnett's multiple comparisons test	Mean Diff.	95.00% CI of diff.	Below threshold?	Summary	Adjusted P Value
		2	1.442	1.097	1.138	2.391	0.966	1.755	1.787	3.66	1.422	3.068	1.3	1.79					Kaempferol-o-rhamninoside vs. ExppressPick_1	0.014	-0.03467 to 0.06268	No	ns	0.9204
		3	1.475	0.966	0.659	1.489	1.032	1.527	1.549	1.077	1.146	2.156	1.059	1.493					Kaempferol-o-rhamninoside vs. ExpressPick_2	-0.09845	-0.1334 to -0.06350	Yes	****	<0.0001
		4	1.049	0.558	0.445	0.691	0.81	0.88	0.748	0.764	0.577	0.936	0.546	0.981					Kaempferol-o-rhamninoside vs. ExpressPick_3	-0.03027	-0.08778 to 0.02725	No	ns	0.5337
		5	0.718	0.539	0.5	0.765	0.695	0.767	0.717	0.767	0.501	0.816	0.549	0.77					Kaempferol-o-rhamninoside vs. NaturalProduct_1	-0.03204	-0.08120 to 0.01712	No	ns	0.3291
		6	1.304	0.703	0.485	0.783	1.284	0.835	0.842	1.057	0.553	1.253	0.62	0.697					Kaempferol-o-rhamninoside vs. Enamine_1	-0.04051	-0.09999 to 0.01897	No	ns	0.2893
		7	1.263	0.647	0.426	0.625	1.162	0.74	0.754	0.905	0.526	1.391	0.543	0.617
		8	0.599	0.538	0.446	0.59	0.673	0.568	0.565	0.562	0.471	1.152	0.468	0.595					Test details	Mean 1	Mean 2	Mean Diff.	SE of diff.	n1
		9	1.43	0.646	0.515	0.682	1.369	0.733	0.683	0.918	0.605	0.945	0.617	0.72					Kaempferol-o-rhamninoside vs. ExppressPick_1	0.6929	0.6789	0.014	0.01914	133
		10	1.837	0.767	0.532	0.767	1.627	0.955	0.844	0.99	0.726	1.071	0.798	0.773					Kaempferol-o-rhamninoside vs. ExpressPick_2	0.6929	0.7914	-0.09845	0.01374	133
		11	1.278	0.688	0.571	0.782	1.109	0.976	0.919	0.763	0.605	0.86	0.756	0.85					Kaempferol-o-rhamninoside vs. ExpressPick_3	0.6929	0.7232	-0.03027	0.02261	133
		12	1.736	0.847	0.724	0.959	1.592	1.103	1.045	0.963	0.851	1.217	0.964	1.055					Kaempferol-o-rhamninoside vs. NaturalProduct_1	0.6929	0.725	-0.03204	0.01933	133
		13	2.417	1.032	0.876	1.129	2.084	1.265	1.244	1.255	1.084	1.583	1.267	1.07					Kaempferol-o-rhamninoside vs. Enamine_1	0.6929	0.7334	-0.04051	0.02338	133
		14	1.254	0.685	0.788	0.817	1.169	1.229	0.982	0.802	0.696	0.973	0.9	0.897
		15	1.06	0.715	0.916	0.819	0.957	1.465	1.01	0.749	0.698	1.094	0.857	0.937
		16	0.701	0.583	0.88	0.68	0.668	1.204	0.863	0.557	0.537	0.85	0.643	0.73
		17	0.552	0.448	0.573	0.542	0.503	0.902	0.61	0.483	0.469	0.583	0.444	0.611
		18	0.586	0.518	0.548	0.602	0.527	0.925	0.597	0.594	0.525	0.626	0.467	0.663
		19	0.608	0.429	0.459	0.606	0.588	0.633	0.531	0.453	0.498	0.52	0.445	1.07
		20	0.527	0.375	0.419	0.485	0.51	0.595	0.455	0.423	0.437	0.548	0.402	0.816
		21	0.516	0.362	0.395	0.384	0.429	0.482	0.397	0.411	0.382	0.463	0.351	0.531
		22	0.39	0.363	0.344	0.347	0.357	0.399	0.363	0.356	0.319	0.432	0.333	0.419
		23	0.369	0.377	0.368	0.36	0.373	0.352	0.382	0.379	0.351	0.429	0.355	0.465
		24	0.449	0.488	0.422	0.409	0.423	0.436	0.467	0.446	0.417	0.485	0.386	0.522
		25	0.802	1.029	0.648	0.543	0.576	0.568	0.974	0.676	0.644	0.609	0.588	0.934
		26	1.201	1.406	1.001	0.821	0.784	0.774	1.219	1.002	0.986	0.869	0.92	1.141
		27	1.187	1.136	0.903	0.838	0.93	0.804	1.268	0.957	1.049	0.86	0.825	1.55
		28	1.256	1.517	0.935	0.888	1.04	0.886	1.642	0.914	1.07	0.877	0.845	1.732
		29	0.911	1.046	0.67	0.65	0.649	0.721	1.216	0.72	0.786	0.681	0.592	1.366
		30	0.726	0.919	0.799	0.783	0.886	0.903	1.118	0.633	0.861	0.79	0.757	1.256
		31	0.484	0.465	0.469	0.506	0.511	0.489	0.534	0.496	0.468	0.535	0.437	0.744
		32	0.495	0.44	0.448	0.531	0.504	0.575	0.549	0.503	0.484	0.573	0.424	0.78
		33	0.502	0.401	0.404	0.481	0.469	0.607	0.529	0.443	0.404	0.52	0.389	0.667
		34	0.637	0.403	0.432	0.486	0.59	0.662	0.469	0.452	0.599	0.505	0.396	0.547
		35	1.007	0.506	0.612	0.891	0.993	0.949	0.588	0.588	0.963	0.643	0.499	0.921
		36	1.072	0.773	0.895	1.047	1.144	1.002	0.804	0.748	1.019	0.886	0.637	1.071
		37	0.983	1.082	1.248	1.035	1.013	0.989	0.975	0.929	0.912	1.118	0.723	1.132
		38	0.794	1.008	1.036	0.803	0.857	0.813	0.77	0.701	0.648	0.886	0.556	0.787
		39	1.134	1.075	1.205	0.742	1.085	0.952	1.005	1	0.784	0.983	0.559	0.772
		40	1.309	0.642	0.951	0.509	1.04	0.723	0.787	0.925	0.918	0.675	0.485	0.643
		41	1.034	0.574	0.818	0.534	0.795	0.671	0.738	0.734	0.91	0.575	0.498	0.679
		42	0.733	0.877	1.144	0.692	0.683	0.77	0.823	0.77	0.775	0.715	0.667	0.754
		43	0.648	0.64	1.131	0.689	0.734	0.583	0.649	0.771	0.679	0.645	0.634	0.795
		44	0.82	0.954	0.922	0.976	0.986	0.943	0.853	0.99	1.103	0.967	0.883	1.135
		45	0.693	0.838	1.008	0.767	0.753	1.043	0.762	0.763	0.835	0.753	0.729	1.161
		46	0.747	0.839	1.32	0.71	0.698	1.289	0.778	0.824	0.804	0.789	0.751	1.152
		47	0.761	0.845	0.977	0.812	0.803	1.166	0.77	0.879	0.906	0.886	0.81	1.004
		48	0.553	0.701	0.836	0.636	0.538	0.885	0.641	0.675	0.704	0.621	0.566	0.772
		49	0.661	0.8	0.919	0.75	0.623	1.188	0.768	0.801	0.868	0.805	0.657	1.021
		50	0.746	0.928	0.818	0.91	0.728	1.603	0.86	0.929	1.069	0.961	0.791	1.126
		51	0.654	0.761	0.635	0.821	0.657	1.448	0.74	0.805	0.885	0.9	0.729	0.814
		52	0.721	0.809	0.754	0.852	0.684	1.303	0.842	0.848	0.944	0.934	0.731	0.878
		53	0.766	0.912	0.829	1.009	0.74	2.02	0.905	0.855	1.065	0.889	0.756	1.021
		54	0.717	0.743	0.877	0.831	0.737	2.058	0.978	0.892	0.723	0.852	0.712	0.785
		55	0.696	0.853	0.927	1.262	0.666	1.621	0.849	0.918	0.682	1.478	0.862	0.947
		56	0.836	0.978	1.022	1.22	0.801	1.234	0.945	1.033	0.833	1.301	0.963	1.073
		57	0.706	0.76	0.821	1.198	0.701	1.046	0.779	0.706	0.749	0.874	0.659	0.778
		58	0.615	0.533	0.712	0.598	0.626	0.907	0.563	0.529	0.566	0.78	0.54	0.664
		59	0.568	0.585	0.767	0.601	0.657	0.769	0.549	0.585	0.629	0.77	0.66	0.693
		60	0.579	0.606	0.761	0.64	0.69	0.768	0.564	0.658	0.746	0.734	0.709	0.714
		61	0.61	0.645	0.831	0.625	0.725	0.733	0.591	0.793	0.89	0.776	0.71	0.684
		62	0.645	0.622	0.906	0.725	0.811	0.619	0.599	0.788	0.863	0.857	0.668	0.841
		63	0.845	0.805	1.307	0.853	0.963	0.736	0.921	1.011	0.855	0.979	0.662	0.928
		64	0.784	0.865	1.136	0.787	0.873	0.831	0.839	1.096	1.421	1.028	0.847	0.87
		65	0.637	0.76	0.847	0.869	0.753	1.087	0.901	1.061	1.365	0.939	1.052	0.763
		66	0.58	0.607	0.655	0.61	0.711	0.792	0.712	0.717	0.856	0.745	0.739	0.651
		67	0.479	0.454	0.594	0.473	0.551	0.666	0.482	0.552	0.552	0.546	0.517	0.542
		68	0.443	0.413	0.53	0.419	0.481	0.598	0.434	0.431	0.431	0.525	0.409	0.498
		69	0.405	0.38	0.456	0.397	0.424	0.619	0.413	0.364	0.376	0.505	0.368	0.449
		70	0.489	0.446	0.538	0.477	0.494	0.674	0.564	0.431	0.427	0.697	0.464	0.553
		71	0.442	0.442	0.479	0.473	0.456	0.697	0.558	0.413	0.427	0.703	0.471	0.555
		72	0.405	0.444	0.418	0.427	0.401	0.874	0.481	0.398	0.41	0.555	0.412	0.516
		73	0.425	0.534	0.481	0.437	0.448	0.681	0.5	0.477	0.447	0.627	0.454	0.541
		74	0.384	0.453	0.46	0.431	0.37	0.558	0.453	0.427	0.409	0.659	0.404	0.51
		75	0.538	0.852	0.898	0.614	0.504	0.728	0.657	0.705	0.647	1.101	0.709	0.726
		76	0.533	0.897	0.914	0.588	0.553	0.739	0.63	0.703	0.643	0.977	0.707	0.766
		77	0.602	0.949	0.687	0.614	0.603	0.75	0.651	0.727	0.634	1.059	0.901	0.787
		78	0.684	1.026	1.093	0.742	0.738	0.898	0.77	0.843	0.732	1.201	0.868	0.725
		79	0.507	0.605	0.601	0.584	0.616	0.693	0.671	0.655	0.55	0.745	0.627	0.67
		80	0.399	0.432	0.392	0.403	0.413	0.458	0.459	0.439	0.394	0.639	0.405	0.498
		81	0.369	0.385	0.359	0.426	0.374	0.492	0.419	0.409	0.371	0.576	0.381	0.436
		82	0.367	0.343	0.356	0.395	0.333	0.555	0.397	0.354	0.339	0.496	0.361	0.414
		83	0.362	0.335	0.351	0.353	0.407	0.506	0.356	0.319	0.333	0.458	0.347	0.394
		84	0.354	0.322	0.345	0.355	0.433	0.513	0.363	0.331	0.333	0.396	0.341	0.373
		85	0.458	0.392	0.432	0.418	0.495	0.537	0.466	0.439	0.428	0.446	0.431	0.464
		86	0.57	0.485	0.498	0.473	0.524	0.593	0.505	0.55	0.515	0.585	0.514	0.474
		87	0.867	0.678	0.697	0.708	0.707	0.772	0.662	0.752	0.763	0.999	0.745	0.635
		88	1.064	0.822	0.906	0.94	0.975	1.181	0.955	1.031	0.965	1.112	1.071	0.793
		89	1.14	0.92	1.038	1.083	1.155	1.375	1.115	1.143	1.08	1.237	1.211	0.89
		90	1.012	0.9	0.959	1.06	1.045	1.264	1.034	1.041	1.031	1.157	1.077	0.845
		91	0.722	0.655	0.643	0.731	0.713	0.809	0.707	0.733	0.674	0.739	0.752	0.642
		92	0.571	0.594	0.512	0.57	0.607	0.653	0.571	0.618	0.512	0.61	0.536	0.575
		93	0.404	0.406	0.371	0.398	0.444	0.491	0.394	0.444	0.372	0.46	0.385	0.402
		94	0.398	0.353	0.346	0.362	0.447	0.505	0.363	0.427	0.36	0.427	0.366	0.372
		95	0.354	0.322	0.331	0.354	0.358	0.44	0.335	0.349	0.329	0.379	0.332	0.346
		96	0.32	0.328	0.337	0.36	0.306	0.422	0.324	0.333	0.309	0.372	0.314	0.386
		97	0.353	0.358	0.366	0.371	0.319	0.415	0.369	0.348	0.325	0.419	0.343	0.455
		98	0.4	0.378	0.354	0.385	0.337	0.448	0.413	0.377	0.345	0.433	0.363	0.538
		99	0.531	0.501	0.4	0.428	0.447	0.509	0.559	0.543	0.41	0.517	0.478	0.733
		100	0.709	0.593	0.466	0.512	0.607	0.689	0.644	0.701	0.491	0.579	0.565	0.984
		101	0.85	0.576	0.522	0.527	0.641	0.765	0.737	0.627	0.544	0.623	0.482	1.077
		102	0.514	0.432	0.391	0.378	0.407	0.487	0.495	0.438	0.402	0.477	0.379	0.6
		103	0.377	0.352	0.411	0.358	0.34	0.41	0.381	0.358	0.347	0.421	0.342	0.466
		104	0.375	0.339	0.367	0.338	0.341	0.391	0.37	0.348	0.329	0.401	0.333	0.44
		105	0.407	0.353	0.373	0.385	0.381	0.452	0.369	0.352	0.34	0.424	0.337	0.388
		106	0.426	0.341	0.381	0.438	0.464	0.569	0.371	0.354	0.334	0.438	0.339	0.4
		107	0.426	0.344	0.404	0.403	0.437	0.49	0.423	0.389	0.347	0.45	0.364	0.408
		108	0.459	0.394	0.487	0.422	0.45	0.555	0.465	0.42	0.378	0.501	0.373	0.413
		109	0.532	0.467	0.588	0.582	0.519	0.857	0.541	0.483	0.442	0.581	0.457	0.504
		110	0.709	0.61	0.608	0.849	0.708	1.284	0.683	0.619	0.552	0.725	0.605	0.662
		111	0.942	0.733	0.714	0.902	0.838	1.508	0.806	0.786	0.653	0.852	0.729	0.798
		112	0.723	0.684	0.827	0.773	0.768	0.92	0.671	0.707	0.67	0.724	0.683	0.708
		113	0.983	0.708	0.788	0.747	0.865	0.983	0.743	0.8	0.692	0.762	0.734	0.86
		114	0.979	0.483	0.625	0.657	0.724	0.955	0.617	0.579	0.485	0.676	0.574	0.787
		115	0.999	0.534	0.728	0.833	0.883	1.172	0.723	0.645	0.488	0.73	0.658	0.768
		116	0.8	0.522	0.775	0.852	0.914	1.138	0.808	0.641	0.496	0.775	0.681	0.653
		117	0.576	0.408	0.532	0.548	0.596	0.697	0.581	0.514	0.402	0.62	0.465	0.533
		118	0.488	0.403	0.474	0.42	0.547	0.648	0.425	0.473	0.424	0.52	0.448	0.507
		119	0.686	0.485	0.579	0.476	0.784	0.958	0.564	0.594	0.508	0.674	0.575	0.58
		120	0.711	0.458	0.58	0.484	0.762	0.984	0.533	0.619	0.441	0.681	0.547	0.527
		121	0.544	0.43	0.57	0.445	0.548	0.735	0.49	0.505	0.404	0.622	0.441	0.493
		122	0.579	0.524	0.724	0.519	0.602	0.795	0.578	0.835	0.447	0.697	0.518	0.503
		123	0.726	0.556	0.672	0.538	0.799	0.951	0.561	1.247	0.451	0.719	0.591	0.572
		124	0.717	0.595	0.45	0.553	0.751	0.895	0.572	1.084	0.461	0.726	0.6	0.76
		125	0.555	0.517	0.437	0.457	0.536	0.725	0.518	0.616	0.403	0.614	0.448	0.596
		126	0.652	0.513	0.485	0.646	0.678	0.683	0.682	0.676	0.459	0.709	0.492	0.816
		127	0.8	0.652	0.46	0.791	0.859	0.796	0.782	0.845	0.547	0.871	0.606	1.189
		128	0.666	0.629	0.396	0.572	0.707	1.011	0.616	0.767	0.477	0.795	0.513	1.134
		129	0.648	0.506	0.444	0.494	0.66	0.947	0.669	0.58	0.447	0.68	0.443	1.31
		130	0.874	0.679	0.6	0.698	0.953	0.998	0.861	0.731	0.645	0.94	0.607	2.486
		131	0.854	0.869	0.711	0.78	0.995	1.487	0.819	1.003	0.825	1.164	0.724	2.433
		132	0.915	0.884	0.758	0.759	0.906	1.666	0.838	1.02	0.808	1.102	0.725	2.615
		133	0.812	0.698	0.577	0.567	0.733	1.04	0.739	0.84	0.597	0.717	0.632	3.258
		Average	0.743759	0.642105	0.673158	0.684699	0.708992	0.873767	0.708759	0.737639	0.646068	0.82082	0.61591	0.834038
		Average of 2		0.692932		0.678929		0.79138		0.723199		0.733444		0.724974

## Sheet: Ligand Properties- (DPol Bound)
	8	DPol bound ligands properties
			Ligand RMSD										Ligand rGyr									Ligand MolSa									Ligand SASA									Ligand PSA
		Frames	Gossypetin (Reference)	MPD3_1	NaturalProduct_1	ExpressPick_1	NaturalProduct_2	ExpressPick_2				Frames	Gossypetin (Reference)	MPD3_1	NaturalProduct_1	ExpressPick_1	NaturalProduct_2	ExpressPick_2			Frames	Gossypetin (Reference)	MPD3_1	NaturalProduct_1	ExpressPick_1	NaturalProduct_2	ExpressPick_2			Frames	Gossypetin (Reference)	MPD3_1	NaturalProduct_1	ExpressPick_1	NaturalProduct_2	ExpressPick_2			Frames	Gossypetin (Reference)	MPD3_1	NaturalProduct_1	ExpressPick_1	NaturalProduct_2	ExpressPick_2
			RMSD	RMSD	RMSD	RMSD	RMSD	RMSD					rGyr	rGyr	rGyr	rGyr	rGyr	rGyr				MolSA	MolSA	MolSA	MolSA	MolSA	MolSA				SASA	SASA	SASA	SASA	SASA	SASA				PSA	PSA	PSA	PSA	PSA	PSA
1	0.0199601	0	0	0	0	0	0	0			0.0199601	0	3.753	5.265	4.62	4.534	4.131	6.549		0.0199601	0	259.182	465.26	392.769	429.563	406.869	474.852		0.0199601	0	57.511	104.289	85.725	82.273	126.149	230.597		0.0199601	0	302.682	121.911	157.503	115.56	69.201	54.998
2	0.0399202	1	0.206	0.438	0.714	1.006	0.228	0.656			0.0399202	1	3.75	5.201	4.701	4.736	4.114	6.575		0.0399202	1	259.143	464.788	389.086	428.724	403.295	473.514		0.0399202	1	50.634	88.642	89.579	140.857	106.472	217.004		0.0399202	1	304.094	120.099	155.987	130.782	68.2	56.411
3	0.0598802	2	0.144	0.272	0.465	0.998	0.324	1.19			0.0598802	2	3.747	5.199	4.684	4.738	4.16	6.399		0.0598802	2	257.502	464.953	390.38	428.649	406.607	472.89		0.0598802	2	57.534	123.063	98.009	118.578	115.596	172.612		0.0598802	2	300.893	118.348	159.816	121.811	62.889	52.044
4	0.0798403	3	0.171	0.406	0.411	0.877	0.241	0.92			0.0798403	3	3.771	5.184	4.632	4.705	4.11	6.523		0.0798403	3	261.195	461.576	388.416	430.733	406.314	474.817		0.0798403	3	61.866	109.929	82.653	126.159	91.805	230.353		0.0798403	3	303.217	121.863	159.221	126.629	66.996	50.404
5	0.0998004	4	0.127	0.28	0.394	0.97	0.423	1.105			0.0998004	4	3.766	5.241	4.709	4.705	4.181	6.292		0.0998004	4	259.784	466.37	396.952	426.862	408.333	467.148		0.0998004	4	60.019	98.024	97.03	153.794	85.875	193.335		0.0998004	4	305.464	119.172	155.665	124.125	61.918	52.23
6	0.11976	5	0.18	0.392	0.404	0.86	0.286	0.812			0.11976	5	3.741	5.162	4.651	4.688	4.13	6.482		0.11976	5	258.706	461.971	393.445	428.254	405.558	474.033		0.11976	5	56.159	77.752	83.846	156.669	50.252	194.593		0.11976	5	303.309	121.501	162.392	124.823	63.777	54.977
7	0.139721	6	0.172	0.885	0.439	0.895	0.324	0.826			0.139721	6	3.757	5.227	4.583	4.757	4.155	6.336		0.139721	6	259.468	462.206	383.111	430.766	407.478	472.358		0.139721	6	64.812	85.868	84.068	175.701	95.731	208.207		0.139721	6	303.699	118.578	163.623	123.408	65.524	54.723
8	0.159681	7	0.218	0.731	0.269	1.015	0.422	0.705			0.159681	7	3.764	5.218	4.621	4.648	4.109	6.578		0.159681	7	259.753	465.063	393.183	420.125	402.96	474.71		0.159681	7	55.565	86.036	90.718	179.893	100.982	262.411		0.159681	7	305.36	121.327	161.366	125.776	61.351	55.901
9	0.179641	8	0.324	0.663	0.364	0.938	0.266	0.778			0.179641	8	3.755	5.243	4.579	4.757	4.177	6.659		0.179641	8	260.699	465.138	387.113	427.937	409.249	474.462		0.179641	8	69.767	76.269	80.132	166.781	94.844	293.463		0.179641	8	308.515	115.318	157.299	122.974	66.943	52.177
10	0.199601	9	0.291	0.728	0.645	0.905	0.308	0.912			0.199601	9	3.756	5.196	4.594	4.658	4.152	6.462		0.199601	9	258.937	457.687	388.253	424.838	407.054	470.487		0.199601	9	53.266	87.173	107.504	163.334	92.146	247.377		0.199601	9	303.045	106.346	146.002	125.751	63.689	53.978
11	0.219561	10	0.181	0.819	0.497	0.783	0.242	0.769			0.219561	10	3.79	5.218	4.613	4.639	4.139	6.72		0.219561	10	258.809	463.811	385.612	429.152	405.886	479.623		0.219561	10	69.268	89.49	84.428	148.628	77.224	232.3		0.219561	10	304.269	115.051	155.445	125.194	66.688	60.087
12	0.239521	11	0.289	0.649	0.374	0.81	0.377	0.912			0.239521	11	3.78	5.219	4.621	4.684	4.135	6.643		0.239521	11	261.404	463.364	390.989	430.578	404.849	478.168		0.239521	11	67.766	92.691	102.77	181.3	85.143	240.922		0.239521	11	304.581	116.927	156.663	119.272	63.154	58.686
13	0.259481	12	0.326	0.793	0.36	0.867	0.254	0.87			0.259481	12	3.771	5.211	4.615	4.727	4.135	6.704		0.259481	12	259.41	461.33	390.703	430.026	406.867	477.539		0.259481	12	72.169	58.334	77.321	167.48	83.561	218.626		0.259481	12	301.534	105.817	156.13	125.482	64.644	55.303
14	0.279441	13	0.288	0.817	0.351	0.787	0.331	0.841			0.279441	13	3.719	5.234	4.598	4.653	4.127	6.761		0.279441	13	258.54	460.749	389.351	429.585	407.903	480.514		0.279441	13	57.849	72.524	61.769	186.964	86.986	247.061		0.279441	13	303.877	100.142	164.663	128.115	69.257	57.018
15	0.299401	14	0.266	1.133	0.359	0.954	0.313	0.827			0.299401	14	3.757	5.223	4.558	4.632	4.159	6.635		0.299401	14	259.736	459.469	384.84	428.64	406.164	477.307		0.299401	14	62.787	76.253	70.137	191.478	86.206	215.821		0.299401	14	304.459	104.892	151.869	127.386	63.562	51.39
16	0.319361	15	0.441	1.202	0.506	1.057	0.442	0.884			0.319361	15	3.755	5.215	4.636	4.702	4.156	6.542		0.319361	15	259.233	457.104	390.391	428.036	408.324	471.464		0.319361	15	58.551	81.405	76.782	192.059	77.52	209.354		0.319361	15	303.383	109.205	168.218	130.282	61.882	51.858
17	0.339321	16	0.189	1.226	0.456	1.117	0.257	0.8			0.339321	16	3.729	5.269	4.634	4.781	4.143	6.662		0.339321	16	260.629	460.468	390.843	425.794	407.121	476.931		0.339321	16	47.138	88.012	84.102	204.22	108.285	205.425		0.339321	16	306.106	109.77	153.624	128.291	66.482	55.063
18	0.359281	17	0.311	1.222	0.268	1.037	0.371	0.806			0.359281	17	3.746	5.252	4.625	4.716	4.178	6.634		0.359281	17	261.246	463.729	392.331	427.272	410.07	474.541		0.359281	17	61.031	69.847	89.959	200.662	112.917	214.708		0.359281	17	314.255	106.738	156.644	130.156	67.334	53.348
19	0.379242	18	0.24	1.171	0.495	1.007	0.282	0.91			0.379242	18	3.729	5.286	4.577	4.796	4.119	6.54		0.379242	18	259.455	464.999	387.979	426.562	406.716	473.694		0.379242	18	54.377	67.977	84.383	212.886	88.469	194.569		0.379242	18	301.518	113.703	162.064	121.651	66.286	55.275
20	0.399202	19	0.175	1.139	0.413	0.994	0.377	0.841			0.399202	19	3.782	5.26	4.604	4.778	4.15	6.694		0.399202	19	263.335	461.167	385.509	428.387	405.813	475.847		0.399202	19	63.373	78.934	75.171	219.75	98.44	200.247		0.399202	19	310.868	113.648	151.172	122.528	66.406	57.084
21	0.419162	20	0.332	1.255	0.479	1.331	0.288	0.964			0.419162	20	3.729	5.255	4.611	4.761	4.123	6.611		0.419162	20	258.65	465.156	392.67	428.292	406.197	474.557		0.419162	20	60.689	69.978	71.984	189.555	121.955	190.855		0.419162	20	298.343	111.073	154.404	132.274	64.761	54.657
22	0.439122	21	0.347	1.154	0.429	1.456	0.357	0.806			0.439122	21	3.748	5.271	4.639	4.796	4.15	6.452		0.439122	21	262.799	462.939	391.442	426.186	405.27	469.004		0.439122	21	67.145	72.697	55.545	210.272	110.739	199.822		0.439122	21	313.425	110.304	157.257	136.034	63.402	55.081
23	0.459082	22	0.379	1.17	0.556	1.358	0.315	0.87			0.459082	22	3.718	5.263	4.674	4.735	4.163	6.432		0.459082	22	259.611	461.701	393.591	428.954	408.65	473.76		0.459082	22	67.347	99.003	77.868	221.75	110.812	215.184		0.459082	22	309.005	116.484	160.542	131.91	66.614	54.13
24	0.479042	23	0.246	1.35	0.56	1.383	0.393	0.944			0.479042	23	3.76	5.205	4.653	4.824	4.163	6.663		0.479042	23	258.525	458.123	391.597	432.331	404.135	478.391		0.479042	23	71.287	109.114	85.384	224.584	84.642	222.494		0.479042	23	303.492	111.598	158.517	122.876	64.545	54.439
25	0.499002	24	0.277	1.211	0.324	1.42	0.337	0.778			0.499002	24	3.745	5.204	4.616	4.761	4.115	6.471		0.499002	24	260.351	459.69	389.284	419.33	406.571	474.83		0.499002	24	71.842	92.549	80.629	224.749	96.217	188.867		0.499002	24	309.336	115.665	155.489	122.891	71.169	55.295
26	0.518962	25	0.217	1.277	0.569	1.319	0.23	0.96			0.518962	25	3.763	5.205	4.572	4.828	4.126	6.423		0.518962	25	259.459	461.07	387.295	432.619	405.749	473.315		0.518962	25	81.789	82.601	80.29	233.143	105.781	205.828		0.518962	25	305.693	113.165	158.436	123.909	67.359	52.07
27	0.538922	26	0.256	1.333	0.28	1.194	0.296	0.883			0.538922	26	3.791	5.187	4.619	4.792	4.15	6.468		0.538922	26	261.73	460.369	390.531	434.216	407.025	467.125		0.538922	26	75.275	85.779	67.921	230.819	92.821	192.353		0.538922	26	307.533	114.689	156.184	125.79	66.262	56.087
28	0.558882	27	0.233	1.263	0.291	1.3	0.285	0.67			0.558882	27	3.789	5.273	4.635	4.659	4.113	6.532		0.558882	27	260.989	465.409	394.68	428.373	408.794	473.268		0.558882	27	72.203	88.354	77.587	209.039	92.959	210.501		0.558882	27	306.37	115.37	159.897	125.363	64.76	53.136
29	0.578842	28	0.219	1.068	0.362	1.181	0.283	0.908			0.578842	28	3.763	5.223	4.614	4.79	4.116	6.503		0.578842	28	260.407	455.769	384.109	429.379	406.011	477.316		0.578842	28	54.553	87.841	69.458	211.01	90.779	203.309		0.578842	28	303.618	112.631	157.364	133.094	66.613	52.189
30	0.598802	29	0.217	1.191	0.46	1.302	0.308	0.853			0.598802	29	3.756	5.207	4.603	4.689	4.185	6.433		0.598802	29	259.269	458.915	396.155	423.387	409.809	471.933		0.598802	29	64.543	74.765	76.657	196.998	82.36	218.488		0.598802	29	306.471	109.8	158.311	136.214	62.951	53.405
31	0.618762	30	0.28	1.196	0.614	1.348	0.306	0.84			0.618762	30	3.802	5.254	4.622	4.825	4.163	6.681		0.618762	30	260.174	463.719	386.982	433.166	411.531	474.062		0.618762	30	72.673	61.256	62.305	231.219	107.809	223.166		0.618762	30	306.473	114.943	161.958	122.759	65.915	54.677
32	0.638723	31	0.28	1.163	0.494	1.347	0.196	0.745			0.638723	31	3.853	5.3	4.613	4.873	4.134	6.616		0.638723	31	263.068	462.225	387.129	432.846	406.854	471.888		0.638723	31	65.885	54.043	85.929	241.557	107.836	195.493		0.638723	31	309.12	109.987	156.202	130.069	66.508	57.759
33	0.658683	32	0.208	1.248	0.661	1.51	0.171	0.79			0.658683	32	3.816	5.208	4.598	4.856	4.116	6.501		0.658683	32	260.678	462.4	391.803	426.833	404.936	474.812		0.658683	32	62.106	64.258	80.049	240.103	142.254	212.488		0.658683	32	304.371	110.334	153.087	131.092	66.616	54.636
34	0.678643	33	0.347	1.31	0.378	1.492	0.385	0.719			0.678643	33	3.786	5.187	4.593	4.81	4.127	6.584		0.678643	33	260.689	459.247	386.117	427.338	405.408	473.21		0.678643	33	65.205	69.751	70.631	232.6	81.846	209.272		0.678643	33	306.352	106.783	155.624	128.601	65.419	55.134
35	0.698603	34	0.202	1.22	0.336	1.247	0.316	0.823			0.698603	34	3.759	5.18	4.599	4.776	4.062	6.391		0.698603	34	258.156	460.163	390.137	429.596	403.352	470.05		0.698603	34	60.531	62.142	71.702	207.414	101.438	189.451		0.698603	34	299.471	109.835	162.772	128.293	67.703	54.241
36	0.718563	35	0.249	1.435	0.451	1.161	0.227	0.849			0.718563	35	3.738	5.132	4.659	4.687	4.145	6.442		0.718563	35	258.778	459.809	388.853	424.725	407.631	475.122		0.718563	35	75.858	73.877	66.47	200.625	89.099	214.471		0.718563	35	300.139	121.605	145.854	129.743	64.768	52.434
37	0.738523	36	0.317	1.279	0.437	1.139	0.324	0.726			0.738523	36	3.757	5.152	4.57	4.771	4.153	6.383		0.738523	36	259.322	459.687	383.471	433.304	404.658	470.981		0.738523	36	96.108	58.221	71.962	216.607	77.211	227.086		0.738523	36	302.467	115.862	160.237	129.356	62.069	54.073
38	0.758483	37	0.588	1.138	0.424	0.968	0.272	0.791			0.758483	37	3.781	5.185	4.564	4.715	4.106	6.488		0.758483	37	259.844	463.072	388.85	428.83	401.799	472.637		0.758483	37	94.053	51.684	64.42	199.942	91.444	208.375		0.758483	37	304.542	112.51	160.552	126.57	66.038	52.029
39	0.778443	38	0.66	1.386	0.51	1.306	0.301	0.79			0.778443	38	3.773	5.152	4.624	4.796	4.14	6.456		0.778443	38	260.04	461.215	389.874	428.043	408.859	475.531		0.778443	38	94.577	76.584	77.603	217.988	97.355	194.951		0.778443	38	304.419	116.709	158.103	129.342	68.196	57.609
40	0.798403	39	0.635	1.238	0.433	1.446	0.287	0.801			0.798403	39	3.775	5.234	4.548	4.754	4.06	6.306		0.798403	39	260.955	461.93	386.273	428.784	404.561	469.697		0.798403	39	84.67	62.046	63.868	202.892	86.227	193.861		0.798403	39	307.815	110.61	156.014	128.489	68.407	56.91
41	0.818363	40	0.541	1.218	0.436	1.502	0.357	0.914			0.818363	40	3.76	5.199	4.604	4.801	4.135	6.186		0.818363	40	257.831	459.957	388.544	432.358	402.989	469.734		0.818363	40	77.138	71.497	71.23	233.703	81.149	197.754		0.818363	40	296.47	115.078	164.007	124.918	64.684	53.24
42	0.838323	41	0.444	1.246	0.478	1.174	0.279	0.821			0.838323	41	3.785	5.225	4.618	4.732	4.084	6.356		0.838323	41	259.783	462.217	392.176	431.015	404.405	472.92		0.838323	41	73.369	67.055	65.468	226.176	93.321	233.059		0.838323	41	304.53	110.996	162.27	122.614	71.021	52.386
43	0.858283	42	0.176	1.17	0.652	1.294	0.223	1.06			0.858283	42	3.733	5.193	4.665	4.822	4.15	6.404		0.858283	42	258.225	457.669	390.57	432.326	408.561	475.463		0.858283	42	75.091	61.017	71.757	235.509	66.394	243.802		0.858283	42	300.302	107.565	153.07	124.571	63.899	54.129
44	0.878244	43	0.185	1.278	0.347	1.13	0.289	0.938			0.878244	43	3.755	5.218	4.621	4.723	4.153	6.384		0.878244	43	258.944	462.004	392.202	429.313	408.452	471.836		0.878244	43	67.722	48.387	66.502	199.66	90.203	243.44		0.878244	43	304.911	109.615	161.683	121.742	63.41	52.407
45	0.898204	44	0.294	1.357	0.468	1.28	0.48	0.935			0.898204	44	3.735	5.201	4.641	4.788	4.163	6.299		0.898204	44	259.37	460.582	394.045	431.708	406.781	472.113		0.898204	44	70.031	41.685	59.798	224.345	61.479	243.817		0.898204	44	304.621	104.64	164.336	124.059	58.946	49.255
46	0.918164	45	0.36	1.452	0.422	1.32	0.296	0.845			0.918164	45	3.711	5.109	4.551	4.847	4.157	6.434		0.918164	45	259.773	460.159	383.946	433.009	406.581	477.663		0.918164	45	94.825	47.758	63.079	218.002	69.555	248.782		0.918164	45	305.355	120.167	155.553	119.835	67.296	53.734
47	0.938124	46	0.3	1.366	0.386	1.418	0.218	0.7			0.938124	46	3.759	5.183	4.648	4.81	4.122	6.546		0.938124	46	261.211	460.672	389.342	430.599	405.277	477.219		0.938124	46	83.281	51.661	59.113	224.316	99.515	248.973		0.938124	46	307.495	116.624	151.681	126.867	68.13	54.586
48	0.958084	47	0.231	1.228	0.521	1.322	0.269	0.846			0.958084	47	3.789	5.242	4.606	4.822	4.142	6.536		0.958084	47	260.959	460.247	384.559	434.332	407.944	476.185		0.958084	47	93.847	72.981	78.237	238.01	107.708	233.414		0.958084	47	303.708	111.543	153.463	125.069	63.21	53.235
49	0.978044	48	0.378	1.392	0.346	1.357	0.32	0.811			0.978044	48	3.82	5.202	4.594	4.811	4.125	6.422		0.978044	48	261.454	460.767	394.441	432.818	406.484	474.555		0.978044	48	84.638	55.614	87.195	240.267	105.315	223.181		0.978044	48	305.777	115.247	152.527	121.984	65.144	53.952
50	0.998004	49	0.292	1.389	0.381	1.247	0.277	1.06			0.998004	49	3.768	5.235	4.621	4.848	4.148	6.366		0.998004	49	261.286	463.448	390.897	434.645	405.971	473.949		0.998004	49	83.104	80.04	91.094	242.194	106.723	217.135		0.998004	49	309.932	119.516	153.891	119.783	67.592	55.307
51	1.01796	50	0.241	1.474	0.436	1.443	0.317	0.819			1.01796	50	3.753	5.177	4.656	4.838	4.145	6.438		1.01796	50	260.99	463.718	390.567	426.557	409.417	476.251		1.01796	50	75.02	95.433	98.786	210.126	132.159	245.996		1.01796	50	308.088	117.603	157.084	117.146	65.001	55.793
52	1.03792	51	0.193	1.249	0.339	1.14	0.277	0.907			1.03792	51	3.769	5.254	4.557	4.81	4.109	6.324		1.03792	51	261.22	460.964	389.749	434.115	407.855	472.521		1.03792	51	75.678	107.857	77.633	235.841	127.656	243.162		1.03792	51	305.726	111.779	156.451	119.242	69.955	47.447
53	1.05788	52	0.181	1.447	0.583	1.632	0.237	1.135			1.05788	52	3.759	5.14	4.639	4.804	4.117	6.381		1.05788	52	259.19	463.317	393.744	431.972	407.841	473.859		1.05788	52	68.595	85.138	111.863	254.296	123.598	231.564		1.05788	52	298.881	121.48	151.351	124.979	65.068	53.631
54	1.07784	53	0.197	1.322	0.346	1.368	0.38	1.087			1.07784	53	3.77	5.192	4.551	4.838	4.161	6.265		1.07784	53	259.722	462.758	384.709	431.46	406.563	466.398		1.07784	53	66.299	98.885	74.956	247.097	109.552	244.364		1.07784	53	308.045	113.332	155.156	126.949	63.609	52.938
55	1.0978	54	0.256	1.591	0.409	1.651	0.182	0.922			1.0978	54	3.762	5.11	4.624	4.767	4.124	6.357		1.0978	54	260.638	462.973	386.863	420.822	408.666	471.398		1.0978	54	62.956	80.516	74.693	229.762	111.753	236.755		1.0978	54	307.081	122.123	164.83	135.942	67.24	51.423
56	1.11776	55	0.275	1.369	0.463	1.589	0.273	0.885			1.11776	55	3.725	5.216	4.624	4.826	4.122	6.438		1.11776	55	258.667	461.73	389.124	432.33	405.698	473.072		1.11776	55	71.588	84.86	83.241	256.5	103.761	243.939		1.11776	55	304.768	120.247	161.936	134.436	64.137	51.157
57	1.13772	56	0.175	1.275	0.484	1.464	0.258	0.838			1.13772	56	3.768	5.229	4.658	4.829	4.114	6.478		1.13772	56	259.265	463.833	385.968	433.801	406.124	472.74		1.13772	56	62.137	62.382	75.228	277.165	117.942	212.879		1.13772	56	302.945	109.598	155.967	126.855	67.222	54.548
58	1.15768	57	0.21	1.242	0.33	1.333	0.305	0.924			1.15768	57	3.779	5.23	4.63	4.851	4.098	6.36		1.15768	57	260.76	463.61	388.871	431.206	404.896	470.4		1.15768	57	66.77	70.582	73.083	244.338	104.539	206.913		1.15768	57	303.078	117.133	158.224	124.343	67.627	53.768
59	1.17764	58	0.267	1.509	0.499	1.418	0.299	0.894			1.17764	58	3.792	5.175	4.649	4.84	4.138	6.514		1.17764	58	262.058	462.381	388.626	432.751	406.825	477.02		1.17764	58	71.415	65.3	91.957	253.276	118.597	237.248		1.17764	58	307.5	117.113	161.633	124.39	63.384	53.787
60	1.1976	59	0.262	1.581	0.71	1.237	0.265	0.934			1.1976	59	3.72	5.192	4.545	4.827	4.119	6.438		1.1976	59	259.845	462.774	380.037	429.8	405.694	477.353		1.1976	59	68.257	66.793	87.083	222.078	109.346	223.144		1.1976	59	306.107	117.822	150.164	126.011	67.665	55.242
61	1.21756	60	0.313	1.264	0.522	1.302	0.19	1.069			1.21756	60	3.813	5.195	4.614	4.831	4.114	6.377		1.21756	60	261.136	462.287	391.405	433.291	406.717	468.08		1.21756	60	71.834	82.921	84.915	229.354	117.326	283.192		1.21756	60	308.715	111.578	160.538	125.223	65.822	54.159
62	1.23752	61	0.337	1.238	0.754	1.241	0.34	1.001			1.23752	61	3.743	5.132	4.706	4.795	4.133	6.303		1.23752	61	258.881	462.663	390.576	433.159	410.742	470.507		1.23752	61	78.12	56.011	87.495	244.436	131.125	297.108		1.23752	61	303.678	115.578	163.212	127.327	62.699	57.597
63	1.25749	62	0.274	1.184	0.381	1.411	0.34	0.846			1.25749	62	3.777	5.217	4.649	4.785	4.139	6.402		1.25749	62	260.324	462.978	387.251	426.893	405.896	473.519		1.25749	62	67.747	65.405	101.629	237.039	93.261	274.678		1.25749	62	304.336	124.831	150.487	134.916	65.949	53.138
64	1.27745	63	0.399	1.22	0.733	1.497	0.349	0.868			1.27745	63	3.746	5.277	4.568	4.812	4.173	6.31		1.27745	63	258.978	459.14	386.338	430.454	408.757	473.319		1.27745	63	64.783	74.216	83.515	268.741	104.452	256.847		1.27745	63	298.506	111.149	151.435	132.489	63.334	51.075
65	1.29741	64	0.36	1.316	0.707	1.319	0.334	0.961			1.29741	64	3.751	5.192	4.646	4.778	4.046	6.404		1.29741	64	258.305	461.021	389.153	430.589	398.533	475.23		1.29741	64	87.568	72.494	78.948	255.411	115.372	251.303		1.29741	64	302.749	111.038	155.636	127.299	69.549	51.127
66	1.31737	65	0.193	1.276	0.563	1.271	0.217	1.233			1.31737	65	3.737	5.234	4.588	4.832	4.11	6.423		1.31737	65	259.054	463.915	385.827	431.779	406.214	470.985		1.31737	65	73.372	83.968	88.77	227.604	119.019	262.979		1.31737	65	305.704	115.737	155.373	120.758	67.043	54.09
67	1.33733	66	0.267	1.154	0.644	1.106	0.248	0.912			1.33733	66	3.784	5.255	4.603	4.792	4.118	6.445		1.33733	66	258.795	463.316	385.28	430.119	407.835	470.186		1.33733	66	62.737	45.64	67.237	201.848	118.417	280.822		1.33733	66	301.05	112.51	158.101	128.735	65.258	49.199
68	1.35729	67	0.329	1.169	0.786	1.314	0.334	1.218			1.35729	67	3.761	5.269	4.663	4.757	4.145	6.257		1.35729	67	259.458	461.72	390.583	427.724	409.994	468.47		1.35729	67	78.562	74.354	85.495	187.607	112.108	243.495		1.35729	67	303.825	111.566	166.225	120.483	63.199	50.414
69	1.37725	68	0.238	1.403	0.478	1.223	0.311	0.827			1.37725	68	3.682	5.124	4.613	4.556	4.146	6.485		1.37725	68	258.683	459.373	387.181	425.789	408.148	475.508		1.37725	68	76.172	70.966	82.527	166.368	104.698	272		1.37725	68	304.092	111.822	152.41	132.659	66.505	53.041
70	1.39721	69	0.198	1.083	0.523	1.198	0.207	1.025			1.39721	69	3.76	5.263	4.676	4.754	4.142	6.293		1.39721	69	259.578	462.369	387.41	429.194	406.829	469.052		1.39721	69	74.473	66.257	65.147	187.384	96.406	257.909		1.39721	69	306.34	111.656	154.799	135.831	65.082	53.14
71	1.41717	70	0.235	1.277	0.515	1.121	0.233	0.925			1.41717	70	3.77	5.186	4.56	4.815	4.147	6.09		1.41717	70	259.916	462.934	387.791	435.675	408.258	470.509		1.41717	70	87.081	68.529	68.559	195.907	119.821	226.05		1.41717	70	306.033	112.625	157.074	126.341	69.042	56.163
72	1.43713	71	0.225	1.341	0.484	1.184	0.2	0.895			1.43713	71	3.753	5.238	4.642	4.714	4.124	6.249		1.43713	71	260.498	464.115	384.196	430.206	405.321	475.846		1.43713	71	72.364	63.388	69.03	185.13	96.758	229.999		1.43713	71	307.639	118.99	157.028	122.429	66.999	50.851
73	1.45709	72	0.309	1.333	0.57	1.239	0.266	1.492			1.45709	72	3.7	5.19	4.672	4.65	4.136	6.409		1.45709	72	257.281	461.633	388.637	422.801	406.296	477.408		1.45709	72	78.539	76.376	70.406	191.15	97.42	246.106		1.45709	72	303.052	114.391	153.863	129.629	63.299	54.867
74	1.47705	73	0.323	1.23	0.538	1.124	0.284	1.387			1.47705	73	3.789	5.241	4.574	4.761	4.171	6.521		1.47705	73	261.479	461.765	388.271	427.381	407.437	476.225		1.47705	73	64.863	95.456	62.878	200.972	123.819	248.198		1.47705	73	301.255	114.622	149.985	126.047	65.75	56.497
75	1.49701	74	0.294	1.314	0.731	1.323	0.228	1.235			1.49701	74	3.734	5.235	4.604	4.821	4.158	6.366		1.49701	74	256.889	460.538	386.334	432.166	406.403	472.956		1.49701	74	69.441	105.928	66.981	204.157	106.817	229.264		1.49701	74	300.59	109.627	157.896	126.415	64.178	49.323
76	1.51697	75	0.294	1.249	0.502	1.172	0.215	1.199			1.51697	75	3.726	5.169	4.646	4.847	4.127	6.474		1.51697	75	258.061	461.942	385.31	432.626	407.905	475.59		1.51697	75	69.962	71.684	67.59	194.75	120.626	244.765		1.51697	75	301.949	114.252	158.199	121.998	64.925	52.234
77	1.53693	76	0.248	1.389	0.4	1.145	0.278	1.425			1.53693	76	3.745	5.184	4.617	4.85	4.094	6.396		1.53693	76	259.802	461.508	389.016	431.757	403.223	476.663		1.53693	76	71.22	80.872	56.794	195.222	131.96	256.158		1.53693	76	302.716	115.253	159.602	122.435	72.872	53.543
78	1.55689	77	0.287	1.355	0.396	1.475	0.243	1.478			1.55689	77	3.737	5.206	4.597	4.837	4.161	6.44		1.55689	77	258.472	459.799	388.431	433.242	408.31	479.276		1.55689	77	73.574	59.346	61.494	180.258	129.706	187.703		1.55689	77	303.989	109.611	152.01	127.589	65.253	52.099
79	1.57685	78	0.252	1.343	0.519	1.155	0.385	1.29			1.57685	78	3.764	5.23	4.609	4.77	4.132	6.369		1.57685	78	258.168	462.106	386.824	429.22	408.519	473.383		1.57685	78	76.725	84.012	70.665	212.883	121.365	207.933		1.57685	78	300.231	111.619	157.266	127.67	68.254	54.424
80	1.59681	79	0.249	1.371	0.411	1.162	0.305	1.475			1.59681	79	3.77	5.212	4.6	4.726	4.138	6.384		1.59681	79	260.518	463.741	389.522	426.371	407.56	474.879		1.59681	79	85.44	67.717	62.709	208.992	120.891	191.01		1.59681	79	303.062	111.132	164.898	125.67	65.368	55.187
81	1.61677	80	0.229	1.312	0.575	1.333	0.318	1.4			1.61677	80	3.731	5.172	4.587	4.814	4.151	6.405		1.61677	80	259.804	459.68	387.244	432.24	410.488	475.915		1.61677	80	86.356	82.339	54.812	183.582	111.505	207.774		1.61677	80	301.331	117.653	159.448	125.064	71.528	51.665
82	1.63673	81	0.341	1.495	0.815	1.343	0.291	1.233			1.63673	81	3.751	5.187	4.7	4.833	4.136	6.515		1.63673	81	259.714	463.846	387.763	432.088	405.98	474.203		1.63673	81	80.916	72.235	85.941	206.915	129.956	179.575		1.63673	81	303.182	116.246	148.562	121.815	62.494	52.506
83	1.65669	82	0.255	1.218	0.423	1.237	0.277	1.23			1.65669	82	3.766	5.2	4.612	4.798	4.106	6.523		1.65669	82	258.372	461.375	387.769	427.921	406.103	473.574		1.65669	82	75.938	56.627	64.013	239.533	126.43	191.243		1.65669	82	298.083	115.833	163.827	132.146	66.395	54.273
84	1.67665	83	0.254	1.301	0.634	1.452	0.301	1.347			1.67665	83	3.726	5.216	4.677	4.801	4.18	6.465		1.67665	83	259.273	462.795	386.193	428.152	409.878	477.787		1.67665	83	75.03	57.872	52.325	230.004	111.819	228.46		1.67665	83	303.08	110.358	159.243	127.356	66.616	53.857
85	1.69661	84	0.363	1.345	0.476	1.338	0.306	1.481			1.69661	84	3.759	5.218	4.622	4.821	4.13	6.346		1.69661	84	259.411	461.701	386.76	429.184	406.365	470.359		1.69661	84	77.705	72.442	63.625	239.975	131.574	180.559		1.69661	84	302.378	101.331	148.11	122.347	69.453	52.89
86	1.71657	85	0.274	1.309	0.561	1.369	0.461	1.47			1.71657	85	3.748	5.185	4.59	4.729	4.113	6.488		1.71657	85	259.625	462.426	382.437	426.067	403.128	473.884		1.71657	85	75.559	82.588	57.468	237.162	109.862	184.092		1.71657	85	300.585	114.752	151.515	135.826	66.41	50.31
87	1.73653	86	0.431	1.473	0.626	1.253	0.227	1.166			1.73653	86	3.735	5.163	4.599	4.774	4.115	6.416		1.73653	86	258.728	463.325	384.316	428.464	407.395	472.924		1.73653	86	78.118	64.712	62.707	219.424	129.403	185.078		1.73653	86	301.863	113.242	165.785	129.755	69.364	52.904
88	1.75649	87	0.275	1.278	0.491	1.25	0.286	1.341			1.75649	87	3.783	5.206	4.585	4.877	4.15	6.502		1.75649	87	261.359	459.983	390.584	427.501	408.579	474.429		1.75649	87	84.146	67.524	78.026	205.426	123.462	184.645		1.75649	87	303.978	105.518	147.541	126.689	69.634	53.787
89	1.77645	88	0.261	1.217	0.465	1.325	0.298	1.142			1.77645	88	3.784	5.233	4.62	4.811	4.142	6.557		1.77645	88	261.01	460.668	387.012	430.51	407.653	474.388		1.77645	88	67.983	86.461	63.999	237.989	113.872	198.571		1.77645	88	308.778	105.015	160.031	127.754	65.624	50.857
90	1.79641	89	0.194	1.413	0.398	1.396	0.159	1.077			1.79641	89	3.747	5.23	4.585	4.799	4.131	6.556		1.79641	89	259.219	463.594	386.69	430.501	405.503	474.495		1.79641	89	76.69	59.898	73.064	203.922	109.863	234.59		1.79641	89	300.472	107.578	155.284	132.43	71.516	51.57
91	1.81637	90	0.199	1.4	0.518	1.394	0.241	1.656			1.81637	90	3.729	5.199	4.624	4.85	4.143	6.294		1.81637	90	259.803	461.588	384.197	426.928	408.027	473.636		1.81637	90	73.679	63.146	66.143	221.965	98.373	207.885		1.81637	90	303.835	103.905	150.196	134.4	67.811	52.148
92	1.83633	91	0.251	1.402	0.388	1.224	0.258	1.447			1.83633	91	3.755	5.21	4.616	4.752	4.14	6.475		1.83633	91	258.677	459.594	386.881	432.45	406.74	475.391		1.83633	91	91.075	72.765	51.286	209.945	99.433	215.483		1.83633	91	300.062	99.072	155.259	121.264	67.051	54.669
93	1.85629	92	0.35	1.321	0.49	1.343	0.297	1.313			1.85629	92	3.718	5.236	4.548	4.804	4.135	6.462		1.85629	92	258.687	466.907	385.575	432.765	403.708	472.652		1.85629	92	75.127	73.357	62.041	208.548	95.158	200.803		1.85629	92	306.858	111.587	152.201	128.882	65.57	55.237
94	1.87625	93	0.186	1.359	0.62	1.21	0.366	1.289			1.87625	93	3.726	5.204	4.641	4.709	4.159	6.512		1.87625	93	258.448	460.458	387.57	428.211	406.912	470.021		1.87625	93	81.242	77.834	79.51	217.007	94.485	207.596		1.87625	93	301.535	110.719	157.016	131.827	60.274	53.509
95	1.89621	94	0.313	1.311	0.685	1.052	0.298	1.394			1.89621	94	3.738	5.202	4.612	4.774	4.157	6.356		1.89621	94	259.104	463.105	383.058	435.821	409.67	472.401		1.89621	94	77.114	72.664	73.88	207.866	103.029	238.962		1.89621	94	304.521	117.508	156.529	124.137	62.958	54.216
96	1.91617	95	0.323	1.37	0.422	1.336	0.272	1.236			1.91617	95	3.716	5.207	4.62	4.803	4.148	6.434		1.91617	95	258.644	464.399	389.36	431.274	408.923	475.826		1.91617	95	76.005	69.274	62.405	235.687	111.764	241.366		1.91617	95	306.707	115.136	155.784	125.052	66.208	55.792
97	1.93613	96	0.156	1.337	0.525	1.241	0.287	1.271			1.93613	96	3.764	5.211	4.601	4.854	4.168	6.503		1.93613	96	259.9	463.093	385.603	431.126	411.881	476.157		1.93613	96	75.7	78.962	73.87	227.636	94.069	246.948		1.93613	96	302.478	116.079	159.341	127.07	65.206	54.956
98	1.95609	97	0.319	1.289	0.478	1.18	0.243	1.27			1.95609	97	3.731	5.228	4.671	4.759	4.154	6.392		1.95609	97	260.341	464.724	386.337	432.376	408.617	471.468		1.95609	97	93.436	102.872	77.256	232.352	109.046	236.067		1.95609	97	309.73	112.909	156.092	128.783	67.608	50.478
99	1.97605	98	0.34	1.114	0.573	1.178	0.27	1.423			1.97605	98	3.728	5.199	4.632	4.867	4.142	6.404		1.97605	98	258.501	457.209	385.373	432.104	407.409	474.729		1.97605	98	85.501	83.536	77.971	217.37	101.652	242.098		1.97605	98	305.404	118.752	160.826	125.192	67.031	54.505
100	1.99601	99	0.235	1.216	0.489	1.269	0.178	1.127			1.99601	99	3.784	5.285	4.663	4.726	4.141	6.493		1.99601	99	259.687	463.817	387.585	429.231	406.528	471.64		1.99601	99	82.978	82.587	80.105	185.161	99.421	242.373		1.99601	99	302.603	116.363	150.449	130.683	67.423	56.938
101	2.01597	0	0.161	1.41	0.743	1.295	0.264	1.408			2.01597	0	3.776	5.194	4.679	4.801	4.155	6.435		2.01597	0	259.09	460.631	387.765	427.19	406.18	473.438		2.01597	0	77.899	91.033	84.737	209.469	123.494	200.735		2.01597	0	302.345	106.222	151.005	130.326	68.456	59.284
102	2.03593	1	0.201	1.214	0.445	1.379	0.345	1.488			2.03593	1	3.746	5.224	4.626	4.861	4.157	6.383		2.03593	1	257.285	464.152	387.174	436.005	405.507	474.135		2.03593	1	84.591	86.149	81.948	229.971	98.387	239.344		2.03593	1	302.181	110.802	161.398	116.662	68.447	54.171
103	2.05589	2	0.198	1.1	0.508	1.029	0.253	1.577			2.05589	2	3.765	5.273	4.628	4.725	4.118	6.316		2.05589	2	257.664	466.576	386.628	428.741	406.594	470.542		2.05589	2	77.529	76.311	71.167	203.329	100.949	236.54		2.05589	2	300.188	115.243	155.564	122.792	65.636	48.291
104	2.07585	3	0.21	1.116	0.384	1.315	0.294	1.209			2.07585	3	3.704	5.21	4.59	4.866	4.172	6.626		2.07585	3	257.092	459.905	387.27	429.715	408.199	475.596		2.07585	3	77.824	80.086	68.105	219.427	128.772	209.985		2.07585	3	302.861	112.455	152.212	126.46	66.43	51.65
105	2.09581	4	0.299	1.242	0.586	1.313	0.383	1.319			2.09581	4	3.78	5.227	4.616	4.779	4.177	6.491		2.09581	4	259.238	463.148	386.615	423.906	406.095	476.487		2.09581	4	80.216	63.842	75.026	225.247	129.454	191.945		2.09581	4	303.622	115.078	158.294	131.933	66.278	53.722
106	2.11577	5	0.152	1.116	0.879	1.245	0.32	1.395			2.11577	5	3.755	5.2	4.555	4.84	4.141	6.374		2.11577	5	260.304	457.926	382.537	426.262	407.295	472.534		2.11577	5	82.744	84.044	60.949	229.827	122.563	205.098		2.11577	5	304.792	108.349	151.301	131.715	69.418	51.611
107	2.13573	6	0.19	1.301	0.481	1.327	0.23	1.208			2.13573	6	3.798	5.193	4.706	4.858	4.122	6.561		2.13573	6	261.18	464.239	387.747	435.695	405.821	472.773		2.13573	6	80.914	86.237	59.177	212.545	137.901	218.866		2.13573	6	305.841	105.154	156.858	125.472	68.058	53.43
108	2.15569	7	0.375	1.248	0.385	1.538	0.207	1.169			2.15569	7	3.68	5.232	4.629	4.72	4.143	6.365		2.15569	7	255.914	461.853	389.52	419.049	409.706	469.055		2.15569	7	83.719	78.061	58.964	226.312	106.565	211.461		2.15569	7	306.252	112.288	152.134	140.156	66.791	54.091
109	2.17565	8	0.317	1.259	0.582	1.418	0.35	1.334			2.17565	8	3.736	5.188	4.661	4.822	4.139	6.518		2.17565	8	259.041	461.804	384.851	429.581	407.481	474.478		2.17565	8	88.458	89.629	59.068	225.413	112.203	204.113		2.17565	8	306.277	109.009	156.14	128.287	64.049	51.188
110	2.19561	9	0.306	1.263	0.455	1.224	0.204	1.163			2.19561	9	3.728	5.189	4.643	4.851	4.125	6.4		2.19561	9	258.986	460.606	386.632	434.579	405.522	470.232		2.19561	9	86.627	62.155	60.22	216.551	97.345	206.619		2.19561	9	306.591	116.542	162.583	122.987	65.08	52.543
111	2.21557	10	0.295	1.379	0.488	1.402	0.243	1.097			2.21557	10	3.72	5.157	4.631	4.928	4.091	6.498		2.21557	10	257.872	460.935	386.43	434.639	403.557	471.711		2.21557	10	81.281	68.64	67.911	260.565	102.106	243.498		2.21557	10	305.196	111.905	152.108	121.472	70.423	51.627
112	2.23553	11	0.256	1.345	0.483	1.238	0.267	1.254			2.23553	11	3.741	5.204	4.595	4.767	4.153	6.535		2.23553	11	257.967	459.098	387.692	428.279	406.024	474.047		2.23553	11	78.811	84.296	68.191	219.106	113.154	222.808		2.23553	11	304.089	112.974	153.289	129.221	67.353	54.018
113	2.25549	12	0.32	1.328	0.539	1.167	0.24	1.442			2.25549	12	3.778	5.122	4.638	4.819	4.169	6.371		2.25549	12	260.207	457.376	387.785	434.94	408.048	473.135		2.25549	12	64.7	57.999	90.538	225.322	104.101	222.011		2.25549	12	307.806	115.448	159.488	119.924	67.262	52.098
114	2.27545	13	0.254	1.143	0.393	1.294	0.276	1.283			2.27545	13	3.729	5.267	4.599	4.855	4.134	6.535		2.27545	13	257.569	463.214	390.188	430.518	406.302	477.462		2.27545	13	76.89	84.738	83.303	228.589	113.053	217.955		2.27545	13	301.224	111.376	159.721	122.416	62.956	53.195
115	2.29541	14	0.233	1.202	0.78	1.491	0.287	1.232			2.29541	14	3.767	5.188	4.572	4.913	4.141	6.482		2.29541	14	260.1	460.656	384.078	431.042	406.499	475.685		2.29541	14	73.544	68.438	81.365	240.099	132.501	234.244		2.29541	14	306.794	111.542	153.801	125.153	66.134	54.678
116	2.31537	15	0.287	1.314	0.679	1.636	0.396	1.279			2.31537	15	3.747	5.216	4.598	4.901	4.112	6.472		2.31537	15	258.449	466.198	383.449	431.704	406.715	473.569		2.31537	15	74.019	62.638	61.601	239.605	111.246	222.673		2.31537	15	301.581	116.866	156.401	128.929	65.857	49.115
117	2.33533	16	0.224	1.256	0.891	1.19	0.274	1.22			2.33533	16	3.771	5.198	4.618	4.845	4.136	6.561		2.33533	16	259.311	462.103	382.939	433.025	407.849	474.967		2.33533	16	79.67	86.929	66.562	241.794	91.267	232.985		2.33533	16	301.736	109.905	152.887	120.891	61.76	53.968
118	2.35529	17	0.325	1.276	0.514	1.387	0.219	1.181			2.35529	17	3.761	5.236	4.614	4.741	4.113	6.56		2.35529	17	258.026	462.676	390.586	428.037	408.396	476.213		2.35529	17	72.052	68.798	59.131	252.185	99.582	250.002		2.35529	17	299.986	114.825	158.166	125.951	69.468	53.317
119	2.37525	18	0.188	1.221	0.759	1.331	0.259	1.398			2.37525	18	3.749	5.181	4.68	4.844	4.147	6.481		2.37525	18	258.064	462.499	387.854	434.546	405.555	475.003		2.37525	18	80.636	55.353	79.575	204.6	97.757	238.714		2.37525	18	297.345	111.396	151.899	124.298	64.761	56.007
120	2.39521	19	0.15	1.242	0.894	1.339	0.316	1.499			2.39521	19	3.789	5.238	4.56	4.856	4.169	6.513		2.39521	19	260.249	462.966	389.425	435.171	408.27	475.038		2.39521	19	66.701	63.419	69.264	232.789	86.311	246.838		2.39521	19	304.867	112.206	152.433	122.519	65.722	49.927
121	2.41517	20	0.283	1.251	0.875	1.525	0.282	1.38			2.41517	20	3.776	5.291	4.558	4.867	4.149	6.544		2.41517	20	260.464	464.113	382.487	432.248	407.088	475.293		2.41517	20	65.98	67.404	68.616	253.434	106.312	231.779		2.41517	20	304.409	119.73	151.663	123.364	62.361	53.909
122	2.43513	21	0.285	1.123	0.834	1.518	0.219	1.436			2.43513	21	3.775	5.284	4.557	4.855	4.134	6.475		2.43513	21	260.743	461.691	385.148	431.327	406.387	474.444		2.43513	21	84.561	58.343	68.502	232.451	108.584	202.452		2.43513	21	304.611	109.623	153.986	124.232	65.614	52.153
123	2.45509	22	0.329	1.381	0.687	1.347	0.19	1.515			2.45509	22	3.758	5.195	4.638	4.857	4.13	6.35		2.45509	22	259.298	461.52	381.962	433.886	407.386	473.657		2.45509	22	76.78	63.749	72.868	253.935	95.194	199.676		2.45509	22	299.15	115.951	159.74	124.941	67.607	53.118
124	2.47505	23	0.247	1.389	0.403	1.255	0.371	1.309			2.47505	23	3.771	5.169	4.686	4.845	4.188	6.359		2.47505	23	259.498	461.024	390.703	430.166	408.145	471.387		2.47505	23	73.305	54.948	54.739	230.747	88.619	219.683		2.47505	23	303.647	114.866	158.312	128.363	60.89	50.32
125	2.49501	24	0.264	1.487	0.979	1.308	0.171	1.549			2.49501	24	3.737	5.146	4.589	4.803	4.162	6.379		2.49501	24	259.611	464.003	383.094	431.564	409.689	470.465		2.49501	24	76.61	76.186	45.923	244.047	96.254	183.822		2.49501	24	302.481	123.985	150.775	117.836	63.335	51.643
126	2.51497	25	0.258	1.341	0.819	1.343	0.341	1.335			2.51497	25	3.723	5.135	4.661	4.83	4.152	6.52		2.51497	25	258.327	460.632	386.296	433.806	407.673	472.691		2.51497	25	76.188	55.057	67.164	256.784	109.062	215.914		2.51497	25	305.595	117.037	157.644	121.048	65.106	50.891
127	2.53493	26	0.288	1.304	0.744	1.155	0.258	1.167			2.53493	26	3.732	5.206	4.602	4.788	4.135	6.503		2.53493	26	259.732	459.266	384.602	429.15	406.149	476.076		2.53493	26	77.012	95.388	57.901	241.544	104.595	226.224		2.53493	26	304.721	110.828	149.449	124.948	63.003	53.153
128	2.55489	27	0.259	1.268	0.685	1.247	0.268	1.264			2.55489	27	3.797	5.223	4.594	4.878	4.172	6.421		2.55489	27	259.591	460.865	385.025	431.466	407.451	473.035		2.55489	27	79.09	72.482	60.405	261.722	82.763	205.28		2.55489	27	298.563	116.807	151.67	120.701	70.273	52.086
129	2.57485	28	0.224	1.301	0.784	1.155	0.233	1.393			2.57485	28	3.762	5.167	4.545	4.848	4.128	6.577		2.57485	28	258.483	456.983	387.064	428.439	407.314	474.387		2.57485	28	80.018	70.113	51.292	243.968	68.443	219.33		2.57485	28	301.522	105.501	150.046	128.494	62.769	51.712
130	2.59481	29	0.181	1.355	0.794	1.184	0.246	1.169			2.59481	29	3.752	5.204	4.622	4.913	4.104	6.456		2.59481	29	259.303	460.594	384.946	433.483	405.16	472.218		2.59481	29	78.612	68.518	71.237	267.235	81.416	197.786		2.59481	29	302.639	110.578	155.001	131.835	68.011	53.96
131	2.61477	30	0.236	1.098	0.545	1.157	0.209	1.37			2.61477	30	3.727	5.247	4.671	4.828	4.069	6.557		2.61477	30	258.633	463.199	386.645	428.945	405.048	472.645		2.61477	30	76.951	69.955	61.568	231.87	102.188	202.373		2.61477	30	299.244	115.126	161.072	133.339	72.024	55.211
132	2.63473	31	0.257	1.235	0.681	1.312	0.35	1.383			2.63473	31	3.738	5.178	4.528	4.852	4.161	6.502		2.63473	31	258.596	462.395	383.241	432.808	406.457	473.468		2.63473	31	76.922	75.589	58.859	221.189	114.505	229.867		2.63473	31	303.37	108.761	150.329	134.69	64.302	55.068
133	2.65469	32	0.143	1.298	0.43	1.21	0.335	1.642			2.65469	32	3.741	5.192	4.651	4.784	4.161	6.297		2.65469	32	259.197	463.7	389.236	427.681	406.766	470.543		2.65469	32	78.057	105.064	66.013	236.733	98.627	216.337		2.65469	32	302.775	112.566	158.123	137.326	64.364	52.719
134	2.67465	33	0.214	1.229	0.401	1.411	0.383	1.434			2.67465	33	3.716	5.199	4.521	4.705	4.122	6.504		2.67465	33	258.359	460.312	385.363	422.169	407.062	473.428		2.67465	33	68.245	97.995	62.054	204.077	109.239	207.492		2.67465	33	302.374	114.119	165.392	132.16	70.308	53.364
135	2.69461	34	0.206	1.279	0.428	1.517	0.247	1.339			2.69461	34	3.797	5.132	4.622	4.762	4.134	6.467		2.69461	34	260.264	457.922	385.488	421.826	408.221	478.666		2.69461	34	73.293	87.397	71.128	184.653	108.156	250.936		2.69461	34	302.388	114.817	163.8	144.476	66.636	50.829
136	2.71457	35	0.148	1.169	0.468	1.217	0.254	1.314			2.71457	35	3.768	5.252	4.63	4.751	4.1	6.545		2.71457	35	258.774	462.871	388.013	425.334	403.96	472.093		2.71457	35	83.926	78.836	74.148	193.142	100.504	215.967		2.71457	35	300.352	118.217	157.341	131.075	63.923	54.717
137	2.73453	36	0.303	1.247	0.42	1.157	0.197	1.108			2.73453	36	3.755	5.191	4.626	4.776	4.112	6.586		2.73453	36	259.672	459.821	387.072	430.524	407.005	474.178		2.73453	36	66.887	87.872	54.52	202.928	126.028	226.736		2.73453	36	304.328	112.854	162.119	127.248	63.752	54.625
138	2.75449	37	0.372	1.344	0.517	1.526	0.19	1.176			2.75449	37	3.677	5.157	4.523	4.827	4.117	6.641		2.75449	37	258.522	461.885	385.923	422.073	406.625	476.52		2.75449	37	82.016	74.598	63.125	207.521	114.725	231.843		2.75449	37	308.736	107.351	161.626	138.583	70.999	55.913
139	2.77445	38	0.263	1.396	0.546	1.418	0.324	1.119			2.77445	38	3.775	5.144	4.573	4.908	4.139	6.574		2.77445	38	261.866	463.495	387.32	428.77	407.743	473.873		2.77445	38	80.668	85.161	64.921	219.8	115.594	214.113		2.77445	38	310.309	117.323	157.109	136.802	66.185	51.909
140	2.79441	39	0.435	1.212	0.506	1.456	0.229	1.001			2.79441	39	3.7	5.25	4.64	4.857	4.131	6.637		2.79441	39	257.407	465.756	389.711	427.57	407.279	473.749		2.79441	39	80.481	89.207	61.298	244.308	122.617	241.097		2.79441	39	302.86	114.137	163.362	130.758	68.868	53.863
141	2.81437	40	0.281	1.195	0.573	1.36	0.268	1.16			2.81437	40	3.757	5.27	4.648	4.773	4.165	6.648		2.81437	40	259.014	463.673	387.461	426.155	407.77	474.367		2.81437	40	85.478	97.941	66.745	196.959	117.549	225.56		2.81437	40	306.013	113.976	159.978	131.735	65.143	54.781
142	2.83433	41	0.239	1.383	0.434	1.207	0.321	1.021			2.83433	41	3.717	5.194	4.594	4.811	4.144	6.733		2.83433	41	259.449 1	462.016	386.209	430.252	406.052	480.082		2.83433	41	4.898	83.612	57.609	229.777	100.763	248.362		2.83433	41	301.254	120.316	158.512	129.113	66.453	55.004
143	2.85429	42	0.175	1.145	0.448	1.344	0.435	1.063			2.85429	42	3.787	5.302	4.615	4.878	4.103	6.652		2.85429	42	259.636	463.543	387.909	431.972	401.942	474.63		2.85429	42	73.724	76.79	57.229	256.546	103.406	230.904		2.85429	42	302.24	112.609	165.11	132.469	66.129	52.944
144	2.87425	43	0.201	1.23	0.677	1.169	0.187	1.413			2.87425	43	3.777	5.259	4.625	4.831	4.111	6.558		2.87425	43	259.501	462.563	387.072	430.709	404.634	473.275		2.87425	43	77.91	100.193	55.753	228.369	113.142	245.297		2.87425	43	303.045	110.043	159.188	135.836	68.505	50.921
145	2.89421	44	0.33	1.137	0.437	1.24	0.247	0.959			2.89421	44	3.675	5.265	4.61	4.898	4.119	6.633		2.89421	44	257.021	463.619	388.394	436.139	408.587	475.51		2.89421	44	78.378	76.963	56.148	224.455	127.388	252.022		2.89421	44	303.444	109.612	162.775	125.356	65.827	50.757
146	2.91417	45	0.341	1.147	0.647	1.253	0.232	1.18			2.91417	45	3.754	5.224	4.658	4.82	4.136	6.603		2.91417	45	258.864	458.2	389.996	433.122	406.845	475.675		2.91417	45	79.698	75.342	65.131	210.884	134.679	258.932		2.91417	45	300.805	112.028	154.946	126.032	68.443	56.217
147	2.93413	46	0.231	1.234	0.428	1.262	0.22	0.983			2.93413	46	3.772	5.156	4.652	4.904	4.119	6.658		2.93413	46	261.647	459.047	390.347	435.375	408.041	471.597		2.93413	46	77.716	80.869	66.89	230.415	100.291	232.747		2.93413	46	306.393	113.082	158.892	123.074	68.719	52.368
148	2.95409	47	0.284	1.328	0.487	1.387	0.207	1.236			2.95409	47	3.738	5.223	4.667	4.88	4.116	6.584		2.95409	47	258.464	462.418	385.49	431.401	407.249	475.136		2.95409	47	83.024	78.632	70.253	246.663	97.791	244.007		2.95409	47	303.17	114.713	162.059	120.379	69.382	51.484
149	2.97405	48	0.421	1.213	0.421	1.385	0.271	1.32			2.97405	48	3.729	5.269	4.546	4.754	4.19	6.624		2.97405	48	260.542	462.233	386.967	426.672	410.402	475.509		2.97405	48	82.265	76.473	55.316	214.581	73.642	219.014		2.97405	48	301.271	114.297	160.122	131.758	65.76	53.374
150	2.99401	49	0.415	1.323	0.566	1.131	0.287	1.364			2.99401	49	3.756	5.242	4.596	4.81	4.146	6.602		2.99401	49	260.57	464.992	386.367	429.052	410.248	476.534		2.99401	49	81.965	69.412	59.192	204.995	108.587	214.525		2.99401	49	306.42	115.626	157.363	124.434	70.016	47.566
151	3.01397	50	0.254	1.307	0.539	1.246	0.327	1.173			3.01397	50	3.763	5.237	4.625	4.705	4.09	6.632		3.01397	50	259.832	460.655	385.674	429.647	404.772	475.12		3.01397	50	84.718	59.799	74.494	211.511	76.386	280.636		3.01397	50	304.624	116.068	158.973	126.963	72.34	53.04
152	3.03393	51	0.211	1.23	0.753	0.956	0.265	1.127			3.03393	51	3.736	5.243	4.619	4.778	4.129	6.733		3.03393	51	257.975	462.27	386.644	433.25	408.629	477.101		3.03393	51	63.365	79.082	69.152	231.558	82.524	251.062		3.03393	51	302.609	113.219	154.102	120.8	64.677	57.79
153	3.05389	52	0.209	1.244	0.566	1.264	0.215	1.24			3.05389	52	3.764	5.18	4.673	4.903	4.11	6.584		3.05389	52	260.795	462.866	384.571	434.031	408.16	471.16		3.05389	52	69.123	60.477	94.406	258.597	89.363	202.544		3.05389	52	303.612	119.826	162.102	121.294	68.908	52.771
154	3.07385	53	0.308	1.35	0.451	1.178	0.259	1.175			3.07385	53	3.714	5.169	4.646	4.851	4.161	6.497		3.07385	53	258.386	458.918	391.731	433.364	409.58	472.497		3.07385	53	61.484	71.523	76.386	257.401	93.611	203.865		3.07385	53	306.199	120.799	159.901	125.327	68.895	53.461
155	3.09381	54	0.292	1.183	0.608	1.153	0.147	1.178			3.09381	54	3.711	5.197	4.594	4.831	4.114	6.725		3.09381	54	258.01	462.341	383.981	430.336	406.449	478.425		3.09381	54	69.472	70.802	68.855	238.016	89.835	254.281		3.09381	54	305.571	116.077	149.619	123.836	65.736	54.178
156	3.11377	55	0.186	1.402	0.513	1.328	0.252	1.375			3.11377	55	3.734	5.2	4.629	4.834	4.136	6.575		3.11377	55	258.673	462.668	390.126	432.732	409.949	477.288		3.11377	55	69.591	75.96	85.873	262.809	98.847	277.863		3.11377	55	298.718	118.252	155.991	118.882	67.57	52.195
157	3.13373	56	0.38	1.294	0.582	1.257	0.443	1.061			3.13373	56	3.741	5.153	4.67	4.802	4.115	6.499		3.13373	56	259.368	457.306	387.521	427.394	402.611	472.304		3.13373	56	85.187	56.077	68.564	222.684	112.307	235.733		3.13373	56	310.403	114.883	159.732	117.413	63.769	57.377
158	3.15369	57	0.276	1.314	0.419	1.173	0.246	1.174			3.15369	57	3.713	5.203	4.601	4.782	4.141	6.566		3.15369	57	260.091	463.557	387.176	434.742	405.547	472.171		3.15369	57	75.433	71.832	71.469	242.837	98.965	236.792		3.15369	57	308.397	117.397	155.295	124.386	65.726	54.807
159	3.17365	58	0.339	1.225	0.545	1.253	0.211	1.23			3.17365	58	3.768	5.235	4.68	4.855	4.163	6.517		3.17365	58	261.072	466.853	386.601	432.89	409.676	473.42		3.17365	58	68.188	75.206	75.689	230.508	107.614	283.691		3.17365	58	306.194	116.517	158.016	120.045	65.653	55.741
160	3.19361	59	0.321	1.385	0.566	1.086	0.33	1.173			3.19361	59	3.744	5.13	4.619	4.811	4.117	6.615		3.19361	59	259.945	459.091	382.266	430.797	406.539	474.573		3.19361	59	89.256	76.852	71.986	207.329	119.071	264.419		3.19361	59	307.63	121.326	160.199	121.917	65.579	52.369
161	3.21357	60	0.318	1.374	0.445	1.407	0.303	1.157			3.21357	60	3.742	5.219	4.597	4.835	4.195	6.662		3.21357	60	261.176	463.605	388.518	430.175	410.535	477.263		3.21357	60	80.961	73.478	56.482	237.925	102.349	245.93		3.21357	60	307.487	116.419	160.686	123.794	64.179	52.389
162	3.23353	61	0.33	1.483	0.332	1.371	0.337	1.075			3.23353	61	3.711	5.151	4.636	4.861	4.139	6.537		3.23353	61	258.984	458.323	388.009	430.412	407.428	475.261		3.23353	61	73.061	72.879	71.38	259.483	91.552	246.784		3.23353	61	309.701	114.313	163.358	119.145	65.182	50.769
163	3.25349	62	0.248	1.291	0.573	1.472	0.28	0.943			3.25349	62	3.783	5.206	4.633	4.842	4.146	6.593		3.25349	62	257.616	459.954	387.763	431.824	408.662	473.521		3.25349	62	97.091	62.51	73.583	251.434	119.478	252.349		3.25349	62	304.305	108.836	160.663	119.206	63.088	58.22
164	3.27345	63	0.326	1.292	0.743	1.276	0.18	0.903			3.27345	63	3.766	5.204	4.621	4.823	4.114	6.515		3.27345	63	262.317	464.448	382.512	434.598	406.63	474.642		3.27345	63	99.33	84.059	67.489	248.812	109.257	243.393		3.27345	63	312.279	116.578	149.773	123.681	66.093	54.086
165	3.29341	64	0.382	1.223	0.376	1.386	0.2	1.109			3.29341	64	3.741	5.196	4.594	4.807	4.103	6.543		3.29341	64	260.259 1	461.847	386.475	428.386	407.544	472.626		3.29341	64	1.962	61.416	69.569	236.512	109.909	231.589		3.29341	64	306.733	117.949	159.319	126.559	69.849	54.901
166	3.31337	65	0.214	1.232	0.37	1.434	0.261	0.986			3.31337	65	3.747	5.211	4.657	4.888	4.165	6.623		3.31337	65	260.576	463.059	389.086	428.14	406.74	472.868		3.31337	65	77.883	69.394	63.388	257.578	107.465	230.814		3.31337	65	308.174	118.788	162.886	120.591	64.287	53.943
167	3.33333	66	0.402	1.388	0.577	1.292	0.208	1.128			3.33333	66	3.731	5.2	4.619	4.85	4.137	6.382		3.33333	66	258.681	466.156	385.116	430.355	405.724	467.298		3.33333	66	95.461	81.942	66.814	243.039	102.208	223.64		3.33333	66	306.719	118.898	149.123	123.535	67.719	52.662
168	3.35329	67	0.246	1.345	0.451	1.178	0.269	0.988			3.35329	67	3.729	5.202	4.646	4.825	4.139	6.634		3.35329	67	259.324	464.394	388.197	432.095	406.398	473.85		3.35329	67	88.374	104.464	65.431	238.12	94.067	274.697		3.35329	67	308.886	115.184	157.173	125.46	62.455	52.079
169	3.37325	68	0.267	1.389	0.405	1.445	0.329	0.952			3.37325	68	3.768	5.149	4.627	4.899	4.12	6.645		3.37325	68	261.099	461.72	387.842	429.945	409.021	477.87		3.37325	68	82.984	87.582	62.34	244.095	108.201	248.602		3.37325	68	312.064	115.371	162.333	129.861	66.533	52.108
170	3.39321	69	0.233	1.443	0.524	1.201	0.219	1.19			3.39321	69	3.794	5.143	4.658	4.789	4.157	6.621		3.39321	69	263.064	464.228	388.753	429.766	407.889	474.334		3.39321	69	83.104	88.078	68.871	229.834	97.229	237.839		3.39321	69	306.36	111.979	156.785	124.114	66.027	58.254
171	3.41317	70	0.3	1.467	0.499	1.346	0.283	1.103			3.41317	70	3.806	5.197	4.651	4.827	4.153	6.607		3.41317	70	261.855 1	465.576	386.356	435.173	404.181	472.994		3.41317	70	2.555	78.637	65.045	255.266	106.709	245.787		3.41317	70	304.352	121.36	159.055	125.938	63.306	52.519
172	3.43313	71	0.226	1.379	0.535	1.104	0.294	1.12			3.43313	71	3.815	5.174	4.658	4.713	4.127	6.651		3.43313	71	261.014	462.49	384.817	431.261	404.397	477.778		3.43313	71	92.015	90.012	64.09	211.762	93.968	239.473		3.43313	71	303.877	116.146	161.245	120.619	69.535	53.922
173	3.45309	72	0.198	1.178	0.704	1.253	0.359	1.259			3.45309	72	3.785	5.236	4.576	4.712	4.102	6.696		3.45309	72	261.413	464.108	381.678	429.924	406.044	476.756		3.45309	72	89.791	82.68	52.219	205.052	92.854	249.342		3.45309	72	303.737	117.209	145.848	125.163	67.624	54.516
174	3.47305	73	0.292	1.35	0.521	1.055	0.281	1.214			3.47305	73	3.776	5.146	4.567	4.773	4.136	6.528		3.47305	73	260.672	462.291	386.395	430.922	406.483	471.88		3.47305	73	90.767	80.149	54.185	222.45	102.259	231.742		3.47305	73	303.555	117.566	159.212	125.98	65.44	54.572
175	3.49301	74	0.182	1.216	0.535	1.258	0.257	1.218			3.49301	74	3.727	5.251	4.641	4.658	4.118	6.57		3.49301	74	257.697	464.696	384.239	425.738	403.685	472.576		3.49301	74	89.747	79.926	64.656	212.8	101.491	223.869		3.49301	74	299.909	115.634	158.507	128.186	65.481	55.712
176	3.51297	75	0.529	1.355	0.489	1.071	0.335	1.251			3.51297	75	3.774	5.208	4.554	4.747	4.186	6.577		3.51297	75	260.372 1	462.907	382.655	429.243	408.453	474.03		3.51297	75	0.131	75.8	64.403	210.799	108.579	251.221		3.51297	75	307.788	116.169	155.289	123.511	62.545	56.048
177	3.53293	76	0.285	1.444	0.734	1.247	0.313	1.203			3.53293	76	3.789	5.224	4.646	4.73	4.147	6.615		3.53293	76	260.017	461.711	383.96	429.37	405.507	475.155		3.53293	76	86.602	59.285	92.086	236.011	85.998	253.396		3.53293	76	300.892	109.533	156.601	118.345	62.069	53.626
178	3.55289	77	0.266	1.353	0.71	1.33	0.209	1.253			3.55289	77	3.724	5.126	4.686	4.886	4.154	6.523		3.55289	77	259.089	461.28	386.04	433.674	404.628	469.778		3.55289	77	85.04	61.935	84.506	249.26	104.673	215.998		3.55289	77	306.007	114.884	155.14	118.651	67.882	51.053
179	3.57285	78	0.325	1.408	0.43	1.443	0.359	0.94			3.57285	78	3.753	5.173	4.66	4.789	4.159	6.619		3.57285	78	260.038	460.94	387.113	432.016	407.743	470.954		3.57285	78	97.784	67.193	86.985	244.678	103.368	237.288		3.57285	78	307.527	115.617	161.08	126.931	63.853	55.675
180	3.59281	79	0.314	1.357	0.488	1.451	0.317	1.117			3.59281	79	3.752	5.204	4.605	4.874	4.152	6.506		3.59281	79	259.440 1	458.951	386.412	435.246	403.816	470.941		3.59281	79	8.595	69.444	68.941	243.558	107.567	209.116		3.59281	79	306.742	106.257	162.127	129.789	62.231	53.247
181	3.61277	80	0.203	1.415	0.593	1.238	0.254	1.144			3.61277	80	3.786	5.167	4.601	4.79	4.151	6.617		3.61277	80	260.289	465.169	388.762	430.841	405.804	477.566		3.61277	80	96.982	58.812	65.7	247.013	107.832	225.905		3.61277	80	305.923	115.925	156.765	129.82	63.78	57.511
182	3.63273	81	0.335	1.35	0.381	1.097	0.322	1.075			3.63273	81	3.705	5.224	4.651	4.837	4.15	6.59		3.63273	81	259.14	461.396	388.284	432.516	407.048	474.491		3.63273	81	82.458	60.863	63.398	234.352	113.959	253.341		3.63273	81	307.81	115.638	154.583	119.911	66.776	52.483
183	3.65269	82	0.326	1.474	0.653	1.525	0.292	1.195			3.65269	82	3.776	5.217	4.581	4.822	4.176	6.558		3.65269	82	260.083	462.497	385.512	425.273	412.213	472.73		3.65269	82	88.239	83.832	60.161	250.576	99.708	227.759		3.65269	82	299.89	106.47	155.343	125.779	63.833	55.258
184	3.67265	83	0.209	1.4	0.506	1.319	0.306	1.146			3.67265	83	3.765	5.213	4.688	4.925	4.139	6.592		3.67265	83	260.853	463.232	392.14	432.487	405.169	474.244		3.67265	83	90.433	55.052	96.281	233.66	123.289	245.533		3.67265	83	307.136	111.686	158.219	122.992	65.983	54.318
185	3.69261	84	0.198	1.211	0.37	1.372	0.337	1.076			3.69261	84	3.733	5.196	4.636	4.814	4.174	6.632		3.69261	84	258.974	460.301	388.612	422.259	409.161	474.1		3.69261	84	80.327	57.04	75.746	190.56	108.436	247.229		3.69261	84	304.292	113.277	157.236	129.624	67.262	53.451
186	3.71257	85	0.259	1.307	0.583	1.457	0.302	1.206			3.71257	85	3.787	5.187	4.636	4.73	4.101	6.532		3.71257	85	259.468	463.341	387.016	426.692	402.354	475.146		3.71257	85	87.101	52.622	80.789	208.993	105.778	225.409		3.71257	85	308.439	112.085	152.624	127.924	68.877	48.356
187	3.73253	86	0.195	1.444	0.406	1.31	0.408	1.267			3.73253	86	3.785	5.154	4.651	4.825	4.137	6.646		3.73253	86	261.776	464.596	389.223	433.408	405.536	473.219		3.73253	86	99.673	55.584	69.682	208.044	119.139	253.553		3.73253	86	307.857	123.465	153.954	130.27	57.392	52.739
188	3.7525	87	0.345	1.362	0.586	1.218	0.334	1.196			3.7525	87	3.735	5.226	4.595	4.781	4.17	6.579		3.7525	87	260.326	464.9	381.297	428.985	407.674	475.415		3.7525	87	89.232	68.497	67.817	221.932	96.822	247.713		3.7525	87	306.943	111.296	145.087	125.316	63.193	55.641
189	3.77246	88	0.417	1.397	0.442	1.187	0.273	1.2			3.77246	88	3.701	5.164	4.633	4.857	4.188	6.598		3.77246	88	257.39	463.845	388.289	436.811	407.995	475.498		3.77246	88	86.795	61.861	69.642	219.447	114.235	240.307		3.77246	88	306.15	115	161.282	121.356	63.506	51.563
190	3.79242	89	0.394	1.346	0.356	1.15	0.25	0.856			3.79242	89	3.698	5.247	4.614	4.799	4.168	6.607		3.79242	89	259.585	463.057	385.131	434.025	407.247	472.731		3.79242	89	95.82	62.251	80.492	223.064	120.241	263.09		3.79242	89	309.873	112.99	159.966	124.961	65.218	54.69
191	3.81238	90	0.27	1.377	0.429	1.288	0.282	1.091			3.81238	90	3.784	5.195	4.615	4.838	4.113	6.621		3.81238	90	259.537	460.218	386.772	433.337	404.258	474.88		3.81238	90	83.797	55.198	60.045	237.507	107.227	265.198		3.81238	90	304.304	110.204	159.397	123.317	64.099	53.094
192	3.83234	91	0.268	1.337	0.307	1.251	0.308	1.324			3.83234	91	3.739	5.276	4.633	4.745	4.107	6.523		3.83234	91	258.685	465.769	388.951	430.056	407.557	472.719		3.83234	91	93.214	53.123	64.554	212.111	94.157	237.899		3.83234	91	300.009	113.546	156.347	125.029	64.909	52.919
193	3.8523	92	0.38	1.354	0.43	1.187	0.292	1.069			3.8523	92	3.753	5.209	4.669	4.784	4.149	6.592		3.8523	92	260.965	464.662	389.065	428.91	408.092	473.936		3.8523	92	97.332	53.814	68.983	236.572	114.992	263.056		3.8523	92	314.639	120.059	158.106	126.627	61.144	50.287
194	3.87226	93	0.374	1.188	0.76	1.265	0.331	1.242			3.87226	93	3.664	5.223	4.652	4.727	4.146	6.564		3.87226	93	257.794	459.382	381.704	426.56	407.927	476.91		3.87226	93	85.609	61.177	87	206.097	99.783	269.785		3.87226	93	306.436	116.789	149.857	128.348	64.794	54.074
195	3.89222	94	0.271	1.276	0.487	1.267	0.316	1.208			3.89222	94	3.73	5.207	4.614	4.849	4.191	6.577		3.89222	94	257.813	458.918	386.511	432.548	409.883	474.924		3.89222	94	81.995	59.302	78.743	228.713	91.208	244.375		3.89222	94	300.362	113.415	158.63	120.034	65.311	49.126
196	3.91218	95	0.22	1.31	0.512	1.057	0.168	1.154			3.91218	95	3.748	5.23	4.676	4.843	4.136	6.614		3.91218	95	258.912	466.995	388.26	431.274	407.21	477.209		3.91218	95	87.939	76.136	95.932	222.097	107.479	206.404		3.91218	95	302.551	117.821	163.073	116.248	64.244	51.424
197	3.93214	96	0.312	1.173	0.485	1.481	0.367	1.335			3.93214	96	3.709	5.245	4.591	4.836	4.194	6.512		3.93214	96	257.66	462.396	386.017	431.124	410.475	472.238		3.93214	96	78.232	51.923	80.484	203.61	98.788	245.813		3.93214	96	307.774	120.563	157.567	129.163	67.065	53.868
198	3.9521	97	0.315	1.443	0.609	1.02	0.376	1.42			3.9521	97	3.727	5.174	4.625	4.812	4.168	6.532		3.9521	97	257.764	461.744	387.833	430.939	406.079	471.71		3.9521	97	95.4	65.614	95.071	216.572	104.909	222.859		3.9521	97	301.758	114.007	163.343	129.4	64.127	55.17
199	3.97206	98	0.229	1.275	0.451	1.156	0.342	1.301			3.97206	98	3.754	5.249	4.647	4.826	4.132	6.573		3.97206	98	258.962	461.87	389.772	435.615	404.579	474.886		3.97206	98	97.543	83.106	75.775	219.74	112.282	228.797		3.97206	98	304.543	115.316	160.215	127.102	67.633	54.324
200	3.99202	99	0.332	1.258	0.435	0.988	0.321	1.202			3.99202	99	3.763	5.234	4.653	4.805	4.154	6.483		3.99202	99	259.387 1	457.503	386.571	432.722	407.325	470.326		3.99202	99	2.323	62.947	77.789	241.411	118.266	228.529		3.99202	99	304.987	108.778	161.806	119.064	60.994	57.313
201	4.01198	0	0.329	1.279	0.519	1.134	0.356	1.256			4.01198	0	3.766	5.262	4.652	4.857	4.193	6.576		4.01198	0	260.085 1	465.201	386.524	433.527	410.856	475.827		4.01198	0	3.579	76.506	54.403	226.106	94.102	244.008		4.01198	0	310.322	110.078	151.795	117.201	65.047	50.059
202	4.03194	1	0.224	1.323	0.514	1.015	0.164	1.22			4.03194	1	3.779	5.237	4.615	4.763	4.131	6.57		4.03194	1	259.129 1	462.444	393.744	433.392	408.306	471.499		4.03194	1	9.995	60.612	67.24	194.881	118.365	243.476		4.03194	1	301.726	111.794	156.163	121.398	70.118	52.088
203	4.0519	2	0.324	1.325	0.375	1.008	0.351	1.07			4.0519	2	3.822	5.249	4.656	4.697	4.125	6.547		4.0519	2	261.874	461.919	390.57	429.432	405.75	472.763		4.0519	2	93.247	85.499	79.258	185.925	103.233	221.444		4.0519	2	305.929	111.873	161.493	126.617	66.196	53.546
204	4.07186	3	0.308	1.304	0.457	1.228	0.28	1.29			4.07186	3	3.738	5.295	4.588	4.695	4.163	6.523		4.07186	3	258.653 1	463.782	384.939	423.23	406.481	473.167		4.07186	3	6.223	88.649	69.611	189.855	136.12	249.75		4.07186	3	308.958	110.369	153.777	131.167	66.698	53.729
205	4.09182	4	0.211	1.306	0.487	1.212	0.234	0.921			4.09182	4	3.799	5.179	4.645	4.609	4.139	6.578		4.09182	4	261.767	463.485	387.216	426.803	404.196	476.096		4.09182	4	78.77	66.917	73.505	163.307	129.841	278.35		4.09182	4	306.61	108.61	165.077	128.385	63.705	54.008
206	4.11178	5	0.292	1.146	0.416	1.136	0.374	1.392			4.11178	5	3.777	5.276	4.589	4.612	4.115	6.48		4.11178	5	261.078	461.971	382.883	423.181	406.82	474.397		4.11178	5	96.513	77.928	60.581	184.864	114.445	248.588		4.11178	5	309.035	112.324	152.663	129.921	66.391	51.766
207	4.13174	6	0.331	1.144	0.309	1.124	0.245	1.297			4.13174	6	3.725	5.279	4.569	4.744	4.138	6.565		4.13174	6	260.065	466.432	387.262	428.787	405.072	475.383		4.13174	6	89.913	72.143	64.809	195.607	125.355	256.646		4.13174	6	309.819	113.702	159.257	127.603	69.651	51.496
208	4.1517	7	0.338	1.234	0.682	1.085	0.291	1.16			4.1517	7	3.778	5.19	4.718	4.62	4.186	6.539		4.1517	7	259.385	460.577	393.656	426.648	408.689	471.779		4.1517	7	88.115	56.899	66.267	171.803	104.368	260.763		4.1517	7	302.715	105.071	154.925	124.007	64.01	55.878
209	4.17166	8	0.199	1.273	0.806	1.136	0.216	1.132			4.17166	8	3.765	5.165	4.694	4.621	4.109	6.706		4.17166	8	259.563	460.101	388.906	426.509	403.454	479.83		4.17166	8	81.345	51.656	91.637	167.768	122.371	264.12		4.17166	8	305.444	108.098	156.375	126.049	64.948	55.181
210	4.19162	9	0.251	1.225	0.376	1.173	0.232	1.465			4.19162	9	3.77	5.236	4.652	4.733	4.062	6.422		4.19162	9	258.639	464.531	391.955	427.254	400.62	471.932		4.19162	9	93.75	74.238	83.412	173.843	111.431	256.949		4.19162	9	302.36	115.934	163.035	130.32	66.357	47.351
211	4.21158	10	0.216	1.241	0.489	1.249	0.335	1.183			4.21158	10	3.763	5.183	4.648	4.813	4.137	6.54		4.21158	10	259.475 1	463.675	390.941	430.186	406.453	473.707		4.21158	10	1.679	61.88	71.756	173.191	101.914	237.793		4.21158	10	308.567	121.779	153.085	120.926	64.681	55.652
212	4.23154	11	0.172	1.156	0.472	1.205	0.309	1.083			4.23154	11	3.773	5.237	4.614	4.645	4.108	6.525		4.23154	11	259.248	462.507	389.392	422.916	404.791	472.638		4.23154	11	90.348	65.266	95.352	166.566	134.848	230.044		4.23154	11	304.696	114.125	160.684	127.03	65.867	54.956
213	4.2515	12	0.255	1.157	0.603	1.132	0.235	1.16			4.2515	12	3.77	5.301	4.622	4.742	4.113	6.538		4.2515	12	261.536	467.169	391.136	430.185	405.377	476.281		4.2515	12	87.699	54.749	59.104	212.505	128.203	250.011		4.2515	12	311.587	114.581	161.149	125.719	63.562	51.027
214	4.27146	13	0.257	1.327	0.636	1.314	0.517	1.31			4.27146	13	3.795	5.199	4.708	4.664	4.136	6.529		4.27146	13	260.552	460.65	389.244	427.754	404.488	475.483		4.27146	13	99.434	50.321	63.492	182.001	114.028	242.162		4.27146	13	304.308	113.695	158.794	129.777	64.24	53.683
215	4.29142	14	0.348	1.126	0.687	1.316	0.304	1.388			4.29142	14	3.753	5.212	4.685	4.669	4.161	6.521		4.29142	14	259.376 1	461.596	392.05	421.673	406.404	475.125		4.29142	14	8.811	85.69	75.118	167.473	98.199	288.424		4.29142	14	307.75	115.509	159.485	131.667	63.665	53.362
216	4.31138	15	0.281	1.021	0.59	1.234	0.31	1.282			4.31138	15	3.763	5.206	4.665	4.658	4.181	6.57		4.31138	15	261.641	460.957	389.855	425.962	408.225	471.99		4.31138	15	94.61	83.765	43.662	177.185	106.831	249.807		4.31138	15	309.186	113.275	160.777	125.106	65.353	55.967
217	4.33134	16	0.264	1.215	0.655	1.245	0.266	1.262			4.33134	16	3.756	5.183	4.59	4.71	4.144	6.476		4.33134	16	261.716	461.716	393.544	428.025	407.397	474.638		4.33134	16	94.244	88.088	71.559	186.278	113.276	239.878		4.33134	16	311.426	109.961	149.832	125.996	68.11	50.736
218	4.3513	17	0.229	1.32	0.642	1.273	0.287	1.291			4.3513	17	3.724	5.169	4.653	4.699	4.147	6.61		4.3513	17	259.946	463.397	391.136	428.973	405.887	474.819		4.3513	17	94.429	81.893	98.849	223.72	120.017	237.603		4.3513	17	306.538	118.873	166.508	124.74	65.048	52.472
219	4.37126	18	0.279	1.273	0.554	1.166	0.314	1.364			4.37126	18	3.773	5.199	4.636	4.711	4.113	6.518		4.37126	18	260.031 1	465.059	386.897	430.004	402.323	472.372		4.37126	18	1.05	63.819	72.528	200.151	94.484	231.306		4.37126	18	303.644	113.44	159.948	127.857	64.699	54.669
220	4.39122	19	0.174	1.424	0.754	1.46	0.242	1.216			4.39122	19	3.782	5.182	4.665	4.59	4.142	6.539		4.39122	19	261.421 1	461.72	388.49	421.656	406.643	473.76		4.39122	19	1.255	74.089	74.499	113.014	132.689	233.512		4.39122	19	305.834	116.532	163.688	133.408	66.278	54.09
221	4.41118	20	0.216	1.215	0.613	1.155	0.286	1.359			4.41118	20	3.777	5.274	4.63	4.749	4.083	6.543		4.41118	20	260.249	463.955	391.494	432.997	401.221	474.474		4.41118	20	92.17	70.788	78.004	157.569	123.424	252.581		4.41118	20	305.539	111.124	156.933	124.675	63.142	52.809
222	4.43114	21	0.284	1.376	0.48	1.442	0.246	1.327			4.43114	21	3.821	5.227	4.674	4.663	4.147	6.554		4.43114	21	261.029 1	464.261	391.121	422.925	408.454	473.134		4.43114	21	1.38	74.475	69.522	116.243	145.302	242.02		4.43114	21	308.493	119.739	154.094	133.642	68.911	55.682
223	4.4511	22	0.309	1.245	0.442	1.331	0.183	1.273			4.4511	22	3.73	5.234	4.62	4.675	4.138	6.43		4.4511	22	258.44	462.712	390.034	420.613	407.306	472.469		4.4511	22	93.995	67.104	77.489	124.521	132.718	241.698		4.4511	22	304.876	115.83	162.512	138.748	68.711	52.963
224	4.47106	23	0.25	1.112	0.651	1.089	0.317	1.003			4.47106	23	3.764	5.23	4.655	4.745	4.142	6.664		4.47106	23	262.095 1	461.78	393.83	427.838	404.212	473.13		4.47106	23	7.858	72.908	69.569	169.803	132.043	246.958		4.47106	23	305.732	115.493	152.732	136.569	61.136	52.828
225	4.49102	24	0.154	1.113	0.583	1.306	0.353	1.253			4.49102	24	3.759	5.266	4.657	4.701	4.148	6.607		4.49102	24	258.358 1	462.397	392.657	422.205	406.039	474.246		4.49102	24	10.192	67.852	55.906	152.637	133.732	291.506		4.49102	24	302.927	117.67	156.02	134.56	62.23	53.053
226	4.51098	25	0.297	1.239	0.676	1.371	0.343	1.257			4.51098	25	3.782	5.252	4.709	4.746	4.16	6.468		4.51098	25	260.788	465.049	392.818	428.867	408.503	471.605		4.51098	25	89.629	76.038	76.992	138.056	115.696	227.782		4.51098	25	306.545	116.669	161.211	129.591	67.311	52.586
227	4.53094	26	0.273	1.16	0.66	1.401	0.233	1.269			4.53094	26	3.774	5.18	4.653	4.73	4.109	6.563		4.53094	26	258.430 1	455.568	389.064	429.615	406.066	475.877		4.53094	26	17.942	78.119	79.194	165.084	139.602	243.902		4.53094	26	302.575	112.935	162.545	132.498	64.456	52.062
228	4.5509	27	0.267	1.394	0.542	1.538	0.267	1.37			4.5509	27	3.721	5.208	4.639	4.773	4.166	6.562		4.5509	27	259.651 1	463.74	384.682	428.577	409.694	476.233		4.5509	27	1.52	77.359	103.694	150.413	129.126	242.978		4.5509	27	302.121	117.575	158.309	129.943	67.803	56.935
229	4.57086	28	0.204	1.401	0.49	1.701	0.438	1.254			4.57086	28	3.809	5.161	4.635	4.733	4.157	6.623		4.57086	28	261.624	460.502	386.781	429.632	406.885	479.439		4.57086	28	95.816	73.946	112.913	144.889	112.569	254.884		4.57086	28	306.623	120.015	158.218	133.548	60.795	56.702
230	4.59082	29	0.236	1.437	0.74	1.238	0.197	1.37			4.59082	29	3.764	5.142	4.674	4.614	4.147	6.458		4.59082	29	261.139	462.726	384.402	426.182	408.333	471.142		4.59082	29	96.676	77.672	97.773	131.442	124.322	228.461		4.59082	29	301.337	114.731	154.39	127.767	68.604	54.89
231	4.61078	30	0.344	1.528	0.381	1.393	0.175	1.195			4.61078	30	3.738	5.1	4.621	4.564	4.13	6.491		4.61078	30	259.554 1	461.928	384.58	423.642	407.689	474.44		4.61078	30	0.302	84.576	97.041	142.114	95.91	234.48		4.61078	30	306.71	122.546	164.849	134.241	65.009	51.844
232	4.63074	31	0.253	1.141	0.523	1.641	0.421	1.377			4.63074	31	3.793	5.197	4.696	4.727	4.139	6.569		4.63074	31	262.014 1	459.042	388.702	430.943	407.05	475.569		4.63074	31	3.331	60.129	83.187	125.259	136.46	253.878		4.63074	31	308.209	119.161	164.613	130.743	62.657	52.216
233	4.6507	32	0.195	1.537	0.547	1.341	0.196	1.141			4.6507	32	3.773	5.136	4.669	4.595	4.088	6.519		4.6507	32	260.545 1	465.225	386.362	425.86	404.072	474.225		4.6507	32	9.212	58.689	85.5	140.642	132.944	241.823		4.6507	32	307.461	124.301	158.677	127.505	69.216	54.444
234	4.67066	33	0.3	1.227	0.696	1.325	0.209	1.182			4.67066	33	3.792	5.224	4.661	4.667	4.088	6.595		4.67066	33	260.725 1	462.828	391.109	429.827	404.379	475.307		4.67066	33	4.77	72.507	86.696	147.429	137.619	263.113		4.67066	33	313.104	113.275	154.476	130.518	68.341	52.788
235	4.69062	34	0.374	1.286	0.697	1.468	0.28	1.138			4.69062	34	3.837	5.23	4.659	4.722	4.168	6.547		4.69062	34	263.005 1	463.891	385.745	429.88	408.747	473.036		4.69062	34	2.764	51.529	74.596	158.364	131.848	258.603		4.69062	34	308.277	107.744	162.651	131.622	65.583	52.392
236	4.71058	35	0.272	1.297	0.662	1.307	0.224	1.1			4.71058	35	3.759	5.208	4.617	4.692	4.145	6.592		4.71058	35	259.64	460.736	383.395	430.427	408.011	475.791		4.71058	35	70.854	49.981	56.433	157.009	123.986	257.637		4.71058	35	309.868	118.246	151.383	131.81	67.953	53.11
237	4.73054	36	0.243	1.276	0.806	1.466	0.351	1.171			4.73054	36	3.799	5.252	4.635	4.616	4.15	6.522		4.73054	36	261.813	465.884	384.099	428.236	405.675	470.224		4.73054	36	91.35	62.727	73.883	146.106	128.976	251.557		4.73054	36	306.939	115.514	154.35	128.724	73.6	53.33
238	4.7505	37	0.165	1.22	0.608	1.585	0.319	1.151			4.7505	37	3.758	5.196	4.683	4.58	4.137	6.565		4.7505	37	258.426	459.845	385.684	427.111	408.481	475.576		4.7505	37	87.304	56.626	83.869	121.819	126.402	255.902		4.7505	37	301.659	114.127	157.09	132.406	67.645	54.321
239	4.77046	38	0.329	1.104	0.686	1.428	0.205	1.275			4.77046	38	3.773	5.241	4.622	4.721	4.113	6.561		4.77046	38	260.023	461.045	381.399	425.033	405.029	475.574		4.77046	38	76.981	63.078	68.995	153.369	131.889	250.613		4.77046	38	307.786	111.976	154.072	138.097	67.935	50.302
240	4.79042	39	0.281	1.261	0.681	1.45	0.29	1.349			4.79042	39	3.787	5.243	4.696	4.674	4.154	6.519		4.79042	39	262.714	462.62	388.413	429.289	406.035	474.42		4.79042	39	80.31	56.778	77.1	147.488	147.695	241.42		4.79042	39	311.918	111.939	156.852	130.534	61.715	55.739
241	4.81038	40	0.183	1.231	0.631	1.329	0.242	1.074			4.81038	40	3.796	5.222	4.621	4.653	4.068	6.539		4.81038	40	261.094	459.275	383.884	421.905	402.318	472.143		4.81038	40	88.204	57.382	72.35	133.769	120.146	257.554		4.81038	40	305.664	113.966	156.829	138.47	68.702	54.57
242	4.83034	41	0.234	1.163	0.579	1.314	0.23	1.167			4.83034	41	3.755	5.228	4.625	4.577	4.1	6.548		4.83034	41	261.13	461.125	387.78	427.419	406.187	471.817		4.83034	41	84.762	62.094	79.14	129.834	136.8	239.952		4.83034	41	307.358	111.639	156.319	135.752	69.174	53.078
243	4.8503	42	0.19	1.223	0.553	1.227	0.234	1.085			4.8503	42	3.742	5.195	4.644	4.706	4.16	6.617		4.8503	42	260.402	462.213	386.093	429.102	408.498	475.774		4.8503	42	80.2	69.389	73.572	112.926	139.179	225.113		4.8503	42	307.408	112.307	155.909	123.144	63.249	54.316
244	4.87026	43	0.18	1.113	0.514	1.431	0.244	1.34			4.87026	43	3.715	5.301	4.612	4.682	4.165	6.496		4.87026	43	257.509	464.7	384.015	429.475	409.982	469.762		4.87026	43	85.348	65.688	71.323	129.9	129.147	232.681		4.87026	43	298.829	111.244	160.296	129.054	64.239	52.316
245	4.89022	44	0.163	0.98	0.717	1.601	0.155	1.094			4.89022	44	3.751	5.248	4.638	4.583	4.123	6.576		4.89022	44	259.786	463.139	384.274	425.895	405.646	472.381		4.89022	44	81.499	50.66	60.236	139.602	117.483	226.419		4.89022	44	306.316	112.316	153.66	128.821	64.365	54.633
246	4.91018	45	0.194	1.21	0.712	1.732	0.237	1.058			4.91018	45	3.77	5.246	4.704	4.713	4.149	6.561		4.91018	45	262.753	463.46	389.993	427.032	406.981	470.57		4.91018	45	85.733	48.212	66.614	137.699	130.898	258.133		4.91018	45	306.995	121.836	157.478	134.719	67.457	53.059
247	4.93014	46	0.297	1.162	0.715	1.407	0.184	1.355			4.93014	46	3.816	5.206	4.625	4.682	4.171	6.59		4.93014	46	262.248	459.406	384.418	429.084	408.278	474.406		4.93014	46	79.969	53.71	72.482	115.859	129.759	256.644		4.93014	46	306.829	116.158	156.419	128.392	66.184	55.333
248	4.9501	47	0.308	1.235	0.757	1.249	0.354	1.215			4.9501	47	3.766	5.166	4.671	4.746	4.096	6.717		4.9501	47	260.118	462.639	382.357	432.015	405.35	479.42		4.9501	47	84.256	65.874	95.622	123.512	119.25	222.145		4.9501	47	304.115	119.841	157.496	128.192	63.88	55.238
249	4.97006	48	0.284	1.209	0.683	1.494	0.356	1.429			4.97006	48	3.753	5.228	4.652	4.723	4.165	6.485		4.97006	48	258.892	460.211	384.564	426.917	408.232	472.934		4.97006	48	80.859	63.826	80.066	107.232	125.026	234.75		4.97006	48	304.145	116.709	158.992	130.624	63.038	54.322
250	4.99002	49	0.255	1.108	0.687	1.35	0.277	1.088			4.99002	49	3.774	5.227	4.682	4.669	4.095	6.465		4.99002	49	259.746	461.736	388.485	425.565	403.114	472.669		4.99002	49	83.29	53.573	67.843	112.615	135.769	250.68		4.99002	49	301.449	113.253	152.66	130.457	68.05	56.214
251	5.00998	50	0.17	1.189	0.524	1.484	0.335	1.396			5.00998	50	3.774	5.218	4.628	4.694	4.102	6.593		5.00998	50	261.164	460.538	385.03	423.289	403.402	474.217		5.00998	50	83.204	71.494	88.309	113.497	112.713	252.851		5.00998	50	305.837	104.349	154.969	137.2	63.122	55.988
252	5.02994	51	0.399	1.281	0.517	1.449	0.271	1.121			5.02994	51	3.692	5.214	4.636	4.738	4.135	6.487		5.02994	51	256.884	459.083	385.811	429.766	408.31	471.23		5.02994	51	75.43	81.069	74.424	101.3	96.112	235.417		5.02994	51	307.319	113.483	152.975	129.48	63.556	52.733
253	5.0499	52	0.365	1.186	0.395	1.537	0.316	1.318			5.0499	52	3.723	5.233	4.652	4.684	4.14	6.525		5.0499	52	258.111	463.451	391.086	427.629	408.018	472.951		5.0499	52	86.004	63.616	86.423	130.393	139.814	244.806		5.0499	52	304.353	119.44	159.809	128.216	64.02	53.455
254	5.06986	53	0.35	1.169	0.71	1.581	0.373	1.13			5.06986	53	3.715	5.224	4.624	4.721	4.157	6.602		5.06986	53	260.109 1	459.538	384.524	430.823	408.703	472.058		5.06986	53	4.091	62.4	79.142	115.248	117.027	260.237		5.06986	53	308.813	116.338	157.963	133.37	61.56	53.383
255	5.08982	54	0.283	1.135	0.492	1.264	0.276	1.315			5.08982	54	3.728	5.249	4.543	4.673	4.123	6.551		5.08982	54	260.251	462.92	385.227	429.143	405.55	472.607		5.08982	54	99.759	55.263	85.217	133.725	124.621	264.097		5.08982	54	308.446	116.847	157.768	127.385	68.23	54.398
256	5.10978	55	0.342	1.431	0.457	1.451	0.313	1.12			5.10978	55	3.755	5.167	4.64	4.625	4.171	6.538		5.10978	55	260.672	463.377	391.788	427.139	409.227	472.892		5.10978	55	97.524	61.332	87.991	117.933	76.359	257.833		5.10978	55	310.431	116.481	159.762	132.367	67.838	57.823
257	5.12974	56	0.309	1.275	0.63	1.376	0.28	1.215			5.12974	56	3.74	5.219	4.615	4.691	4.132	6.517		5.12974	56	258.3	463.253	386.663	425.741	409.567	472.973		5.12974	56	92.873	48.954	71.48	131.133	120.036	268.189		5.12974	56	304.734	117.253	155.819	130.184	67.321	55.408
258	5.1497	57	0.26	1.215	0.594	1.484	0.233	1.258			5.1497	57	3.727	5.296	4.623	4.702	4.109	6.59		5.1497	57	258.761	464.613	390.412	433.166	407.429	477.55		5.1497	57	82.091	36.566	74.105	142.731	108.306	226.207		5.1497	57	305.468	113.064	160.534	130.909	67.506	51.538
259	5.16966	58	0.195	1.124	0.539	1.476	0.163	1.003			5.16966	58	3.799	5.217	4.59	4.62	4.133	6.545		5.16966	58	260.045	461.781	381.687	423.539	407.748	473.687		5.16966	58	86.108	31.04	62.729	119.642	125.258	237.005		5.16966	58	304.534	117.778	156.796	130.357	65.386	56.501
260	5.18962	59	0.212	1.271	0.654	1.53	0.2	1.136			5.18962	59	3.754	5.226	4.576	4.627	4.069	6.567		5.18962	59	261.728	461.47	382.024	423.421	402.356	473.34		5.18962	59	78.597	57.391	82.274	126.22	126.451	280.294		5.18962	59	304.436	108.624	152.044	131.31	68.749	55.288
261	5.20958	60	0.323	1.355	0.689	1.616	0.294	1.139			5.20958	60	3.739	5.139	4.654	4.668	4.163	6.47		5.20958	60	260.005	457.407	386.363	426.807	408.788	471.537		5.20958	60	93.41	54.578	67.598	127.217	111.925	238.108		5.20958	60	306.599	112.752	160.781	131.671	64.621	52.56
262	5.22954	61	0.275	1.174	0.75	1.54	0.232	1.152			5.22954	61	3.749	5.219	4.623	4.658	4.176	6.499		5.22954	61	259.04	458.586	386.148	424.429	407.79	472.569		5.22954	61	90.29	69.792	74.992	120.009	131.848	244.964		5.22954	61	302.866	109.934	152.292	126.717	65.301	55.303
263	5.2495	62	0.298	1.214	0.455	1.438	0.267	1.179			5.2495	62	3.715	5.246	4.579	4.614	4.143	6.534		5.2495	62	259.167	464.79	385.051	422.575	403.834	471.831		5.2495	62	86.758	76.556	86.806	138.935	150.57	246.674		5.2495	62	307.421	121.407	157.477	131.248	66.828	53.026
264	5.26946	63	0.221	1.144	0.803	1.413	0.211	1.188			5.26946	63	3.699	5.211	4.664	4.703	4.113	6.627		5.26946	63	259.708	460.641	382.978	425.814	406.821	477.371		5.26946	63	76.868	66.344	104.414	131.86	135.797	271.024		5.26946	63	304.798	119.266	152.716	137.093	64.434	52.977
265	5.28942	64	0.203	1.104	0.554	1.275	0.219	0.884			5.28942	64	3.747	5.171	4.689	4.743	4.086	6.522		5.28942	64	259.983	459.351	385.719	430	401.204	471.357		5.28942	64	76.059	62.96	83.933	146.601	140.034	257.465		5.28942	64	305.048	109.365	159.842	130.839	71.251	52.659
266	5.30938	65	0.209	1.186	0.677	1.658	0.206	0.946			5.30938	65	3.745	5.178	4.666	4.656	4.166	6.5		5.30938	65	259.664	461.246	387.373	427.515	408.33	470.779		5.30938	65	83.22	57.831	82.976	134.487	114.586	256.781		5.30938	65	303.774	118.042	159.68	131.186	64.53	52.253
267	5.32934	66	0.323	1.321	0.529	1.595	0.294	1.137			5.32934	66	3.72	5.152	4.636	4.686	4.135	6.494		5.32934	66	257.773	459.745	386.985	425.673	405.934	470.514		5.32934	66	94.474	84.133	76.936	124.086	118.9	243.215		5.32934	66	303.914	117.143	157.189	131.787	65.06	56.895
268	5.3493	67	0.224	1.24	0.855	1.553	0.409	1.196			5.3493	67	3.787	5.211	4.543	4.656	4.138	6.588		5.3493	67	261.475	460.837	380.275	426.331	406.105	477.592		5.3493	67	96.401	74.818	66.431	125.667	109.577	230.305		5.3493	67	307.221	111.046	146.949	136.462	62.614	54.029
269	5.36926	68	0.402	1.256	0.757	1.754	0.193	1.156			5.36926	68	3.736	5.29	4.651	4.601	4.119	6.497		5.36926	68	260.392	464.183	380.183	424.99	406.029	470.114		5.36926	68	85.366	55.052	82.45	120.984	102.589	219.024		5.36926	68	307.912	115.976	147.366	135.812	65.363	56.597
270	5.38922	69	0.427	1.244	0.592	1.456	0.457	1.24			5.38922	69	3.674	5.217	4.687	4.704	4.132	6.468		5.38922	69	258.59	459.777	384.489	427.481	407.116	474.162		5.38922	69	95.369	68.329	71.866	154.051	128.077	240.74		5.38922	69	308.264	120.979	158.402	130.974	62.1	53.897
271	5.40918	70	0.405	1.431	0.571	1.551	0.401	1.224			5.40918	70	3.711	5.155	4.643	4.703	4.134	6.607		5.40918	70	258.669	459.041	382.502	428.222	404.592	477.334		5.40918	70	87.069	73.996	86.474	168.293	113.574	230.857		5.40918	70	305.534	105.981	148.973	134.075	65.587	57.123
272	5.42914	71	0.417	1.505	0.819	1.69	0.393	1.083			5.42914	71	3.705	5.217	4.658	4.728	4.151	6.507		5.42914	71	257.948	463.741	388.287	430.656	408.113	470.963		5.42914	71	93.991	84.594	65.88	153.853	85.81	218.132		5.42914	71	304.1	122.576	159.89	132.503	60.62	53.768
273	5.4491	72	0.409	1.468	0.837	1.477	0.327	1.367			5.4491	72	3.691	5.115	4.682	4.682	4.13	6.605		5.4491	72	260.231 1	461.308	378.729	430.899	406.762	473.235		5.4491	72	1.844	69.525	90.783	156.063	112.711	259.25		5.4491	72	311.527	122.534	137.647	126.715	67.797	54.848
274	5.46906	73	0.269	1.379	0.83	1.479	0.293	1.044			5.46906	73	3.707	5.176	4.629	4.698	4.083	6.476		5.46906	73	258.881	461.151	386.462	428.486	405.027	472.237		5.46906	73	76.771	56.855	84.157	136.883	123.495	223.949		5.46906	73	308.067	113.926	158.405	130.809	68.232	52.171
275	5.48902	74	0.377	1.315	0.765	1.516	0.178	0.994			5.48902	74	3.692	5.245	4.548	4.604	4.137	6.638		5.48902	74	260.28	464.17	380.697	423.999	407.358	474.893		5.48902	74	92.518	48.986	52.728	123.222	126.106	246.129		5.48902	74	308.296	113.767	151.972	128.042	67.981	54.42
276	5.50898	75	0.325	1.22	0.721	1.467	0.393	1.176			5.50898	75	3.774	5.234	4.542	4.666	4.176	6.511		5.50898	75	261.436	460.758	383.73	427.73	408.708	472.102		5.50898	75	88.858	64.788	57.267	137.452	105.19	228.906		5.50898	75	311.215	115.762	148.321	128.925	61.78	53.913
277	5.52894	76	0.24	1.169	0.833	1.426	0.293	1.149			5.52894	76	3.757	5.26	4.571	4.752	4.077	6.628		5.52894	76	260.163	462.448	380.266	426.279	404.497	472.576		5.52894	76	82.175	72.96	65.628	127.648	116.128	242.491		5.52894	76	306.7	112.926	150.294	134.685	70.778	52.406
278	5.5489	77	0.15	1.203	0.546	1.351	0.31	1.039			5.5489	77	3.734	5.246	4.69	4.726	4.148	6.472		5.5489	77	259.278	461.715	385.365	427.258	405.425	471.307		5.5489	77	72.863	66.799	68.136	138.313	111.529	207.172		5.5489	77	302.383	112.241	166.295	124.492	61.999	54.853
279	5.56886	78	0.198	1.277	0.491	1.541	0.282	1.151			5.56886	78	3.752	5.224	4.662	4.736	4.158	6.526		5.56886	78	260.83	460.879	390.138	427.695	408.021	476.332		5.56886	78	90.085	43.354	69.345	145.22	86.469	218.979		5.56886	78	306.711	117.469	164.314	128.306	61.846	57.092
280	5.58882	79	0.161	1.147	0.631	1.591	0.386	1.126			5.58882	79	3.725	5.186	4.688	4.715	4.117	6.564		5.58882	79	259.416	461.412	384.389	430.54	405.177	475.654		5.58882	79	95.718	42.353	72.218	122.328	105.892	203.343		5.58882	79	305.117	116.854	160.178	127.882	62.76	52.549
281	5.60878	80	0.231	1.087	0.671	1.454	0.39	1.088			5.60878	80	3.723	5.242	4.654	4.619	4.118	6.659		5.60878	80	258.668	463.775	386.976	422.624	403.351	477.021		5.60878	80	77.958	62.941	71.08	131.639	88.418	247.758		5.60878	80	307.915	120.882	160.027	137.049	67.873	56.779
282	5.62874	81	0.236	1.11	0.652	1.322	0.413	1.128			5.62874	81	3.774	5.253	4.672	4.734	4.184	6.651		5.62874	81	260.348	461.487	384.108	426.699	407.853	478.452		5.62874	81	84.059	67.158	72.957	136.379	102.135	239.791		5.62874	81	302.71	113.68	158.318	127.091	63.265	53.813
283	5.6487	82	0.216	1.218	0.678	1.518	0.257	1.18			5.6487	82	3.744	5.194	4.639	4.65	4.128	6.544		5.6487	82	260.003	460.852	383.372	425.717	404.395	471.776		5.6487	82	81.166	67.761	78.098	153.209	116.603	222.893		5.6487	82	305.732	116.11	157.311	129.299	67.858	52.265
284	5.66866	83	0.218	1.112	0.565	1.519	0.193	1.221			5.66866	83	3.769	5.234	4.638	4.719	4.164	6.653		5.66866	83	260.617	461.888	389.074	428.923	406.773	473.811		5.66866	83	75.691	64.636	71.646	151.214	141.087	224.799		5.66866	83	302.978	113.856	160.746	130.89	67.802	57.856
285	5.68862	84	0.206	1.146	0.596	1.498	0.29	0.997			5.68862	84	3.763	5.257	4.685	4.66	4.133	6.525		5.68862	84	259.245	463.987	387.509	425.822	404.063	472.523		5.68862	84	80.563	55.078	86.639	136.749	115.848	270.939		5.68862	84	302.872	114.415	159.524	129.692	67.163	53.545
286	5.70858	85	0.41	1.324	0.671	1.718	0.455	1.037			5.70858	85	3.701	5.182	4.691	4.707	4.137	6.696		5.70858	85	260.272	460.716	386.573	426.169	407.629	477.151		5.70858	85	81.327	66.273	93.734	129.692	116.609	258.952		5.70858	85	309.946	115.494	155.442	134.902	64.038	52.723
287	5.72854	86	0.381	1.184	0.715	1.622	0.292	1.184			5.72854	86	3.696	5.209	4.593	4.712	4.165	6.622		5.72854	86	258.448	457.982	387.602	424.859	406.849	478.601		5.72854	86	81.123	43.398	84.05	112.59	110.716	247.933		5.72854	86	308.202	106.383	150.738	129.887	65.701	52.566
288	5.7485	87	0.22	1.167	0.568	1.35	0.209	1.212			5.7485	87	3.769	5.263	4.649	4.67	4.097	6.579		5.7485	87	260.876	460.828	384.65	422.032	400.836	477.71		5.7485	87	96.682	52.043	94.073	124.325	97.463	267.088		5.7485	87	305.586	114.177	154.81	130.051	68.607	54.061
289	5.76846	88	0.406	1.119	0.514	1.525	0.156	1.089			5.76846	88	3.694	5.328	4.63	4.709	4.098	6.604		5.76846	88	257.258	466.096	389.035	427.67	404.719	477.418		5.76846	88	75.208	54.944	110.527	148.212	103.201	252.447		5.76846	88	306.235	113.329	160.241	129.451	68.356	55.26
290	5.78842	89	0.363	1.33	0.493	1.236	0.301	1.047			5.78842	89	3.72	5.237	4.585	4.732	4.087	6.487		5.78842	89	259.349	462.717	386.18	430.419	404.788	474.628		5.78842	89	60.637	51.93	97.393	164.65	119.993	277.098		5.78842	89	308.037	116.731	155.538	123.164	66.629	52.79
291	5.80838	90	0.337	1.242	0.459	1.178	0.23	1.3			5.80838	90	3.738	5.13	4.61	4.751	4.139	6.585		5.80838	90	260.898	455.905	385.1	425.865	406.655	475.368		5.80838	90	68.222	47.449	98.403	193.397	136.208	264.703		5.80838	90	302.406	113.327	159.171	130.636	65.542	53.477
292	5.82834	91	0.252	1.212	0.695	1.177	0.191	1.151			5.82834	91	3.75	5.178	4.584	4.816	4.164	6.599		5.82834	91	259.533	458.664	384.001	428.454	407.138	474.847		5.82834	91	79.744	67.18	102.689	193.643	132.393	279.263		5.82834	91	306.913	117.305	157.61	123.222	66.423	57.601
293	5.8483	92	0.317	1.4	0.454	1.301	0.264	1.403			5.8483	92	3.733	5.184	4.597	4.721	4.111	6.581		5.8483	92	260.001	460.425	385.391	425.533	407.4	476.846		5.8483	92	66.366	64.104	97.879	186.977	126.304	247.122		5.8483	92	302.396	110.214	152.562	127.667	64.816	57.75
294	5.86826	93	0.297	1.363	0.741	1.041	0.151	1.013			5.86826	93	3.714	5.254	4.667	4.748	4.104	6.478		5.86826	93	258.938	463.453	389.348	427.211	405.586	473.319		5.86826	93	73.735	60.322	100.742	187.764	107.304	241.582		5.86826	93	303.398	118.789	157.559	126.586	66.304	54.842
295	5.88822	94	0.305	1.183	0.597	1.062	0.316	1.195			5.88822	94	3.754	5.261	4.634	4.789	4.182	6.553		5.88822	94	259.802	466.336	387.767	430.354	410.051	473.482		5.88822	94	78.086	52.058	82.149	202.1	99.898	245.515		5.88822	94	307.634	112.52	158.661	127.718	66.921	53.896
296	5.90818	95	0.163	1.188	0.516	1.092	0.253	1.421			5.90818	95	3.76	5.15	4.625	4.679	4.141	6.556		5.90818	95	260.476	458.926	387.163	423.302	405.594	472.267		5.90818	95	87.148	63.171	76.523	198.595	131.438	262.054		5.90818	95	305.431	112.711	151.428	129.261	61.381	50.222
297	5.92814	96	0.373	1.199	0.624	1.233	0.242	1.252			5.92814	96	3.681	5.207	4.624	4.812	4.126	6.567		5.92814	96	257.074	460.794	383.513	429.029	410.048	472.08		5.92814	96	87.673	51.22	82.58	196.295	125.815	224.275		5.92814	96	307.32	113.148	163.106	124.214	68.139	53.29
298	5.9481	97	0.21	1.179	0.473	1.164	0.386	1.507			5.9481	97	3.744	5.254	4.608	4.823	4.16	6.485		5.9481	97	258.629	462.508	388.702	428.765	405.975	470.053		5.9481	97	70.637	68.059	86.51	183.169	119.974	243.614		5.9481	97	301.79	110.354	167.744	122.197	62.145	50.799
299	5.96806	98	0.375	1.093	0.444	1.205	0.438	1.328			5.96806	98	3.683	5.227	4.608	4.703	4.123	6.431		5.96806	98	258.104	460.982	387.695	428.944	402.676	471.629		5.96806	98	69.92	46.188	91.309	217.484	130.019	257.271		5.96806	98	306.454	111.433	153.474	123.631	63.85	52.244
300	5.98802	99	0.388	1.279	0.481	1.193	0.289	1.157			5.98802	99	3.693	5.213	4.56	4.735	4.133	6.466		5.98802	99	259.305	462.151	382.79	425.983	406.656	471.935		5.98802	99	80.995	51.018	72.399	159.775	126.48	257.908		5.98802	99	309.82	117.332	161.232	116.63	66.734	56.665
301	6.00798	0	0.385	1.215	0.502	1.152	0.418	1.19			6.00798	0	3.709	5.218	4.568	4.867	4.18	6.525		6.00798	0	258.886	459.475	384.207	433.574	408.354	472.591		6.00798	0	68.911	40.788	92.172	211.57	93.516	258.949		6.00798	0	307.857	109.385	156.916	119.969	62.757	48.869
302	6.02794	1	0.363	1.247	0.448	1.134	0.332	1.162			6.02794	1	3.752	5.21	4.563	4.778	4.149	6.626		6.02794	1	261.889	460.975	386.912	430.567	407.87	472.659		6.02794	1	89.869	47.705	98.4	194.932	122.009	263.15		6.02794	1	316.196	114.564	158.983	123.645	63.499	54.096
303	6.0479	2	0.227	1.234	0.779	1.195	0.319	1.196			6.0479	2	3.783	5.205	4.656	4.718	4.149	6.503		6.0479	2	261.127	461.447	384.951	426.393	409.312	472.25		6.0479	2	82.182	54.823	118.794	183.764	99.142	254.134		6.0479	2	307.488	112.766	158.068	125.651	69.851	54.673
304	6.06786	3	0.357	1.165	0.542	1.171	0.378	1.241			6.06786	3	3.78	5.198	4.616	4.725	4.17	6.6		6.06786	3	261.545	463.58	384.149	427.165	405.476	472.049		6.06786	3	96.859	64.812	90.606	170.244	102.661	230.361		6.06786	3	310.881	115.55	156.736	129.919	62.804	52.896
305	6.08782	4	0.314	1.203	0.448	1.288	0.304	1.247			6.08782	4	3.741	5.281	4.694	4.693	4.134	6.592		6.08782	4	259.379	464.868	388.149	421.76	409.007	477.344		6.08782	4	71.042	52.259	108.307	159.263	124.705	274.831		6.08782	4	306.444	109.807	157.802	125.306	66.273	55.918
306	6.10778	5	0.344	1.285	0.501	1.291	0.324	1.146			6.10778	5	3.706	5.145	4.658	4.715	4.141	6.534		6.10778	5	258.471	459.237	387.205	427.576	406.616	472.097		6.10778	5	72.887	51.689	121.183	176.511	115.563	225.94		6.10778	5	301.928	115.218	156.168	131.395	63.644	51.633
307	6.12774	6	0.45	1.313	0.635	1.317	0.43	1.299			6.12774	6	3.704	5.147	4.637	4.649	4.14	6.571		6.12774	6	260.272	460.071	385.543	423.991	403.233	474.809		6.12774	6	88.156	63.417	87.829	159.989	128.111	253.892		6.12774	6	314.266	117.29	158.58	131.36	61.419	52.19
308	6.1477	7	0.132	1.28	0.603	1.242	0.417	1.2			6.1477	7	3.763	5.254	4.638	4.73	4.184	6.49		6.1477	7	262.07	461.565	384.147	425.476	406.896	471.639		6.1477	7	86.617	62.765	117.965	201.048	140.019	244.165		6.1477	7	308.179	110.681	154.431	131.862	61.532	53.815
309	6.16766	8	0.302	1.27	0.583	1.25	0.284	1.109			6.16766	8	3.734	5.209	4.688	4.838	4.153	6.55		6.16766	8	258.905	463.82	389.589	433.734	406.64	473.516		6.16766	8	77.269	49.657	116.898	213.527	148.267	256.8		6.16766	8	302.283	118.117	159.642	130.817	59.208	55.581
310	6.18762	9	0.372	1.304	0.729	1.233	0.481	1.179			6.18762	9	3.649	5.22	4.692	4.779	4.15	6.525		6.18762	9	257.7	466.968	384.126	432.172	407.045	474.468		6.18762	9	71.011	58.216	131.37	190.222	117.758	237.753		6.18762	9	302.1	113.711	162.611	126.663	62.715	51.3
311	6.20758	10	0.467	1.13	0.623	1.321	0.201	1.329			6.20758	10	3.7	5.172	4.679	4.71	4.15	6.432		6.20758	10	259.473	462.771	386.969	423.075	407.736	471.506		6.20758	10	85.586	40.492	116.037	164.122	112.502	255.011		6.20758	10	309.369	113.831	161.579	138.606	66.646	55.964
312	6.22754	11	0.402	1.152	0.506	1.603	0.324	1.056			6.22754	11	3.698	5.204	4.666	4.803	4.102	6.535		6.22754	11	259.131	465.734	386.832	422.534	403.656	473.232		6.22754	11	70.596	44.69	120.578	136.743	124.34	255.229		6.22754	11	303.759	117.296	158.56	141.179	66.58	55.044
313	6.2475	12	0.236	1.107	0.395	1.526	0.385	1.242			6.2475	12	3.763	5.178	4.612	4.74	4.163	6.425		6.2475	12	259.179	457.243	385.702	425.533	409.768	466.63		6.2475	12	86.715	41.356	101.863	140.268	119.792	248.472		6.2475	12	301.418	112.205	159.791	138.957	67.257	57.982
314	6.26747	13	0.435	1.312	0.569	1.549	0.325	1.314			6.26747	13	3.658	5.191	4.692	4.685	4.154	6.374		6.26747	13	259.406	461.551	389.598	425.225	406.733	465.987		6.26747	13	69.583	67.123	93.725	138.608	129.132	265.301		6.26747	13	309.281	119.937	156.667	141.979	72.682	52.201
315	6.28743	14	0.555	1.324	0.362	1.567	0.36	1.138			6.28743	14	3.637	5.169	4.584	4.823	4.108	6.442		6.28743	14	257.618	457.963	384.818	422.968	404.851	468.498		6.28743	14	68.607	53.825	94.753	142.269	125.892	254.844		6.28743	14	305.74	113.263	156.663	139.417	65.103	52.594
316	6.30739	15	0.353	1.414	0.352	1.341	0.226	1.145			6.30739	15	3.705	5.136	4.662	4.617	4.085	6.472		6.30739	15	260.207	462.933	391.888	419.984	403.892	469.01		6.30739	15	81.547	64.709	125.63	143.227	101.421	298.334		6.30739	15	309.397	118.329	158.876	137.556	71.999	53.134
317	6.32735	16	0.301	1.54	0.507	1.297	0.364	1.153			6.32735	16	3.746	5.113	4.661	4.73	4.146	6.319		6.32735	16	260.796	463.082	386.019	431.09	407.591	463.473		6.32735	16	83.668	45.848	100.569	132.462	118.015	271.767		6.32735	16	305.66	116.837	161.796	137.788	65.761	51.369
318	6.34731	17	0.175	1.265	0.411	1.506	0.255	1.062			6.34731	17	3.735	5.252	4.676	4.781	4.117	6.327		6.34731	17	259.368	469.084	387.117	428.575	407.335	465.612		6.34731	17	76.897	62.579	132.472	132.818	112.513	257.617		6.34731	17	302.121	122.529	155.229	136.657	67.17	53.928
319	6.36727	18	0.314	1.365	0.586	1.408	0.453	1.303			6.36727	18	3.682	5.138	4.604	4.792	4.173	6.386		6.36727	18	257.335	460.328	386.827	430.433	409.478	466.754		6.36727	18	65.867	53.861	102.262	142.43	100.911	284.037		6.36727	18	304.111	119.314	158.841	129.321	67.884	49.553
320	6.38723	19	0.304	1.237	0.44	1.518	0.186	1.156			6.38723	19	3.69	5.206	4.639	4.703	4.122	6.568		6.38723	19	259.017	463.385	386.056	424.322	406.194	470.235		6.38723	19	79.453	46.249	91.581	134.111	127.461	284.368		6.38723	19	306.519	117.221	156.804	140.266	71.628	51.664
321	6.40719	20	0.377	1.152	0.475	1.557	0.261	0.781			6.40719	20	3.686	5.246	4.644	4.604	4.109	6.577		6.40719	20	258.13	464.944	386.288	423.504	408.191	471.537		6.40719	20	71.272	58.4	92.356	123.857	119.504	280.565		6.40719	20	309.251	111.593	159.815	135.649	66.646	56.154
322	6.42715	21	0.181	1.366	0.552	1.399	0.255	0.948			6.42715	21	3.747	5.192	4.649	4.744	4.125	6.444		6.42715	21	259.519	462.475	385.055	427.081	403.957	474.467		6.42715	21	82.403	64.755	84.072	139.05	113.407	278.184		6.42715	21	301.008	124.203	153.854	127.664	71.284	52.628
323	6.44711	22	0.19	1.136	0.499	1.493	0.281	1.019			6.44711	22	3.72	5.196	4.618	4.699	4.13	6.484		6.44711	22	258.123	459.51	384.617	425.386	406.134	472.312		6.44711	22	78.846	67.944	88.673	110.544	121.094	259.195		6.44711	22	302.722	111.317	153.107	137.579	65.594	55.311
324	6.46707	23	0.254	1.319	0.512	1.449	0.233	0.92			6.46707	23	3.721	5.11	4.593	4.828	4.096	6.558		6.46707	23	258.35	459.766	384.316	431.954	405.891	473.492		6.46707	23	74.139	62.054	78.43	136.222	118.305	296.179		6.46707	23	303.161	117.03	160.433	132.436	68.506	51.101
325	6.48703	24	0.365	1.229	0.523	1.515	0.263	1.062			6.48703	24	3.721	5.175	4.638	4.775	4.133	6.433		6.48703	24	259.988	459.354	384.14	430.459	407.207	474.439		6.48703	24	73.26	53.158	94.867	158.046	113.99	271.435		6.48703	24	307.24	117.211	155.627	136.412	62.491	54.375
326	6.50699	25	0.407	1.237	0.361	1.425	0.256	1.001			6.50699	25	3.676	5.181	4.669	4.696	4.15	6.282		6.50699	25	258.088	462.211	384.46	424.069	406.755	470.408		6.50699	25	84.945	52.245	99.832	146.829	127.136	283.404		6.50699	25	307.904	119.224	155.785	137.891	66.157	49.461
327	6.52695	26	0.293	1.27	0.684	1.451	0.205	0.945			6.52695	26	3.721	5.257	4.63	4.755	4.149	6.381		6.52695	26	259.179	464.36	384.612	428.936	408.921	470.974		6.52695	26	70.119	51.71	95.221	143.705	133.736	279.569		6.52695	26	307.69	114.932	160.12	130.81	67.11	54.948
328	6.54691	27	0.326	1.141	0.54	1.231	0.218	0.711			6.54691	27	3.704	5.201	4.615	4.73	4.109	6.513		6.54691	27	258.611	459.449	385.727	426.502	405.818	473.164		6.54691	27	88.812	36.918	97.231	163.951	135.141	258.308		6.54691	27	308.68	112.605	162.93	133.455	68.117	54.9
329	6.56687	28	0.21	1.319	0.419	1.188	0.28	0.851			6.56687	28	3.733	5.204	4.574	4.704	4.083	6.515		6.56687	28	259.787	461.88	386.814	428.46	405.571	473.743		6.56687	28	70.166	49.13	89.265	154.815	113.492	254.309		6.56687	28	305.493	113.17	158.609	137.822	65.366	53.831
330	6.58683	29	0.362	1.232	0.496	1.369	0.399	0.799			6.58683	29	3.7	5.227	4.581	4.683	4.204	6.576		6.58683	29	258.033	462.068	382.568	422.563	409.025	476.135		6.58683	29	84.788	44.444	82.955	160.401	108.138	279.251		6.58683	29	307.798	109.213	155.045	138.145	66.119	58.825
331	6.60679	30	0.26	1.375	0.591	1.408	0.319	0.943			6.60679	30	3.77	5.163	4.735	4.649	4.18	6.386		6.60679	30	259.607	462.235	387.845	424.153	408.901	471.244		6.60679	30	75.31	56.529	111.87	154.972	121.401	260.026		6.60679	30	301.505	120.248	157.296	136.36	62.762	54.813
332	6.62675	31	0.328	1.332	0.597	1.19	0.239	0.9			6.62675	31	3.757	5.175	4.69	4.702	4.141	6.576		6.62675	31	260.591	460.292	386.275	424.297	408.653	476.359		6.62675	31	87.211	56.376	125.032	165.022	125.976	294.785		6.62675	31	304.518	119.094	162.088	132.927	67.226	49.835
333	6.64671	32	0.295	1.26	0.553	1.263	0.221	1.12			6.64671	32	3.77	5.225	4.668	4.737	4.105	6.362		6.64671	32	261.597	463.134	386.038	425.03	404.168	471.395		6.64671	32	74.592	48.959	129.675	163.308	110.641	281.006		6.64671	32	306.86	117.566	158.38	138.72	66.549	53.696
334	6.66667	33	0.189	1.281	0.643	1.339	0.278	1.248			6.66667	33	3.746	5.213	4.647	4.694	4.137	6.409		6.66667	33	260.052	463.267	385.07	423.953	406.941	469.038		6.66667	33	82.058	52.338	125.936	170.564	110.612	314.189		6.66667	33	305.239	111.25	156.276	138.499	64.909	49.322
335	6.68663	34	0.357	1.159	0.608	1.147	0.333	0.991			6.68663	34	3.788	5.233	4.684	4.669	4.135	6.586		6.68663	34	261.396	461.729	384.348	424.164	406.997	475.685		6.68663	34	69.675	55.516	154.09	199.505	125.762	333.529		6.68663	34	309.168	115.544	155.672	142.16	63.52	55.178
336	6.70659	35	0.169	1.243	0.628	1.201	0.326	1.081			6.70659	35	3.756	5.193	4.636	4.766	4.116	6.429		6.70659	35	261.631	462.805	385.235	425.548	404.137	471.14		6.70659	35	80.148	45.183	148.465	199.914	121.698	280.653		6.70659	35	303.364	120.456	163.919	137.358	65.524	51.086
337	6.72655	36	0.184	1.107	0.635	1.235	0.172	1.14			6.72655	36	3.783	5.316	4.651	4.758	4.165	6.305		6.72655	36	262.138	465.32	386.955	421.7	410.856	470.909		6.72655	36	79.292	42.642	111.205	203.952	128.082	306.433		6.72655	36	306.216	112.475	155.887	132.629	69.097	53.816
338	6.74651	37	0.308	1.036	0.702	1.162	0.205	1.222			6.74651	37	3.749	5.165	4.66	4.901	4.114	6.359		6.74651	37	260.416	457.505	382.038	431.378	404.239	475.393		6.74651	37	82.484	40.041	123.673	231.136	127.173	278.538		6.74651	37	301.785	114.094	152.801	135.574	67.584	51.434
339	6.76647	38	0.165	1.225	0.688	1.495	0.301	1.275			6.76647	38	3.765	5.137	4.652	4.853	4.159	6.121		6.76647	38	261.066	460.21	382.024	429.698	405.93	471.233		6.76647	38	97.644	40.228	86.179	252.902	96.291	263.367		6.76647	38	302.259	115.103	158.8	138.803	61.695	51.246
340	6.78643	39	0.449	1.174	0.517	1.296	0.268	1.063			6.78643	39	3.696	5.21	4.649	4.898	4.116	6.417		6.78643	39	260.14	464.293	388.806	428.26	403.591	471.536		6.78643	39	90.716	52.404	80.977	264.239	100.67	294.286		6.78643	39	307.434	111.444	161.869	132.611	67.364	51.655
341	6.80639	40	0.294	1.253	0.429	1.316	0.37	1.144			6.80639	40	3.731	5.196	4.663	4.845	4.182	6.425		6.80639	40	260.802	461.054	389.729	429.382	409.088	469.496		6.80639	40	81.911	62.797	101.41	259.924	122.137	273.139		6.80639	40	307.261	120.893	158.019	132.408	64.978	54.685
342	6.82635	41	0.475	1.235	0.558	1.307	0.206	1.211			6.82635	41	3.699	5.245	4.7	4.785	4.132	6.384		6.82635	41	261.038	461.218	388.192	426.358	408.494	464.453		6.82635	41	99.092	71.593	96.149	225.712	123.778	260.813		6.82635	41	312.772	107.255	154.158	131.33	64.052	49.598
343	6.84631	42	0.262	1.266	0.703	1.308	0.294	1.246			6.84631	42	3.703	5.205	4.71	4.696	4.189	6.43		6.84631	42	256.943	461.984	384.665	427.283	409.035	470.002		6.84631	42	84.827	56.751	96.071	198.239	127.699	244.81		6.84631	42	299.418	109.316	154.978	130.566	66.618	55.525
344	6.86627	43	0.218	1.16	0.59	1.421	0.208	1.297			6.86627	43	3.689	5.181	4.661	4.833	4.146	6.436		6.86627	43	256.881	457.336	383.554	427.41	408.133	469.615		6.86627	43	83.006	51.919	97.977	176.156	123.822	261.436		6.86627	43	303.066	117.236	158.431	124.429	66.482	55.09
345	6.88623	44	0.333	1.177	0.428	1.628	0.305	1.362			6.88623	44	3.69	5.233	4.6	4.683	4.155	6.393		6.88623	44	259.265	462.377	383.382	423.952	406.56	468.032		6.88623	44	83.092	76.496	98.384	152.519	97.843	247.514		6.88623	44	306.781	116.405	160.755	138.986	63.621	50.363
346	6.90619	45	0.213	1.169	0.477	1.636	0.375	1.184			6.90619	45	3.77	5.219	4.666	4.601	4.113	6.428		6.90619	45	261.916	461.469	389.555	423.344	403.901	470.144		6.90619	45	94.28	58.78	103.673	156.75	91.673	256.535		6.90619	45	309.571	113.313	161.392	132.401	60.742	51.912
347	6.92615	46	0.283	1.386	0.461	1.533	0.288	1.722			6.92615	46	3.783	5.267	4.694	4.712	4.139	6.497		6.92615	46	260.625	464.322	384.639	428.296	407.173	473.836		6.92615	46	87.594	61.423	105.528	188.896	113.82	238.841		6.92615	46	307.305	120.292	160.953	135.484	64.996	55.421
348	6.94611	47	0.214	1.225	0.694	1.422	0.308	1.48			6.94611	47	3.708	5.214	4.568	4.694	4.175	6.492		6.94611	47	259.454 1	461.371	384.024	423.644	409.969	470.217		6.94611	47	1.114	58.523	81.007	151.969	85.865	239.394		6.94611	47	302.718	111.967	151.769	139.099	63.089	52.219
349	6.96607	48	0.203	1.185	0.475	1.236	0.281	1.375			6.96607	48	3.736	5.214	4.592	4.738	4.115	6.469		6.96607	48	259.824	461.883	384.975	423.873	406.539	469.538		6.96607	48	96.138	47.219	80.811	164.403	104.741	284.922		6.96607	48	307.21	109.119	155.671	135.316	69.05	49.748
350	6.98603	49	0.179	1.157	0.523	1.264	0.25	1.342			6.98603	49	3.771	5.279	4.628	4.75	4.132	6.385		6.98603	49	260.777 1	465.33	388.562	429.564	408.4	469.599		6.98603	49	11.33	66.985	79.061	150.959	112.507	258.32		6.98603	49	307.71	106.559	154.993	128.634	62.696	58.963
351	7.00599	50	0.178	1.18	0.493	1.266	0.336	1.335			7.00599	50	3.765	5.248	4.665	4.765	4.131	6.389		7.00599	50	259.93	465.224	385.018	428.36	404.617	468.606		7.00599	50	96.086	61.831	92.292	158.246	105.325	272.501		7.00599	50	305.926	117.224	161.439	131.908	63.275	55.674
352	7.02595	51	0.244	1.355	0.513	1.295	0.336	1.43			7.02595	51	3.764	5.189	4.654	4.794	4.12	6.462		7.02595	51	261.338	461.234	385.353	430.315	406.275	474.65		7.02595	51	94.731	83.824	78.389	172.772	113.747	269.263		7.02595	51	307.565	118.037	157.858	132.139	67.63	49.097
353	7.04591	52	0.296	1.166	0.675	1.073	0.382	1.603			7.04591	52	3.746	5.197	4.587	4.693	4.124	6.697		7.04591	52	262.993 1	458.903	384.427	424.338	405.477	480.401		7.04591	52	6.822	81.811	86.84	143.517	126.204	264.794		7.04591	52	317.146	112.983	157.856	132.417	66.684	51.342
354	7.06587	53	0.372	1.176	0.464	1.347	0.205	1.596			7.06587	53	3.702	5.244	4.6	4.792	4.169	6.543		7.06587	53	260.174	462.967	386.422	427.307	411.226	476.869		7.06587	53	97.839	69.442	98.558	183.342	128.202	263.361		7.06587	53	308.299	115.491	153.75	126.596	67.933	46.777
355	7.08583	54	0.371	1.254	0.504	1.379	0.271	1.555			7.08583	54	3.695	5.19	4.584	4.785	4.113	6.56		7.08583	54	257.893	463.326	388.676	428.106	405.533	475.685		7.08583	54	92.237	66.799	98.368	181.379	129.367	239.651		7.08583	54	308.736	121.325	153.37	127.559	65.696	53.603
356	7.10579	55	0.228	1.223	0.773	1.108	0.336	1.481			7.10579	55	3.834	5.19	4.708	4.716	4.191	6.612		7.10579	55	263.052	461.449	386.442	427.279	407.523	472.853		7.10579	55	79.083	82.979	162.588	166.58	128.041	265.954		7.10579	55	305.485	119.309	155.725	133.037	64.045	54.105
357	7.12575	56	0.342	1.245	0.759	1.418	0.249	1.496			7.12575	56	3.743	5.206	4.692	4.686	4.139	6.542		7.12575	56	261.063	460.52	384.335	424.034	408.595	477.717		7.12575	56	94.669	77.462	140.527	186.995	104.098	261.217		7.12575	56	304.195	114.017	157.317	133.739	67.086	55.161
358	7.14571	57	0.186	1.267	0.727	1.292	0.424	1.529			7.14571	57	3.737	5.234	4.669	4.836	4.184	6.515		7.14571	57	260.256	465.413	382.326	429.873	407.195	476.064		7.14571	57	88.962	63.968	109.826	187.995	136.233	246.889		7.14571	57	306.105	112.146	158.258	128.644	63.285	52.335
359	7.16567	58	0.277	1.313	0.662	1.345	0.224	1.662			7.16567	58	3.765	5.23	4.633	4.78	4.087	6.509		7.16567	58	262.678	463.531	385.825	425.485	402.347	475.994		7.16567	58	82.765	65.654	96.1	193.269	129.933	276.547		7.16567	58	308.448	113.663	161.357	132.025	66.615	53.699
360	7.18563	59	0.305	1.251	0.807	1.421	0.29	1.617			7.18563	59	3.763	5.259	4.698	4.855	4.162	6.419		7.18563	59	261.695	464.909	385.882	428.706	409.508	475.785		7.18563	59	97.423	93.213	105.169	202.081	127.683	265.872		7.18563	59	308.161	114.604	162.398	123.694	66.23	54.171
361	7.20559	60	0.347	1.288	0.617	1.39	0.293	1.194			7.20559	60	3.72	5.185	4.678	4.786	4.142	6.555		7.20559	60	259.933	461.233	385.492	428.292	411.957	475.304		7.20559	60	83.968	87.428	106.238	184.799	113.144	256.105		7.20559	60	306.563	110.83	153.504	136.787	70.146	50.993
362	7.22555	61	0.208	1.307	0.676	1.205	0.16	1.393			7.22555	61	3.716	5.221	4.643	4.752	4.123	6.472		7.22555	61	260.125 1	464.846	385.34	427.238	406.925	475.65		7.22555	61	2.212	80.667	119.457	180.391	122.771	246.705		7.22555	61	307.812	115.837	158.847	128.028	67.176	52.148
363	7.24551	62	0.285	1.427	0.66	1.312	0.267	1.222			7.24551	62	3.754	5.127	4.651	4.813	4.149	6.616		7.24551	62	260.356	460.632	383.622	426.712	406.975	478.865		7.24551	62	87.408	88.8	118.737	180.093	135.01	229.88		7.24551	62	312.157	116.528	152.288	131.013	63.066	52.028
364	7.26547	63	0.307	1.241	0.731	1.198	0.308	0.998			7.26547	63	3.786	5.26	4.697	4.802	4.1	6.383		7.26547	63	261.677 1	464.979	387.787	429.103	401.464	469.264		7.26547	63	0.344	92.337	116.125	170.04	112.418	235.243		7.26547	63	309.04	120.309	157.136	124.406	65.42	50.685
365	7.28543	64	0.224	1.356	0.777	1.227	0.277	1.108			7.28543	64	3.758	5.236	4.731	4.763	4.139	6.431		7.28543	64	261.127	465.856	385.698	428.211	404.633	468.995		7.28543	64	92.619	73.791	112.045	145.168	83.697	247.371		7.28543	64	304.556	113.289	157.473	126.851	67.933	48.614
366	7.30539	65	0.324	1.266	0.641	1.228	0.423	1.343			7.30539	65	3.744	5.204	4.645	4.777	4.162	6.399		7.30539	65	259.811	460.027	387.352	433.272	411.415	466.975		7.30539	65	98.2	70.289	115.476	163.562	103.344	246.253		7.30539	65	308.421	109.163	166.195	132.991	63.016	52.669
367	7.32535	66	0.392	1.306	0.573	1.136	0.304	1.438			7.32535	66	3.686	5.205	4.653	4.747	4.152	6.53		7.32535	66	258.669 1	463.02	387.284	424.408	406.479	475.375		7.32535	66	6.248	79.745	111.473	171.929	111.896	244.328		7.32535	66	314.606	116.054	160.687	131.831	69.548	49.576
368	7.34531	67	0.258	1.225	0.596	1.204	0.238	1.323			7.34531	67	3.74	5.195	4.689	4.82	4.084	6.514		7.34531	67	261.777	461.743	385.311	427.949	407.61	472.719		7.34531	67	92.077	77.365	111.123	164.539	141.362	296.029		7.34531	67	308.59	111.63	159.676	132.87	67.922	49.54
369	7.36527	68	0.288	1.181	0.483	1.129	0.368	1.426			7.36527	68	3.727	5.208	4.632	4.786	4.176	6.365		7.36527	68	261.288	462.112	382.428	426.266	409.442	471.29		7.36527	68	97.557	82.078	93.508	165.14	138.228	247.054		7.36527	68	308.97	111.31	151.484	128.472	70.663	51.456
370	7.38523	69	0.278	1.198	0.605	1.191	0.274	1.404			7.38523	69	3.788	5.238	4.699	4.824	4.121	6.37		7.38523	69	260.206	464.207	383.219	427.171	404.844	467.96		7.38523	69	78.51	77.74	103.025	130.338	122.677	212.851		7.38523	69	304.551	112.585	157.344	129.669	66.627	50.53
371	7.40519	70	0.412	1.319	0.824	1.279	0.42	1.477			7.40519	70	3.755	5.193	4.641	4.742	4.11	6.363		7.40519	70	260.701 1	463.477	387.382	429.107	407.773	470.282		7.40519	70	4.013	75.464	83.171	155.001	115.93	246.874		7.40519	70	309.194	116.697	157.461	128.734	66.96	52.213
372	7.42515	71	0.366	1.111	0.646	1.356	0.394	1.201			7.42515	71	3.7	5.322	4.671	4.807	4.121	6.351		7.42515	71	258.467	465.544	388.949	429.588	406.956	474.393		7.42515	71	90.094	74.033	106.985	146.705	161.084	229.176		7.42515	71	309.917	111.278	150.858	132.559	65.187	46.85
373	7.44511	72	0.531	1.397	0.525	1.154	0.438	1.446			7.44511	72	3.673	5.189	4.661	4.765	4.098	6.511		7.44511	72	260.926 1	464.307	388.781	429.142	405.193	477.85		7.44511	72	23.859	74.875	80.866	174.293	145.68	269.776		7.44511	72	313.264	111.872	157.344	125.704	65.296	51.533
374	7.46507	73	0.209	1.294	0.761	1.326	0.256	1.079			7.46507	73	3.757	5.244	4.75	4.773	4.155	6.43		7.46507	73	260.563	465.643	390.224	429.715	408.169	471.844		7.46507	73	97.943	78.203	122.068	167.035	127.119	272.844		7.46507	73	305.453	122.217	158.434	132.123	64.786	54.948
375	7.48503	74	0.377	1.152	0.428	1.253	0.23	1.212			7.48503	74	3.769	5.253	4.64	4.74	4.119	6.435		7.48503	74	261.783 1	464.696	385.385	427.64	404.935	469.242		7.48503	74	17.497	76.611	134.71	160.142	135.907	243.634		7.48503	74	311.512	119.216	158.402	133.279	64.721	51.351
376	7.50499	75	0.326	1.255	0.709	1.289	0.392	1.048			7.50499	75	3.716	5.222	4.767	4.777	4.102	6.572		7.50499	75	259.206	460.709	387.056	429.195	404.954	480.874		7.50499	75	90.762	69.727	126.075	167.601	114.176	312.506		7.50499	75	307.598	110.968	159.174	127.188	63.021	58.009
377	7.52495	76	0.278	1.184	0.628	1.255	0.408	1.387			7.52495	76	3.767	5.194	4.64	4.681	4.167	6.449		7.52495	76	259.918	460.851	387.408	427.165	405.076	476.657		7.52495	76	90.222	77.479	133.908	123.248	136.364	267.722		7.52495	76	304.537	113.284	158.951	125.67	66.323	55.107
378	7.54491	77	0.505	1.332	0.601	1.169	0.245	1.278			7.54491	77	3.661	5.176	4.665	4.699	4.123	6.293		7.54491	77	259.389	463.546	385.215	428.405	405.118	471.982		7.54491	77	85.942	70.794	130.272	142.821	128.511	251.571		7.54491	77	314.021	120.395	164.493	137.047	65.546	45.103
379	7.56487	78	0.476	1.237	0.678	1.213	0.285	1.479			7.56487	78	3.658	5.216	4.702	4.805	4.117	6.344		7.56487	78	257.688	464.449	384.932	430.889	406.046	470.866		7.56487	78	94.536	47.889	113.512	154.62	128.462	268.906		7.56487	78	310.348	115.556	156.246	124.627	66.757	49.033
380	7.58483	79	0.227	1.161	0.669	1.236	0.427	1.229			7.58483	79	3.737	5.257	4.632	4.784	4.095	6.45		7.58483	79	258.07	462.355	386.991	429.139	405.157	475.895		7.58483	79	93.619	53.293	129.689	140.715	155.948	284.361		7.58483	79	302.583	117.229	152.513	132.347	64.727	51.005
381	7.60479	80	0.329	1.315	0.847	1.201	0.215	1.276			7.60479	80	3.746	5.231	4.758	4.761	4.128	6.431		7.60479	80	259.902	465.198	385.658	427.535	406.706	475.881		7.60479	80	90.845	55.41	125.373	140.462	145.69	281.162		7.60479	80	310.317	117.583	159.749	129.478	67.788	46.292
382	7.62475	81	0.438	1.356	0.545	1.182	0.226	1.448			7.62475	81	3.689	5.264	4.599	4.681	4.165	6.456		7.62475	81	259.35	465.871	384.282	424.427	409.163	476.433		7.62475	81	92.421	60.774	94.422	134.923	128.16	270.645		7.62475	81	308.175	108.864	153.424	130.129	63.194	49.37
383	7.64471	82	0.365	1.273	0.56	1.345	0.213	1.363			7.64471	82	3.719	5.211	4.712	4.747	4.139	6.538		7.64471	82	260.521	461.28	384.637	431.108	406.386	477.189		7.64471	82	90.381	62.873	111.812	153.861	123.822	263.552		7.64471	82	311.177	112.47	158.459	131.33	67.997	51.557
384	7.66467	83	0.298	1.251	0.397	1.296	0.257	1.364			7.66467	83	3.702	5.21	4.619	4.726	4.111	6.495		7.66467	83	259.692	464.046	383.791	428.12	406.113	475.637		7.66467	83	83.852	76.115	86.854	159.392	103.351	268.014		7.66467	83	308.666	115.351	160.588	131.724	60.188	58.678
385	7.68463	84	0.375	1.424	0.479	1.246	0.282	1.205			7.68463	84	3.699	5.172	4.73	4.705	4.119	6.438		7.68463	84	258.055	459.586	389.796	431.652	406.128	473.53		7.68463	84	87.392	52.723	114.524	158.252	117.53	243.608		7.68463	84	305.772	105.899	155.663	120.802	65.937	50.549
386	7.70459	85	0.372	1.229	0.56	1.176	0.247	1.293			7.70459	85	3.72	5.252	4.604	4.746	4.134	6.48		7.70459	85	259.16	463.835	388.619	429.053	407.076	476.155		7.70459	85	81.689	67.671	98.063	152.187	127.311	254.235		7.70459	85	310.118	105.783	158.438	132.442	71.625	52.48
387	7.72455	86	0.372	1.283	0.62	1.193	0.333	1.275			7.72455	86	3.688	5.227	4.62	4.741	4.156	6.468		7.72455	86	258.775 1	461.076	384.239	435.407	407.714	475.317		7.72455	86	2.807	67.007	82.245	169.419	113.71	227.924		7.72455	86	305.257	115.939	158.542	132.125	62.72	52.186
388	7.74451	87	0.273	1.334	0.52	1.336	0.387	1.191			7.74451	87	3.784	5.228	4.616	4.745	4.165	6.605		7.74451	87	261.265 1	463.309	382.935	428.785	405.819	474.731		7.74451	87	7.559	56.666	84.299	185.409	107.388	239.634		7.74451	87	307.863	115.408	160.872	129.693	60.36	53.641
389	7.76447	88	0.389	1.273	0.596	1.186	0.249	1.38			7.76447	88	3.759	5.193	4.6	4.795	4.113	6.588		7.76447	88	259.019	459.891	386.267	431.157	405.083	479.029		7.76447	88	96.252	63.627	78.079	161.625	119.402	241.796		7.76447	88	306.493	114.221	158.584	124.085	66.037	53.791
390	7.78443	89	0.157	1.348	0.495	1.333	0.259	1.497			7.78443	89	3.795	5.195	4.645	4.641	4.12	6.473		7.78443	89	260.861	459.934	388.999	424.2	406.449	478.32		7.78443	89	87.909	57.712	95.696	146.087	124.751	236.777		7.78443	89	307.762	113.977	157.542	134.888	67.522	47.843
391	7.80439	90	0.425	1.364	0.486	1.272	0.223	1.383			7.80439	90	3.733	5.178	4.576	4.73	4.139	6.617		7.80439	90	260.414	458.703	383.617	428.585	406.702	476.82		7.80439	90	96.498	65.871	78.044	155.304	138.092	245.839		7.80439	90	308.996	116.303	158.137	127.586	63.382	51.838
392	7.82435	91	0.373	1.319	0.653	1.17	0.247	1.508			7.82435	91	3.715	5.192	4.603	4.763	4.14	6.564		7.82435	91	258.591 1	460.22	384.197	428.47	404.73	475.77		7.82435	91	1.846	39.07	86.817	175.871	125.455	220.525		7.82435	91	307.417	111.595	154.58	127.941	63.414	51.062
393	7.84431	92	0.254	1.223	0.5	1.196	0.185	1.368			7.84431	92	3.73	5.144	4.622	4.882	4.144	6.428		7.84431	92	260.634 1	460.481	385.761	429.889	407.77	470.858		7.84431	92	13.558	38.268	95.904	173.803	115.504	243.375		7.84431	92	309.085	112.857	154.865	122.537	65.348	54.228
394	7.86427	93	0.471	1.19	0.542	1.264	0.162	1.335			7.86427	93	3.642	5.218	4.604	4.755	4.117	6.482		7.86427	93	258.740 1	459.973	387.935	429.191	406.656	474.104		7.86427	93	22.948	38.831	95.485	154.261	116.07	252.555		7.86427	93	308.473	107.829	158.461	125.488	65.26	49.189
395	7.88423	94	0.339	1.278	0.506	1.243	0.24	1.516			7.88423	94	3.691	5.161	4.589	4.753	4.116	6.415		7.88423	94	258.456 1	460.524	384.637	429.283	408.686	471.833		7.88423	94	6.242	38.681	107.815	167.227	116.23	262.609		7.88423	94	312.975	114.562	155.179	132.005	62.618	50.437
396	7.90419	95	0.213	1.194	0.593	1.237	0.219	1.564			7.90419	95	3.751	5.254	4.658	4.753	4.136	6.437		7.90419	95	258.73	458.419	387.417	425.952	404.742	470.175		7.90419	95	98.569	63.505	92.915	151.14	101.481	240.9		7.90419	95	305.163	109.986	157.414	127.203	63.906	53.637
397	7.92415	96	0.261	1.188	0.436	1.255	0.355	1.433			7.92415	96	3.754	5.268	4.644	4.828	4.113	6.463		7.92415	96	259.161	461.788	384.674	431.771	407.542	473.244		7.92415	96	89.636	47.726	92.473	170.401	116.871	237.132		7.92415	96	303.311	113.909	155.485	134.924	63.711	51.508
398	7.94411	97	0.2	1.288	0.675	1.202	0.315	1.487			7.94411	97	3.749	5.164	4.725	4.822	4.169	6.429		7.94411	97	259.592	458.798	386.192	432.329	409.516	472.768		7.94411	97	87.285	40.663	127.868	158.705	150.106	244.188		7.94411	97	303.902	113.705	151.238	127.89	62.217	51.974
399	7.96407	98	0.39	1.204	0.734	1.264	0.301	1.408			7.96407	98	3.706	5.169	4.724	4.763	4.174	6.469		7.96407	98	261.374	460.346	384.287	427.646	410.915	470.546		7.96407	98	89.221	64.466	118.751	158.917	135.507	221.6		7.96407	98	314.744	116.905	157.449	125.155	63.476	50.824
400	7.98403	99	0.293	1.275	0.598	1.227	0.366	1.434			7.98403	99	3.712	5.179	4.626	4.711	4.112	6.428		7.98403	99	260.335	459.159	386.608	428.37	406.267	474.344		7.98403	99	83.645	53.053	104.673	139.41	126.172	238.6		7.98403	99	308.164	116.768	161.847	126.701	69.115	54.165
401	8.00399	0	0.459	1.173	0.401	1.155	0.345	1.165			8.00399	0	3.654	5.138	4.613	4.731	4.159	6.557		8.00399	0	256.858	457.333	385.378	429.138	405.636	474.78		8.00399	0	88.842	47.365	85.891	142.213	132.74	238.048		8.00399	0	302.683	118.15	148.749	123.809	67.538	52.966
402	8.02395	1	0.466	1.291	0.517	1.219	0.42	1.353			8.02395	1	3.71	5.193	4.585	4.79	4.126	6.534		8.02395	1	260.512	459.042	382.325	431.327	406.5	474.83		8.02395	1	87.086	36.029	106.783	133.471	145.161	256.295		8.02395	1	308.583	110.749	154.598	126.083	61.969	51.87
403	8.04391	2	0.333	1.318	0.622	1.199	0.281	1.188			8.04391	2	3.768	5.216	4.671	4.728	4.158	6.427		8.04391	2	262.244	464.404	384.967	423.948	407.92	476.69		8.04391	2	84.221	48.754	95.652	134.432	102.617	257.661		8.04391	2	308.976	115.13	160.766	130.481	67.705	50.263
404	8.06387	3	0.295	1.105	0.553	1.243	0.151	1.242			8.06387	3	3.697	5.198	4.651	4.851	4.128	6.477		8.06387	3	259.044	460.588	383.838	428.357	407.87	476.884		8.06387	3	78.821	37.14	107.613	172.124	133.582	234.06		8.06387	3	304.341	115.493	158.682	134.161	63.873	49.858
405	8.08383	4	0.479	1.184	0.626	1.379	0.285	0.955			8.08383	4	3.662	5.192	4.713	4.776	4.123	6.493		8.08383	4	260.001 1	460.569	388.288	424.291	405.904	469.308		8.08383	4	0.238	45.541	126.138	147.391	121.282	270.532		8.08383	4	313.859	108.167	160.581	132.978	65.544	52.625
406	8.10379	5	0.328	1.265	0.624	1.105	0.457	1.264			8.10379	5	3.728	5.12	4.734	4.784	4.102	6.404		8.10379	5	261.788	459.141	389.243	429.18	404.144	470.014		8.10379	5	79.361	44.759	132.376	156.412	117.747	241.822		8.10379	5	313.018	117.144	156.944	124.962	61.911	51.547
407	8.12375	6	0.383	1.097	0.702	1.205	0.474	1.573			8.12375	6	3.713	5.185	4.674	4.813	4.121	6.403		8.12375	6	259.486	460.903	385.813	427.376	406.597	475.341		8.12375	6	85.215	44.972	121.114	147.792	125.561	253.189		8.12375	6	305.187	109.378	158.723	126.181	61.512	49.128
408	8.14371	7	0.447	1.193	0.66	1.287	0.405	1.305			8.14371	7	3.698	5.177	4.656	4.833	4.134	6.287		8.14371	7	259.457	459.845	388.372	428.107	402.285	468.94		8.14371	7	64.549	44.55	127.405	163.167	95.825	217.848		8.14371	7	313.038	112.484	154.77	124.19	62.177	50.022
409	8.16367	8	0.227	1.366	0.673	1.326	0.415	1.218			8.16367	8	3.746	5.232	4.644	4.873	4.175	6.564		8.16367	8	260.495	464.117	386.43	425.584	409.598	474.527		8.16367	8	82.421	44.253	126.035	161.065	101.943	254.904		8.16367	8	304.413	113.495	161.627	125.965	62.885	49.414
410	8.18363	9	0.34	1.213	0.675	1.171	0.248	1.119			8.18363	9	3.763	5.177	4.692	4.839	4.147	6.402		8.18363	9	260.564	460.347	387.53	429.527	409.911	473.579		8.18363	9	83.125	41.671	138.933	157.823	131.103	243.937		8.18363	9	308.91	113.554	158.436	129.381	67.537	49.591
411	8.20359	10	0.279	1.196	0.573	1.143	0.259	1.318			8.20359	10	3.746	5.192	4.687	4.8	4.138	6.396		8.20359	10	261.426	460.488	384.82	431.215	406.592	466.043		8.20359	10	70.934	38.938	151.182	148.844	100.602	232.762		8.20359	10	310.341	119.139	161.294	133.278	67.157	55.236
412	8.22355	11	0.382	1.284	0.595	1.204	0.347	1.224			8.22355	11	3.785	5.211	4.726	4.781	4.124	6.406		8.22355	11	263.116	463.415	388.2	430.924	405.25	467.596		8.22355	11	78.046	46.215	147.857	152.912	113.29	249.996		8.22355	11	309.827	110.193	157.763	129.545	69.353	48.377
413	8.24351	12	0.363	1.336	0.724	1.074	0.305	1.206			8.24351	12	3.757	5.156	4.735	4.77	4.156	6.654		8.24351	12	260.808	461.941	385.113	426.016	407.51	475.923		8.24351	12	76.463	46.553	131.681	138.816	103.106	234.409		8.24351	12	310.074	115.88	159.517	128.075	68.441	51.024
414	8.26347	13	0.27	1.229	0.628	1.131	0.239	1.174			8.26347	13	3.761	5.157	4.639	4.714	4.151	6.527		8.26347	13	261.501	458.672	383.868	427.835	408.511	475.262		8.26347	13	76.804	33.638	129.666	126.556	104.184	226.422		8.26347	13	310.349	117.453	164.557	129.884	70.374	51.879
415	8.28343	14	0.206	1.208	0.628	1.125	0.348	1.185			8.28343	14	3.754	5.2	4.658	4.764	4.145	6.386		8.28343	14	260.52	460.467	388.377	428.786	407.084	473.798		8.28343	14	58.239	54.764	133.535	134.917	106.417	225.085		8.28343	14	307.52	117.351	162.452	129.296	65.009	50.308
416	8.30339	15	0.198	1.181	0.649	1.17	0.321	1.128			8.30339	15	3.733	5.234	4.671	4.704	4.177	6.408		8.30339	15	260.888	462.6	385.275	426.115	409.843	476.62		8.30339	15	70.561	42.362	114.997	119.482	136.13	284.423		8.30339	15	305.717	110.959	161.667	130.998	62.37	49.515
417	8.32335	16	0.26	1.186	0.581	1.155	0.249	1.261			8.32335	16	3.778	5.23	4.717	4.778	4.132	6.442		8.32335	16	259.420 1	460.851	388.505	430.263	407.649	474.612		8.32335	16	14.85	35.653	126.074	128.374	112.481	247.446		8.32335	16	305.607	115.873	160.994	126.478	65.758	48.061
418	8.34331	17	0.196	1.253	0.802	1.165	0.369	1.282			8.34331	17	3.763	5.195	4.714	4.821	4.208	6.517		8.34331	17	258.702	460.097	386.014	432.605	408.568	476.297		8.34331	17	87.488	43.319	139.138	117.814	135.21	240.559		8.34331	17	302.265	114.943	157.865	125.064	61.124	55.252
419	8.36327	18	0.231	1.385	0.922	1.089	0.394	1.749			8.36327	18	3.768	5.157	4.679	4.737	4.107	6.304		8.36327	18	260.552	463.035	383.136	428.264	405.605	468.984		8.36327	18	75.224	43.733	142.28	111.09	134.169	225.572		8.36327	18	308.501	111.45	161.685	131.064	66.334	53.053
420	8.38323	19	0.347	1.202	0.758	1.152	0.243	1.4			8.38323	19	3.689	5.224	4.701	4.778	4.152	6.446		8.38323	19	259.071	460.573	386.747	425.602	410.869	467.6		8.38323	19	69.313	44.493	124.237	131.437	128.777	249.916		8.38323	19	308.602	112.141	162.384	125.321	71.074	55.528
421	8.40319	20	0.353	1.268	0.467	1.165	0.206	1.071			8.40319	20	3.689	5.127	4.667	4.651	4.096	6.535		8.40319	20	259.077	455.144	387.584	425.868	404.541	476.99		8.40319	20	72.156	53.84	127.833	126.609	122.671	283.488		8.40319	20	309.344	118.14	160.269	134.89	72.339	48.344
422	8.42315	21	0.405	1.242	0.618	1.163	0.263	1.406			8.42315	21	3.76	5.154	4.637	4.752	4.129	6.385		8.42315	21	259.768	461.608	384.893	429.099	407.589	476.197		8.42315	21	74.293	46.189	149.454	158.715	114.873	245.687		8.42315	21	310.075	113.228	160.518	127.262	70.809	53.619
423	8.44311	22	0.285	1.392	0.711	1.125	0.348	1.332			8.44311	22	3.809	5.199	4.656	4.777	4.197	6.642		8.44311	22	262.135	462.62	387.567	432.018	406.789	476.481		8.44311	22	66.108	43.927	141.582	134.875	112.333	265.196		8.44311	22	307.13	118.264	158.25	124.878	66.554	49.787
424	8.46307	23	0.323	1.531	0.76	1.126	0.22	1.275			8.46307	23	3.752	5.136	4.685	4.72	4.135	6.438		8.46307	23	259.712	464.198	382.067	427.632	406.629	471.097		8.46307	23	71.331	49.398	135.339	141.411	105.16	284.442		8.46307	23	306.393	114.699	157.794	126.149	63.073	47.588
425	8.48303	24	0.24	1.235	0.649	1.098	0.389	1.256			8.48303	24	3.75	5.207	4.676	4.676	4.123	6.594		8.48303	24	261.643	463.691	383.523	425.996	408.078	473.887		8.48303	24	82.838	52.397	134.657	124.21	109.627	275.84		8.48303	24	302.074	113.779	159.261	127.346	64.055	47.079
426	8.50299	25	0.33	1.319	0.719	1.189	0.284	1.356			8.50299	25	3.753	5.234	4.666	4.792	4.16	6.622		8.50299	25	260.938	463.016	384.11	429.378	411.333	474.806		8.50299	25	72.448	52.227	120.824	150.154	128.829	311.966		8.50299	25	308.722	113.221	164.208	126.81	62.939	51.437
427	8.52295	26	0.203	1.304	0.525	1.191	0.285	1.52			8.52295	26	3.766	5.165	4.643	4.704	4.171	6.53		8.52295	26	261.351	463.704	385.694	420.119	409.252	474.339		8.52295	26	77.591	31.859	129.624	130.217	130.541	265.848		8.52295	26	307.94	113.967	161.491	127.675	63.807	48.602
428	8.54291	27	0.323	1.222	0.517	1.19	0.216	1.373			8.54291	27	3.686	5.201	4.686	4.817	4.13	6.57		8.54291	27	257.896	462.433	387.665	428.577	406.198	477.894		8.54291	27	77.365	35.941	126.56	150.183	146.976	266.317		8.54291	27	306.714	112.412	159.796	131.875	65.187	47.108
429	8.56287	28	0.328	1.164	0.41	1.153	0.207	1.536			8.56287	28	3.693	5.164	4.661	4.733	4.093	6.568		8.56287	28	258.835	457.59	386.869	427.976	403.998	478.746		8.56287	28	46.98	44.103	136.259	124.79	129.922	326.342		8.56287	28	306.816	114.737	162.241	124.728	73.432	48.85
430	8.58283	29	0.242	1.142	0.574	1.077	0.297	1.278			8.58283	29	3.732	5.206	4.678	4.689	4.105	6.531		8.58283	29	259.054	461.459	387.087	429.666	406.135	471.381		8.58283	29	66.71	35.293	146.069	144.252	126.908	311.89		8.58283	29	305.177	118.343	162.808	132.41	64.009	54.409
431	8.60279	30	0.435	1.328	0.644	1.292	0.41	1.531			8.60279	30	3.729	5.167	4.629	4.656	4.149	6.432		8.60279	30	261.22	460.974	386.115	422.715	406.869	472.082		8.60279	30	55.112	37.311	160.182	132.839	142.513	310.581		8.60279	30	314.019	119.889	158.373	137.073	66.404	52.956
432	8.62275	31	0.345	1.24	0.683	1.261	0.27	1.372			8.62275	31	3.711	5.208	4.63	4.728	4.192	6.575		8.62275	31	259.12	460.977	384.974	423.001	410.922	475.565		8.62275	31	68.974	38.268	152.645	99.405	137.388	293.726		8.62275	31	308.39	111.191	156.391	137.666	67.624	49.256
433	8.64271	32	0.199	1.322	0.769	1.182	0.218	1.556			8.64271	32	3.753	5.227	4.668	4.74	4.122	6.484		8.64271	32	259.864	463.195	384.147	426.943	409.816	476.507		8.64271	32	67.752	47.303	127.672	91.705	143.655	282.47		8.64271	32	306.464	113.866	157.815	138.478	67.348	50.811
434	8.66267	33	0.196	1.123	0.686	1.308	0.405	1.437			8.66267	33	3.79	5.266	4.752	4.638	4.16	6.455		8.66267	33	260.738	461.569	386.423	419.739	408.289	475.358		8.66267	33	71.203	42.225	166.278	105.771	126.321	258.811		8.66267	33	304.889	110.97	152.319	137.282	62.271	51.899
435	8.68263	34	0.232	1.201	0.795	1.377	0.196	1.501			8.68263	34	3.795	5.22	4.596	4.569	4.151	6.432		8.68263	34	262.191	463.217	386.514	425.034	410.921	473.105		8.68263	34	68.986	49.528	163.689	108.284	149.8	250.795		8.68263	34	306.358	117.677	150.808	127.67	67.367	51.772
436	8.70259	35	0.254	1.419	0.623	1.298	0.241	1.31			8.70259	35	3.743	5.15	4.667	4.685	4.138	6.346		8.70259	35	258.158	460.101	384.09	425.589	408.364	471.032		8.70259	35	55.631	55.927	164.999	93.64	147.12	234.03		8.70259	35	297.607	115.338	155.979	138.463	66.403	53.415
437	8.72255	36	0.283	1.196	0.848	1.334	0.254	1.513			8.72255	36	3.742	5.197	4.711	4.782	4.15	6.422		8.72255	36	258.432	460.026	384.284	427.962	409.411	473.897		8.72255	36	68.348	60.187	151.967	123.422	135.883	236.518		8.72255	36	299.903	114.559	155.501	130.942	65.632	53.468
438	8.74251	37	0.289	1.131	0.698	1.321	0.249	1.597			8.74251	37	3.77	5.161	4.734	4.707	4.13	6.658		8.74251	37	258.856	456.157	388.307	426.206	406.562	475.457		8.74251	37	62.862	46.736	132.541	144.499	142.336	257.437		8.74251	37	303.616	113.85	153.865	127.997	60.817	53.496
439	8.76248	38	0.249	1.339	0.667	1.339	0.19	1.321			8.76248	38	3.748	5.184	4.724	4.776	4.126	6.549		8.76248	38	259.702	461.245	386.517	432.874	408.897	475.594		8.76248	38	90.387	60.85	120.068	147.898	111.382	252.29		8.76248	38	304.058	117.058	158.849	130.321	66.799	48.063
440	8.78244	39	0.247	1.236	0.656	1.369	0.343	1.645			8.78244	39	3.754	5.199	4.728	4.735	4.172	6.614		8.78244	39	258.931	462.565	386.379	427.689	406.916	476.542		8.78244	39	60.627	62.9	130.938	156.735	153.192	224.926		8.78244	39	301.843	121.311	159.782	128.016	63.093	56.349
441	8.8024	40	0.277	1.264	0.704	1.344	0.304	1.624			8.8024	40	3.721	5.18	4.727	4.72	4.143	6.655		8.8024	40	259.72	459.809	386.289	425.075	409.93	477.356		8.8024	40	61.838	65.21	122.865	139.8	142.102	247.232		8.8024	40	306.618	113.455	156.668	132.971	64.207	54.448
442	8.82236	41	0.199	1.278	0.738	1.54	0.427	1.5			8.82236	41	3.774	5.189	4.744	4.739	4.097	6.573		8.82236	41	258.63	460.33	386.998	427.505	407.663	474.838		8.82236	41	77.573	53.474	110.221	124.698	121.994	253.61		8.82236	41	299.158	112.531	152.942	134.023	68.098	50.396
443	8.84232	42	0.252	1.265	0.637	1.285	0.223	1.57			8.84232	42	3.75	5.268	4.762	4.815	4.096	6.477		8.84232	42	261.217	461.948	388.905	427.172	404.63	475.54		8.84232	42	91.623	59.209	120.447	140.515	152.481	245.734		8.84232	42	305.661	110.874	152.123	126.806	67.004	50.844
444	8.86228	43	0.207	1.272	0.751	1.43	0.209	1.661			8.86228	43	3.762	5.187	4.656	4.72	4.135	6.254		8.86228	43	259.913	460.795	385.443	423.996	409.122	464.5		8.86228	43	62.817	62.92	106.096	138.37	143.768	234.703		8.86228	43	301.411	107.667	162.014	131.829	65.572	55.357
445	8.88224	44	0.32	1.291	0.709	1.384	0.261	1.38			8.88224	44	3.709	5.112	4.716	4.776	4.134	6.318		8.88224	44	259.966	460.645	385.95	426.72	409.099	465.372		8.88224	44	90.42	60.35	129.282	130.018	120.16	237.986		8.88224	44	305.574	110.105	154.809	131.474	64.22	55.432
446	8.9022	45	0.217	1.379	0.596	1.364	0.462	1.443			8.9022	45	3.759	5.13	4.66	4.704	4.135	6.412		8.9022	45	259.662	459.478	384.871	425.017	404.302	469.797		8.9022	45	84.455	41.51	119.52	143.741	125.15	253.454		8.9022	45	306.957	113.038	153.304	134.301	66.663	54.042
447	8.92216	46	0.205	1.167	0.759	1.46	0.302	1.354			8.92216	46	3.741	5.179	4.699	4.703	4.164	6.607		8.92216	46	258.898 1	458.899	386.639	419.635	408.859	473.861		8.92216	46	0.96	50.177	118.284	164.902	124.269	276.613		8.92216	46	301.953	115.668	148.315	132.463	63.654	47.744
448	8.94212	47	0.224	1.184	0.453	1.473	0.285	1.575			8.94212	47	3.766	5.212	4.678	4.763	4.136	6.589		8.94212	47	262.193 1	462.354	386.918	420.474	406.562	477.019		8.94212	47	4.284	49.753	98.913	160.682	131.578	277.44		8.94212	47	304.126	118.97	157.428	136.275	65.485	52.47
449	8.96208	48	0.322	1.302	0.779	1.461	0.475	1.308			8.96208	48	3.73	5.219	4.685	4.756	4.152	6.396		8.96208	48	260.863	461.9	381.452	426.329	405.974	474.623		8.96208	48	85.112	36.553	138.166	149.963	119.9	266.332		8.96208	48	310.504	110.072	158.798	128.084	58.688	47.831
450	8.98204	49	0.271	1.217	0.546	1.364	0.245	1.337			8.98204	49	3.707	5.206	4.658	4.71	4.163	6.549		8.98204	49	259.932 1	461.638	391.029	425.496	407.807	478.785		8.98204	49	18.874	58.505	108.583	141.03	119.204	245.455		8.98204	49	307.526	110.41	154.336	132.952	66.206	51.332
451	9.002	50	0.273	1.183	0.542	1.38	0.311	1.513			9.002	50	3.73	5.265	4.589	4.696	4.148	6.398		9.002	50	261.05	461.917	383.415	419.842	407.671	470.459		9.002	50	96.858	44.725	122.772	131.002	131.575	268.703		9.002	50	311.938	107.39	154.153	134.765	63.443	52.399
452	9.02196	51	0.161	1.29	0.752	1.486	0.324	1.448			9.02196	51	3.744	5.259	4.663	4.715	4.118	6.57		9.02196	51	260.833	462.797	383.913	416.687	405.955	476.599		9.02196	51	93.106	38.541	121.046	149.839	134.348	219.492		9.02196	51	303.081	117.316	154.003	136.925	64.312	47.402
453	9.04192	52	0.147	1.307	0.71	1.421	0.193	1.424			9.04192	52	3.738	5.18	4.693	4.727	4.106	6.445		9.04192	52	259.825	464.509	383.294	421.675	403.212	468.674		9.04192	52	87.932	41.454	119.052	145.024	127.579	290.002		9.04192	52	303.396	111.866	154.105	134.006	67.177	58.273
454	9.06188	53	0.244	1.261	0.788	1.566	0.257	1.598			9.06188	53	3.787	5.186	4.736	4.794	4.143	6.4		9.06188	53	261.953 1	462.332	384.294	422.059	410.14	471.184		9.06188	53	4.423	37.85	124.065	142.457	126.956	225.476		9.06188	53	310.19	111.025	153.364	135.788	68.018	50.835
455	9.08184	54	0.199	1.19	0.849	1.496	0.292	1.499			9.08184	54	3.742	5.169	4.747	4.762	4.188	6.666		9.08184	54	258.75	459.427	385.342	426.927	408.697	475.903		9.08184	54	89.692	38.593	129.868	142.127	106.643	257.915		9.08184	54	301.406	107.948	158.173	131.163	64.341	52.584
456	9.1018	55	0.387	1.364	0.59	1.471	0.311	1.47			9.1018	55	3.707	5.163	4.646	4.725	4.146	6.579		9.1018	55	260.765 1	459.966	388.577	422.791	408.335	475.684		9.1018	55	2.681	49.475	132.746	147.771	121.026	243.929		9.1018	55	307.742	115.291	155.21	133.867	66.4	51.183
457	9.12176	56	0.266	1.105	0.608	1.579	0.373	1.431			9.12176	56	3.814	5.23	4.734	4.716	4.118	6.524		9.12176	56	262.924	459.972	388.415	417.679	406.536	476.303		9.12176	56	91.079	47.671	133.88	133.691	113.842	219.577		9.12176	56	305.23	113.16	159.542	134.325	61.545	51.687
458	9.14172	57	0.244	1.368	0.66	1.287	0.308	1.533			9.14172	57	3.778	5.15	4.709	4.705	4.15	6.506		9.14172	57	260.351	460.735	384.554	422.432	406.806	476.807		9.14172	57	96.935	38.797	135.636	117.128	129.83	228.123		9.14172	57	307.353	112.581	158.274	145.033	63.704	50.803
459	9.16168	58	0.186	1.136	0.491	1.524	0.259	1.536			9.16168	58	3.791	5.227	4.586	4.72	4.149	6.459		9.16168	58	260.693 1	456.868	387.349	420.414	407.216	475.314		9.16168	58	0.562	35.931	136.365	149.708	122.666	252.051		9.16168	58	304.594	109.626	156.294	136.285	66.672	53.03
460	9.18164	59	0.21	1.398	0.574	1.371	0.301	1.684			9.18164	59	3.757	5.161	4.742	4.722	4.164	6.384		9.18164	59	258.915 1	460.073	389.323	417.295	408.054	474.053		9.18164	59	9.817	48.538	111.727	135.564	134.359	296.105		9.18164	59	303.834	116.157	161.391	133.018	66.363	52.63
461	9.2016	60	0.212	1.173	0.412	1.216	0.323	1.605			9.2016	60	3.754	5.258	4.625	4.691	4.146	6.574		9.2016	60	260.947 1	461.225	386.889	425.929	405.083	475.012		9.2016	60	2.213	52.368	111.308	136.738	124.345	256.347		9.2016	60	306.811	111.434	160.475	131.312	66.746	49.203
462	9.22156	61	0.407	1.157	0.666	1.46	0.187	1.543			9.22156	61	3.671	5.227	4.639	4.724	4.147	6.602		9.22156	61	261.473	462.306	383.041	423.755	408.478	474.458		9.22156	61	98.382	41.595	153.357	157.031	143.499	238.294		9.22156	61	313.627	115.257	155.514	142.385	65.793	49.788
463	9.24152	62	0.247	1.153	0.608	1.378	0.397	1.683			9.24152	62	3.752	5.182	4.69	4.815	4.17	6.425		9.24152	62	261.702	459.298	387.428	424.161	406.901	471.333		9.24152	62	97.274	52.295	142.831	149.779	142.167	284.051		9.24152	62	308.888	113.391	158.484	132.761	59.928	51.917
464	9.26148	63	0.273	1.162	0.781	1.225	0.282	1.476			9.26148	63	3.729	5.201	4.703	4.738	4.168	6.474		9.26148	63	262.598 1	460.008	385.634	428.015	408.726	476.232		9.26148	63	8.75	48.003	141.674	159.537	136.134	251.791		9.26148	63	314.468	109.284	156.52	128.79	63.385	51.215
465	9.28144	64	0.276	1.164	0.646	1.235	0.269	1.289			9.28144	64	3.77	5.229	4.69	4.781	4.186	6.639		9.28144	64	260.853 1	461.124	386.768	431.511	410.766	482.628		9.28144	64	10.943	43.3	122.951	142.996	131.822	256.999		9.28144	64	310.633	113.375	155.494	135.8	65.854	51.224
466	9.3014	65	0.209	1.354	0.684	1.299	0.225	1.677			9.3014	65	3.791	5.216	4.658	4.763	4.17	6.391		9.3014	65	261.698	464.413	383.669	422.689	407.191	474.143		9.3014	65	97.551	40.254	130.332	176.932	130.857	247.512		9.3014	65	307.471	115.97	151.204	128.819	64.752	52.316
467	9.32136	66	0.235	1.137	0.676	1.399	0.366	1.592			9.32136	66	3.772	5.246	4.694	4.775	4.15	6.591		9.32136	66	260.598	463.009	387.356	422.372	404.841	479.872		9.32136	66	98.37	50.015	126.766	148.202	120.332	234.828		9.32136	66	305.878	119.013	158.28	141.409	60.114	49.381
468	9.34132	67	0.247	1.175	0.667	1.3	0.462	1.387			9.34132	67	3.776	5.196	4.736	4.789	4.149	6.524		9.34132	67	261.931	462.58	387.342	426.421	403.609	476.812		9.34132	67	91.657	40.682	118.114	161.571	145.104	247.127		9.34132	67	311.409	113.082	157.591	138.615	63.638	46.719
469	9.36128	68	0.179	1.334	0.758	1.394	0.32	1.56			9.36128	68	3.781	5.164	4.716	4.831	4.127	6.544		9.36128	68	261.238	458.908	388.18	428.394	407.179	475.357		9.36128	68	93.689	46.549	154.06	184.612	136.417	270.562		9.36128	68	306.794	115.837	157.619	130.578	59.691	51.918
470	9.38124	69	0.198	1.213	0.671	1.405	0.202	2.062			9.38124	69	3.746	5.172	4.694	4.755	4.101	6.338		9.38124	69	260.813 1	458.832	387.381	421.075	407.954	476.061		9.38124	69	9.136	44.084	134.37	166.048	152.424	248.209		9.38124	69	308.032	115.23	158.897	130.702	70.213	52.065
471	9.4012	70	0.159	1.132	0.784	1.489	0.369	2.043			9.4012	70	3.76	5.316	4.651	4.777	4.105	6.397		9.4012	70	259.732	464.314	382.429	423.3	400.461	475.958		9.4012	70	99.345	42.362	130.844	167.775	126.789	248.235		9.4012	70	304.616	109.559	160.94	133.995	65.515	49.231
472	9.42116	71	0.338	1.17	0.559	1.343	0.352	1.864			9.42116	71	3.754	5.146	4.637	4.801	4.133	6.359		9.42116	71	260.979	458.298	383.083	430.029	405.945	470.159		9.42116	71	92.822	39.47	138.669	179.713	140.143	245.123		9.42116	71	307.605	111.907	156.515	126.093	63.794	50.048
473	9.44112	72	0.276	1.163	0.701	1.488	0.318	2.078			9.44112	72	3.726	5.188	4.673	4.793	4.131	6.32		9.44112	72	259.395 1	458.859	385.832	426.455	406.265	470.935		9.44112	72	11.85	31.463	144.725	165.259	130.336	231.256		9.44112	72	305.336	118.492	156.567	138.492	67.334	50.676
474	9.46108	73	0.347	1.159	0.607	1.33	0.312	2.12			9.46108	73	3.794	5.249	4.691	4.802	4.147	6.261		9.46108	73	261.656 1	461.179	391.173	426.238	406.659	472.714		9.46108	73	11.049	47.21	153.522	185.036	132.325	227.162		9.46108	73	312.047	109.246	158.152	127.028	65	51.85
475	9.48104	74	0.173	1.181	0.628	1.326	0.271	2.074			9.48104	74	3.76	5.27	4.615	4.825	4.15	6.478		9.48104	74	259.909	462.833	382.595	432.611	406.676	476.934		9.48104	74	99.995	36.113	166.634	188.146	160.871	248.313		9.48104	74	304.968	111.206	154.889	128.254	71.158	60.147
476	9.501	75	0.187	1.121	0.7	1.448	0.278	2.251			9.501	75	3.742	5.226	4.717	4.851	4.142	6.402		9.501	75	259.906 1	458.879	388.541	427.855	408.456	476.918		9.501	75	5.31	53.315	173.099	229.443	148.09	226.25		9.501	75	306.188	109.104	157.952	132.693	68.996	56.867
477	9.52096	76	0.209	1.185	0.56	1.541	0.222	1.662			9.52096	76	3.745	5.224	4.691	4.781	4.099	6.541		9.52096	76	259.284	458.08	386.438	427.408	405.677	477.062		9.52096	76	78.217	58.683	150.077	212.734	143.357	256.423		9.52096	76	303.126	109.644	155.957	132.051	72.449	50.51
478	9.54092	77	0.353	1.241	0.77	1.495	0.261	1.628			9.54092	77	3.759	5.197	4.681	4.747	4.146	6.564		9.54092	77	259.107 1	460.539	383.87	424.153	404.64	475.478		9.54092	77	8.094	51.731	158.227	223.025	142.868	259.834		9.54092	77	309.321	109.803	157.162	128.523	62.445	47.955
479	9.56088	78	0.222	0.998	0.733	1.677	0.339	1.875			9.56088	78	3.772	5.245	4.738	4.731	4.163	6.259		9.56088	78	262.494 1	459.387	389.015	420.174	411.029	472.19		9.56088	78	2.232	54.341	176.44	189.786	131.502	269.683		9.56088	78	307.887	111.07	158.247	134.79	60.644	54.551
480	9.58084	79	0.454	1.2	0.807	1.602	0.192	1.532			9.58084	79	3.708	5.253	4.696	4.78	4.137	6.472		9.58084	79	260.383 1	463.36	386.529	423.159	408.224	474.919		9.58084	79	7.965	49.071	145.074	157.666	149.306	268.322		9.58084	79	308.85	108.237	161.468	124.538	71.935	51.653
481	9.6008	80	0.221	1.241	0.665	1.603	0.36	1.545			9.6008	80	3.74	5.165	4.717	4.758	4.104	6.516		9.6008	80	259.396 1	460.622	384.876	426.617	404.227	479.676		9.6008	80	11.08	48.267	158.47	155.673	145.578	285.284		9.6008	80	306.956	114.943	157.325	122.746	66.396	49.979
482	9.62076	81	0.256	1.123	0.648	1.719	0.333	1.778			9.62076	81	3.798	5.215	4.65	4.753	4.143	6.397		9.62076	81	261.119 1	460.607	383.018	421.472	408.924	470.059		9.62076	81	0.623	42.708	201.062	166.751	126.644	263.542		9.62076	81	306.585	115.576	163.289	127.344	63.78	51.85
483	9.64072	82	0.217	1.062	0.761	1.383	0.199	2.357			9.64072	82	3.712	5.241	4.723	4.75	4.116	6.159		9.64072	82	259.08	459.556	387.272	425.674	404.647	475.511		9.64072	82	80.227	39.492	204.635	195.446	125.777	236.895		9.64072	82	310.684	112.916	159.698	128.11	70.82	54.595
484	9.66068	83	0.235	1.172	0.613	1.38	0.36	2.002			9.66068	83	3.744	5.203	4.737	4.762	4.136	6.381		9.66068	83	259.745	460.192	387.989	426.083	405.892	474.335		9.66068	83	90.214	43.497	186.154	212.401	149.927	243.919		9.66068	83	305.36	119.372	159.495	127.64	64.82	55.544
485	9.68064	84	0.366	1.266	0.662	1.337	0.26	1.626			9.68064	84	3.806	5.178	4.711	4.726	4.102	6.336		9.68064	84	261.093 1	462.202	387.336	420.953	402.514	468.476		9.68064	84	5.578	43.275	203.825	128.577	134.173	246.92		9.68064	84	308.809	122.841	157.684	131.465	67.536	47.867
486	9.7006	85	0.275	1.261	0.617	1.473	0.265	1.674			9.7006	85	3.744	5.269	4.751	4.764	4.129	6.424		9.7006	85	260.247	464.036	389.177	425.161	405.15	474.138		9.7006	85	91.62	43.563	120.973	137.358	126.487	226.967		9.7006	85	304.515	114.677	157.561	128.21	67.257	50.355
487	9.72056	86	0.21	1.132	0.585	1.36	0.474	1.682			9.72056	86	3.755	5.221	4.739	4.66	4.074	6.438		9.72056	86	259.808	459.076	386.658	422.579	403.304	476.873		9.72056	86	94.718	37.397	109.631	141.113	137.193	260.515		9.72056	86	306.622	113.569	158.372	124.377	70.361	53.246
488	9.74052	87	0.307	1.239	0.8	1.44	0.145	1.603			9.74052	87	3.757	5.24	4.763	4.818	4.138	6.51		9.74052	87	262.069	459.491	387.63	429.314	407.53	475.129		9.74052	87	72.176	46.279	127.76	157.916	133.908	277.532		9.74052	87	314.203	113.678	152.943	135.059	68.524	57.459
489	9.76048	88	0.28	1.266	0.608	1.478	0.268	1.49			9.76048	88	3.755	5.233	4.65	4.8	4.079	6.51		9.76048	88	261.967	463.68	385.003	423.744	404.758	479.913		9.76048	88	97.362	45.823	101.53	134.11	133.716	250.938		9.76048	88	315.09	112.928	152.43	134.545	70.432	47.861
490	9.78044	89	0.3	1.215	0.777	1.419	0.2	1.356			9.78044	89	3.708	5.204	4.53	4.793	4.119	6.621		9.78044	89	258.679 1	459.482	383.153	429.728	405.361	478.037		9.78044	89	0.719	28.004	122.883	152.197	125.912	252.527		9.78044	89	310.437	111.18	153.633	137.711	67.716	47.464
491	9.8004	90	0.256	1.36	0.709	1.459	0.267	1.502			9.8004	90	3.75	5.204	4.597	4.798	4.149	6.595		9.8004	90	261.192	460.948	382.345	428.04	408.477	475.359		9.8004	90	87.843	28.533	121.473	137.888	137.037	255.284		9.8004	90	310.125	109.368	156.7	130.552	60.274	52.544
492	9.82036	91	0.16	1.186	0.554	1.465	0.294	1.543			9.82036	91	3.753	5.223	4.548	4.77	4.133	6.504		9.82036	91	259.779	460.996	385.609	422.243	405.854	473.849		9.82036	91	97.703	41.598	85.881	118.421	123.297	240.846		9.82036	91	306.473	109.759	159.016	136.646	64.597	55.889
493	9.84032	92	0.295	1.212	0.585	1.488	0.304	1.709			9.84032	92	3.727	5.25	4.64	4.832	4.121	6.55		9.84032	92	261.137 1	465.045	387.489	429.299	406.024	479.804		9.84032	92	3.18	34.637	99.042	149.206	128.588	238.583		9.84032	92	309.784	117.43	156.305	137.164	67.305	52.316
494	9.86028	93	0.279	1.122	0.835	1.498	0.342	1.504			9.86028	93	3.748	5.265	4.555	4.81	4.145	6.438		9.86028	93	261.064 1	461.82	383.421	428.836	410.268	474.854		9.86028	93	0.403	25.926	120.606	135.3	115.681	251.429		9.86028	93	306.812	112.982	160.252	129.813	61.808	54.897
495	9.88024	94	0.234	1.25	0.893	1.47	0.437	1.616			9.88024	94	3.746	5.194	4.554	4.773	4.2	6.488		9.88024	94	259.500 1	460.693	387.138	422.887	409.507	474.245		9.88024	94	15.76	44.646	100.514	144.623	137.345	253.04		9.88024	94	305.202	114.934	153.981	130.942	59.794	52.608
496	9.9002	95	0.199	1.136	0.931	1.448	0.279	1.733			9.9002	95	3.722	5.264	4.551	4.786	4.159	6.549		9.9002	95	258.999	462.449	384.957	426.884	406.993	480.516		9.9002	95	98.567	34.276	118.351	139.444	124.186	236.823		9.9002	95	306.716	114.725	160.398	134.486	65.839	50.262
497	9.92016	96	0.221	1.197	0.738	1.415	0.202	1.457			9.92016	96	3.757	5.254	4.535	4.75	4.118	6.379		9.92016	96	259.541 1	463.843	385.028	426.749	407.207	468.267		9.92016	96	5.655	50.447	113.178	152.545	131.113	242.209		9.92016	96	302.563	115.89	155.915	135.731	69.831	48.381
498	9.94012	97	0.206	1.23	0.64	1.353	0.337	1.584			9.94012	97	3.747	5.216	4.579	4.701	4.143	6.627		9.94012	97	259.063	462.578	387.55	424.775	408.345	477.317		9.94012	97	87.516	55.529	122.821	156.658	118.952	224.773		9.94012	97	304.086	113.228	153.662	126.901	63.161	47.344
499	9.96008	98	0.221	1.524	0.8	1.342	0.185	1.454			9.96008	98	3.737	5.16	4.555	4.772	4.114	6.541		9.96008	98	259.911 1	463.233	383.995	431.113	403.986	478.139		9.96008	98	17.995	42.972	127.803	168.104	114.801	229.931		9.96008	98	303.847	117.506	152.904	127.256	67.051	48.352
500	9.98004	99	0.286	1.345	0.693	1.321	0.312	1.259			9.98004	99	3.752	5.202	4.678	4.805	4.139	6.689		9.98004	99	261.775 1	462.163	388.76	432.912	405.026	482.055		9.98004	99	4.155	42.721	122.681	151.119	110.42	265.578		9.98004	99	310.664	110.344	155.877	131.086	67.717	53.524
501	10	0	0.247	1.249	0.632	1.465	0.528	1.495			10	0	3.781	5.263	4.64	4.739	4.146	6.578		10	0	259.665 1	464.331	385.496	422.825	406.033	474.561		10	0	16.032	24.965	96.655	113.774	132.342	237.95		10	0	304.541	113.536	159.421	133.245	65.118	49.841
502	10.02	1	0.338	1.266	0.791	1.421	0.38	1.573			10.02	1	3.777	5.167	4.656	4.796	4.118	6.428		10.02	1	262.646 1	460.69	389.298	429.837	403.354	475.646		10.02	1	8.87	37.054	112.957	130.854	133.407	262.794		10.02	1	309.964	113.898	154.558	132.98	61.978	52.077
503	10.0399	2	0.239	1.125	0.719	1.348	0.301	1.683			10.0399	2	3.748	5.199	4.6	4.805	4.11	6.295		10.0399	2	260.42	460.293	383.127	429.903	403.649	471.984		10.0399	2	99.078	27.98	113.878	137.467	101.051	277.967		10.0399	2	307.802	114.13	155.556	131.187	64.385	48.054
504	10.0599	3	0.317	1.117	0.887	1.466	0.262	1.6			10.0599	3	3.719	5.269	4.511	4.746	4.133	6.327		10.0599	3	261.391	459.834	380.783	422.033	406.911	469.587		10.0599	3	86.168	30.314	130.825	129.58	107.255	253.025		10.0599	3	311.576	107.325	155.312	133.696	64.857	55.021
505	10.0798	4	0.15	1.163	0.827	1.42	0.406	1.558			10.0798	4	3.735	5.251	4.604	4.826	4.141	6.44		10.0798	4	259.065	463.172	382.18	427.438	409.925	472.903		10.0798	4	82.12	27.592	113.639	135.964	114.09	244.844		10.0798	4	306.341	113.654	158.514	141.102	66.088	49.564
506	10.0998	5	0.138	1.159	0.625	1.508	0.315	1.485			10.0998	5	3.773	5.21	4.623	4.834	4.139	6.494		10.0998	5	261.49	460.438	386.797	426.312	404.97	477.27		10.0998	5	98.908	38.554	130.414	143.284	105.278	251.455		10.0998	5	305.825	108.981	151.628	131.161	62.507	51.59
507	10.1198	6	0.253	1.427	0.64	1.411	0.269	1.626			10.1198	6	3.714	5.176	4.623	4.764	4.128	6.455		10.1198	6	259.099	461.163	382.578	425.883	404.706	477.068		10.1198	6	98.624	34.938	149.776	146.404	108.724	249.008		10.1198	6	304.33	118.967	150.843	140.545	62.548	49.811
508	10.1397	7	0.287	1.327	0.703	1.374	0.23	1.504			10.1397	7	3.717	5.209	4.655	4.717	4.126	6.501		10.1397	7	258.203	465.131	389.484	426.815	405.614	471.651		10.1397	7	91.843	50.399	133.086	134.649	117.403	266.604		10.1397	7	305.257	111.349	153.685	128.147	67.764	50.137
509	10.1597	8	0.195	1.407	0.644	1.409	0.246	1.612			10.1597	8	3.711	5.19	4.658	4.818	4.143	6.498		10.1597	8	259.328	462.464	387.309	427.371	407.645	476.702		10.1597	8	88.905	42.004	143.671	151.496	120.628	251.27		10.1597	8	307.56	115.567	150.368	130.395	62.693	53.036
510	10.1796	9	0.32	1.245	0.58	1.586	0.25	1.551			10.1796	9	3.794	5.165	4.695	4.796	4.13	6.543		10.1796	9	262.349	458.144	385.173	426.71	406.894	478.815		10.1796	9	98.689	47.417	136.177	147.09	91.655	292.015		10.1796	9	310.427	111.34	156.855	141.033	68.021	47.062
511	10.1996	10	0.237	1.222	0.719	1.563	0.24	1.884			10.1996	10	3.729	5.202	4.646	4.771	4.155	6.45		10.1996	10	259.56	460.334	386.901	419.745	404.544	479.141		10.1996	10	92.876	42.33	134.991	154.927	106.88	230.409		10.1996	10	306.764	111.308	152.195	138.592	67.089	53.253
512	10.2196	11	0.24	1.188	0.537	1.408	0.197	1.689			10.2196	11	3.782	5.267	4.652	4.71	4.135	6.477		10.2196	11	262.091	466.425	388.196	419.951	406.96	477.955		10.2196	11	99.221	44.392	142.571	130.991	116.514	249.824		10.2196	11	309.556	109.133	155.218	141.354	63.928	51.158
513	10.2395	12	0.257	1.533	0.59	1.46	0.296	1.693			10.2395	12	3.711	5.162	4.665	4.807	4.156	6.476		10.2395	12	257.482	462.278	386.109	424.282	412.916	477.217		10.2395	12	97.366	59.235	144.113	165.026	105.439	283.391		10.2395	12	305.276	117.03	165.157	132.449	69.922	48.012
[truncated: 503 more rows]

## Sheet: Ligand Properties - 4QWO(A42R B
9	A42R bound ligands properties
			Ligand RMSD									Ligand rGyr									Ligand MolSa									Ligand SASA									Ligand PSA
[truncated: 1,004 more rows]
